# Supplementary material for: Water-stable boroxine structure with dynamic covalent bonds
Source: Nat Commun. 2024 Feb 8;15:1207. doi: 10.1038/s41467-024-45464-z (PMC10853236; doi:10.1038/s41467-024-45464-z)
Supplement: Supplementary file 3 — Source data [file 41467_2024_45464_MOESM3_ESM.zip]

Archive with 319 entries (274 files):
- source data/CF3-HO-PBA/
- source data/CF3-HO-PBA/CF3-HO-PBA dimer  NMR/
- source data/CF3-HO-PBA/CF3-HO-PBA dimer  NMR/H/
- source data/CF3-HO-PBA/CF3-HO-PBA dimer  NMR/H/acqu
- source data/CF3-HO-PBA/CF3-HO-PBA dimer  NMR/H/acqus
- source data/CF3-HO-PBA/CF3-HO-PBA dimer  NMR/H/audita.txt
- source data/CF3-HO-PBA/CF3-HO-PBA dimer  NMR/H/fid
- source data/CF3-HO-PBA/CF3-HO-PBA dimer  NMR/H/format.temp
- source data/CF3-HO-PBA/CF3-HO-PBA dimer  NMR/H/pdata/
- source data/CF3-HO-PBA/CF3-HO-PBA dimer  NMR/H/pdata/1/
- source data/CF3-HO-PBA/CF3-HO-PBA dimer  NMR/H/pdata/1/1i
- source data/CF3-HO-PBA/CF3-HO-PBA dimer  NMR/H/pdata/1/1r
- source data/CF3-HO-PBA/CF3-HO-PBA dimer  NMR/H/pdata/1/auditp.txt
- source data/CF3-HO-PBA/CF3-HO-PBA dimer  NMR/H/pdata/1/outd
- source data/CF3-HO-PBA/CF3-HO-PBA dimer  NMR/H/pdata/1/proc
- source data/CF3-HO-PBA/CF3-HO-PBA dimer  NMR/H/pdata/1/procs
- source data/CF3-HO-PBA/CF3-HO-PBA dimer  NMR/H/pdata/1/thumb.png
- source data/CF3-HO-PBA/CF3-HO-PBA dimer  NMR/H/pdata/1/title
- source data/CF3-HO-PBA/CF3-HO-PBA dimer  NMR/H/pulseprogram
- source data/CF3-HO-PBA/CF3-HO-PBA dimer  NMR/H/scon2
- source data/CF3-HO-PBA/CF3-HO-PBA dimer  NMR/H/shimvalues
- source data/CF3-HO-PBA/CF3-HO-PBA dimer  NMR/H/specpar
- source data/CF3-HO-PBA/CF3-HO-PBA dimer  NMR/H/uxnmr.info
- source data/CF3-HO-PBA/CF3-HO-PBA dimer  NMR/H/uxnmr.par
- source data/CF3-HO-PBA/CF3-HO-PBA dimer  NMR/HSQC/
- source data/CF3-HO-PBA/CF3-HO-PBA dimer  NMR/HSQC/acqu
- source data/CF3-HO-PBA/CF3-HO-PBA dimer  NMR/HSQC/acqu2
- source data/CF3-HO-PBA/CF3-HO-PBA dimer  NMR/HSQC/acqu2s
- source data/CF3-HO-PBA/CF3-HO-PBA dimer  NMR/HSQC/acqus
- source data/CF3-HO-PBA/CF3-HO-PBA dimer  NMR/HSQC/audita.txt
- source data/CF3-HO-PBA/CF3-HO-PBA dimer  NMR/HSQC/cpdprg2
- source data/CF3-HO-PBA/CF3-HO-PBA dimer  NMR/HSQC/format.temp
- source data/CF3-HO-PBA/CF3-HO-PBA dimer  NMR/HSQC/fq1list
- source data/CF3-HO-PBA/CF3-HO-PBA dimer  NMR/HSQC/pdata/
- source data/CF3-HO-PBA/CF3-HO-PBA dimer  NMR/HSQC/pdata/1/
- source data/CF3-HO-PBA/CF3-HO-PBA dimer  NMR/HSQC/pdata/1/2ii
- source data/CF3-HO-PBA/CF3-HO-PBA dimer  NMR/HSQC/pdata/1/2ir
- source data/CF3-HO-PBA/CF3-HO-PBA dimer  NMR/HSQC/pdata/1/2ri
- source data/CF3-HO-PBA/CF3-HO-PBA dimer  NMR/HSQC/pdata/1/2rr
- source data/CF3-HO-PBA/CF3-HO-PBA dimer  NMR/HSQC/pdata/1/auditp.txt
- source data/CF3-HO-PBA/CF3-HO-PBA dimer  NMR/HSQC/pdata/1/clevels
- source data/CF3-HO-PBA/CF3-HO-PBA dimer  NMR/HSQC/pdata/1/outd
- source data/CF3-HO-PBA/CF3-HO-PBA dimer  NMR/HSQC/pdata/1/proc
- source data/CF3-HO-PBA/CF3-HO-PBA dimer  NMR/HSQC/pdata/1/proc2
- source data/CF3-HO-PBA/CF3-HO-PBA dimer  NMR/HSQC/pdata/1/proc2s
- source data/CF3-HO-PBA/CF3-HO-PBA dimer  NMR/HSQC/pdata/1/procs
- source data/CF3-HO-PBA/CF3-HO-PBA dimer  NMR/HSQC/pdata/1/thumb.png
- source data/CF3-HO-PBA/CF3-HO-PBA dimer  NMR/HSQC/pdata/1/title
- source data/CF3-HO-PBA/CF3-HO-PBA dimer  NMR/HSQC/pulseprogram
- source data/CF3-HO-PBA/CF3-HO-PBA dimer  NMR/HSQC/scon2
- source data/CF3-HO-PBA/CF3-HO-PBA dimer  NMR/HSQC/ser
- source data/CF3-HO-PBA/CF3-HO-PBA dimer  NMR/HSQC/shimvalues
- source data/CF3-HO-PBA/CF3-HO-PBA dimer  NMR/HSQC/specpar
- source data/CF3-HO-PBA/CF3-HO-PBA dimer  NMR/HSQC/spnam3
- source data/CF3-HO-PBA/CF3-HO-PBA dimer  NMR/HSQC/spnam7
- source data/CF3-HO-PBA/CF3-HO-PBA dimer  NMR/HSQC/uxnmr.info
- source data/CF3-HO-PBA/CF3-HO-PBA dimer  NMR/HSQC/uxnmr.par
- source data/CF3-HO-PBA/CF3-HO-PBA dimer checkcif.pdf
- source data/CF3-HO-PBA/CF3-HO-PBA dimer.cif
- source data/CF3-HO-PBA/CF3-HO-PBA trimer MS.xlsx
- source data/CF3-HO-PBA/CF3-HO-PBA trimer NMR/
- source data/CF3-HO-PBA/CF3-HO-PBA trimer NMR/1/
- source data/CF3-HO-PBA/CF3-HO-PBA trimer NMR/1/acqu
- source data/CF3-HO-PBA/CF3-HO-PBA trimer NMR/1/acqus
- source data/CF3-HO-PBA/CF3-HO-PBA trimer NMR/1/audita.txt
- source data/CF3-HO-PBA/CF3-HO-PBA trimer NMR/1/fid
- source data/CF3-HO-PBA/CF3-HO-PBA trimer NMR/1/format.ased
- source data/CF3-HO-PBA/CF3-HO-PBA trimer NMR/1/format.temp
- source data/CF3-HO-PBA/CF3-HO-PBA trimer NMR/1/fq1list
- source data/CF3-HO-PBA/CF3-HO-PBA trimer NMR/1/pdata/
- source data/CF3-HO-PBA/CF3-HO-PBA trimer NMR/1/pdata/1/
- source data/CF3-HO-PBA/CF3-HO-PBA trimer NMR/1/pdata/1/1i
- source data/CF3-HO-PBA/CF3-HO-PBA trimer NMR/1/pdata/1/1r
- source data/CF3-HO-PBA/CF3-HO-PBA trimer NMR/1/pdata/1/assocs
- source data/CF3-HO-PBA/CF3-HO-PBA trimer NMR/1/pdata/1/auditp.txt
- source data/CF3-HO-PBA/CF3-HO-PBA trimer NMR/1/pdata/1/outd
- source data/CF3-HO-PBA/CF3-HO-PBA trimer NMR/1/pdata/1/proc
- source data/CF3-HO-PBA/CF3-HO-PBA trimer NMR/1/pdata/1/procs
- source data/CF3-HO-PBA/CF3-HO-PBA trimer NMR/1/pdata/1/thumb.png
- source data/CF3-HO-PBA/CF3-HO-PBA trimer NMR/1/pdata/1/title
- source data/CF3-HO-PBA/CF3-HO-PBA trimer NMR/1/pulseprogram
- source data/CF3-HO-PBA/CF3-HO-PBA trimer NMR/1/scon2
- source data/CF3-HO-PBA/CF3-HO-PBA trimer NMR/1/shimvalues
- source data/CF3-HO-PBA/CF3-HO-PBA trimer NMR/1/specpar
- source data/CF3-HO-PBA/CF3-HO-PBA trimer NMR/1/uxnmr.info
- source data/CF3-HO-PBA/CF3-HO-PBA trimer NMR/1/uxnmr.par
- source data/CF3-HO-PBA/CF3-HO-PBA trimer NMR/2/
- source data/CF3-HO-PBA/CF3-HO-PBA trimer NMR/2/acqu
- source data/CF3-HO-PBA/CF3-HO-PBA trimer NMR/2/acqus
- source data/CF3-HO-PBA/CF3-HO-PBA trimer NMR/2/audita.txt
- source data/CF3-HO-PBA/CF3-HO-PBA trimer NMR/2/cpdprg2
- source data/CF3-HO-PBA/CF3-HO-PBA trimer NMR/2/fid
- source data/CF3-HO-PBA/CF3-HO-PBA trimer NMR/2/format.ased
- source data/CF3-HO-PBA/CF3-HO-PBA trimer NMR/2/format.temp
- source data/CF3-HO-PBA/CF3-HO-PBA trimer NMR/2/fq1list
- source data/CF3-HO-PBA/CF3-HO-PBA trimer NMR/2/pdata/
- source data/CF3-HO-PBA/CF3-HO-PBA trimer NMR/2/pdata/1/
- source data/CF3-HO-PBA/CF3-HO-PBA trimer NMR/2/pdata/1/1i
- source data/CF3-HO-PBA/CF3-HO-PBA trimer NMR/2/pdata/1/1r
- source data/CF3-HO-PBA/CF3-HO-PBA trimer NMR/2/pdata/1/auditp.txt
- source data/CF3-HO-PBA/CF3-HO-PBA trimer NMR/2/pdata/1/outd
- source data/CF3-HO-PBA/CF3-HO-PBA trimer NMR/2/pdata/1/proc
- source data/CF3-HO-PBA/CF3-HO-PBA trimer NMR/2/pdata/1/procs
- source data/CF3-HO-PBA/CF3-HO-PBA trimer NMR/2/pdata/1/thumb.png
- source data/CF3-HO-PBA/CF3-HO-PBA trimer NMR/2/pdata/1/title
- source data/CF3-HO-PBA/CF3-HO-PBA trimer NMR/2/pulseprogram
- source data/CF3-HO-PBA/CF3-HO-PBA trimer NMR/2/scon2
- source data/CF3-HO-PBA/CF3-HO-PBA trimer NMR/2/shimvalues
- source data/CF3-HO-PBA/CF3-HO-PBA trimer NMR/2/specpar
- source data/CF3-HO-PBA/CF3-HO-PBA trimer NMR/2/uxnmr.info
- source data/CF3-HO-PBA/CF3-HO-PBA trimer NMR/2/uxnmr.par
- source data/CF3-HO-PBA/CF3-HO-PBA trimer raman.asc
- source data/CH3-HO-PBA/
- source data/CH3-HO-PBA/CH3-HO-PBA checkcif dimer.pdf
- source data/CH3-HO-PBA/CH3-HO-PBA dimer  NMR/
- source data/CH3-HO-PBA/CH3-HO-PBA dimer  NMR/C/
- source data/CH3-HO-PBA/CH3-HO-PBA dimer  NMR/C/acqu
- source data/CH3-HO-PBA/CH3-HO-PBA dimer  NMR/C/acqus
- source data/CH3-HO-PBA/CH3-HO-PBA dimer  NMR/C/audita.txt
- source data/CH3-HO-PBA/CH3-HO-PBA dimer  NMR/C/cpdprg2
- source data/CH3-HO-PBA/CH3-HO-PBA dimer  NMR/C/fid
- source data/CH3-HO-PBA/CH3-HO-PBA dimer  NMR/C/format.ased
- source data/CH3-HO-PBA/CH3-HO-PBA dimer  NMR/C/format.temp
- source data/CH3-HO-PBA/CH3-HO-PBA dimer  NMR/C/fq1list
- source data/CH3-HO-PBA/CH3-HO-PBA dimer  NMR/C/pdata/
- source data/CH3-HO-PBA/CH3-HO-PBA dimer  NMR/C/pdata/1/
- source data/CH3-HO-PBA/CH3-HO-PBA dimer  NMR/C/pdata/1/1i
- source data/CH3-HO-PBA/CH3-HO-PBA dimer  NMR/C/pdata/1/1r
- source data/CH3-HO-PBA/CH3-HO-PBA dimer  NMR/C/pdata/1/auditp.txt
- source data/CH3-HO-PBA/CH3-HO-PBA dimer  NMR/C/pdata/1/outd
- source data/CH3-HO-PBA/CH3-HO-PBA dimer  NMR/C/pdata/1/proc
- source data/CH3-HO-PBA/CH3-HO-PBA dimer  NMR/C/pdata/1/procs
- source data/CH3-HO-PBA/CH3-HO-PBA dimer  NMR/C/pdata/1/thumb.png
- source data/CH3-HO-PBA/CH3-HO-PBA dimer  NMR/C/pdata/1/title
- source data/CH3-HO-PBA/CH3-HO-PBA dimer  NMR/C/pulseprogram
- source data/CH3-HO-PBA/CH3-HO-PBA dimer  NMR/C/scon2
- source data/CH3-HO-PBA/CH3-HO-PBA dimer  NMR/C/shimvalues
- source data/CH3-HO-PBA/CH3-HO-PBA dimer  NMR/C/specpar
- source data/CH3-HO-PBA/CH3-HO-PBA dimer  NMR/C/uxnmr.info
- source data/CH3-HO-PBA/CH3-HO-PBA dimer  NMR/C/uxnmr.par
- source data/CH3-HO-PBA/CH3-HO-PBA dimer  NMR/H/
- source data/CH3-HO-PBA/CH3-HO-PBA dimer  NMR/H/acqu
- source data/CH3-HO-PBA/CH3-HO-PBA dimer  NMR/H/acqus
- source data/CH3-HO-PBA/CH3-HO-PBA dimer  NMR/H/audita.txt
- source data/CH3-HO-PBA/CH3-HO-PBA dimer  NMR/H/fid
- source data/CH3-HO-PBA/CH3-HO-PBA dimer  NMR/H/format.ased
- source data/CH3-HO-PBA/CH3-HO-PBA dimer  NMR/H/format.temp
- source data/CH3-HO-PBA/CH3-HO-PBA dimer  NMR/H/fq1list
- source data/CH3-HO-PBA/CH3-HO-PBA dimer  NMR/H/pdata/
- source data/CH3-HO-PBA/CH3-HO-PBA dimer  NMR/H/pdata/1/
- source data/CH3-HO-PBA/CH3-HO-PBA dimer  NMR/H/pdata/1/1i
- source data/CH3-HO-PBA/CH3-HO-PBA dimer  NMR/H/pdata/1/1r
- source data/CH3-HO-PBA/CH3-HO-PBA dimer  NMR/H/pdata/1/auditp.txt
- source data/CH3-HO-PBA/CH3-HO-PBA dimer  NMR/H/pdata/1/outd
- source data/CH3-HO-PBA/CH3-HO-PBA dimer  NMR/H/pdata/1/proc
- source data/CH3-HO-PBA/CH3-HO-PBA dimer  NMR/H/pdata/1/procs
- source data/CH3-HO-PBA/CH3-HO-PBA dimer  NMR/H/pdata/1/thumb.png
- source data/CH3-HO-PBA/CH3-HO-PBA dimer  NMR/H/pdata/1/title
- source data/CH3-HO-PBA/CH3-HO-PBA dimer  NMR/H/pulseprogram
- source data/CH3-HO-PBA/CH3-HO-PBA dimer  NMR/H/scon2
- source data/CH3-HO-PBA/CH3-HO-PBA dimer  NMR/H/shimvalues
- source data/CH3-HO-PBA/CH3-HO-PBA dimer  NMR/H/specpar
- source data/CH3-HO-PBA/CH3-HO-PBA dimer  NMR/H/uxnmr.info
- source data/CH3-HO-PBA/CH3-HO-PBA dimer  NMR/H/uxnmr.par
- source data/CH3-HO-PBA/CH3-HO-PBA dimer.cif
- source data/CH3-HO-PBA/CH3-HO-PBA trimer MS.xlsx
- source data/CH3-HO-PBA/CH3-HO-PBA trimer NMR/
- source data/CH3-HO-PBA/CH3-HO-PBA trimer NMR/C/
- source data/CH3-HO-PBA/CH3-HO-PBA trimer NMR/C/acqu
- source data/CH3-HO-PBA/CH3-HO-PBA trimer NMR/C/acqus
- source data/CH3-HO-PBA/CH3-HO-PBA trimer NMR/C/audita.txt
- source data/CH3-HO-PBA/CH3-HO-PBA trimer NMR/C/cpdprg2
- source data/CH3-HO-PBA/CH3-HO-PBA trimer NMR/C/fid
- source data/CH3-HO-PBA/CH3-HO-PBA trimer NMR/C/format.ased
- source data/CH3-HO-PBA/CH3-HO-PBA trimer NMR/C/format.temp
- source data/CH3-HO-PBA/CH3-HO-PBA trimer NMR/C/fq1list
- source data/CH3-HO-PBA/CH3-HO-PBA trimer NMR/C/pdata/
- source data/CH3-HO-PBA/CH3-HO-PBA trimer NMR/C/pdata/1/
- source data/CH3-HO-PBA/CH3-HO-PBA trimer NMR/C/pdata/1/1i
- source data/CH3-HO-PBA/CH3-HO-PBA trimer NMR/C/pdata/1/1r
- source data/CH3-HO-PBA/CH3-HO-PBA trimer NMR/C/pdata/1/assocs
- source data/CH3-HO-PBA/CH3-HO-PBA trimer NMR/C/pdata/1/auditp.txt
- source data/CH3-HO-PBA/CH3-HO-PBA trimer NMR/C/pdata/1/outd
- source data/CH3-HO-PBA/CH3-HO-PBA trimer NMR/C/pdata/1/proc
- source data/CH3-HO-PBA/CH3-HO-PBA trimer NMR/C/pdata/1/procs
- source data/CH3-HO-PBA/CH3-HO-PBA trimer NMR/C/pdata/1/thumb.png
- source data/CH3-HO-PBA/CH3-HO-PBA trimer NMR/C/pdata/1/title
- source data/CH3-HO-PBA/CH3-HO-PBA trimer NMR/C/pulseprogram
- source data/CH3-HO-PBA/CH3-HO-PBA trimer NMR/C/scon2
- source data/CH3-HO-PBA/CH3-HO-PBA trimer NMR/C/shimvalues
- source data/CH3-HO-PBA/CH3-HO-PBA trimer NMR/C/specpar
- source data/CH3-HO-PBA/CH3-HO-PBA trimer NMR/C/uxnmr.info
- source data/CH3-HO-PBA/CH3-HO-PBA trimer NMR/C/uxnmr.par
- source data/CH3-HO-PBA/CH3-HO-PBA trimer NMR/H/
- source data/CH3-HO-PBA/CH3-HO-PBA trimer NMR/H/acqu
- source data/CH3-HO-PBA/CH3-HO-PBA trimer NMR/H/acqus
- source data/CH3-HO-PBA/CH3-HO-PBA trimer NMR/H/audita.txt
- source data/CH3-HO-PBA/CH3-HO-PBA trimer NMR/H/fid
- source data/CH3-HO-PBA/CH3-HO-PBA trimer NMR/H/format.temp
- source data/CH3-HO-PBA/CH3-HO-PBA trimer NMR/H/pdata/
- source data/CH3-HO-PBA/CH3-HO-PBA trimer NMR/H/pdata/1/
- source data/CH3-HO-PBA/CH3-HO-PBA trimer NMR/H/pdata/1/1i
- source data/CH3-HO-PBA/CH3-HO-PBA trimer NMR/H/pdata/1/1r
- source data/CH3-HO-PBA/CH3-HO-PBA trimer NMR/H/pdata/1/auditp.txt
- source data/CH3-HO-PBA/CH3-HO-PBA trimer NMR/H/pdata/1/outd
- source data/CH3-HO-PBA/CH3-HO-PBA trimer NMR/H/pdata/1/proc
- source data/CH3-HO-PBA/CH3-HO-PBA trimer NMR/H/pdata/1/procs
- source data/CH3-HO-PBA/CH3-HO-PBA trimer NMR/H/pdata/1/thumb.png
- source data/CH3-HO-PBA/CH3-HO-PBA trimer NMR/H/pdata/1/title
- source data/CH3-HO-PBA/CH3-HO-PBA trimer NMR/H/pulseprogram
- source data/CH3-HO-PBA/CH3-HO-PBA trimer NMR/H/scon2
- source data/CH3-HO-PBA/CH3-HO-PBA trimer NMR/H/shimvalues
- source data/CH3-HO-PBA/CH3-HO-PBA trimer NMR/H/specpar
- source data/CH3-HO-PBA/CH3-HO-PBA trimer NMR/H/uxnmr.info
- source data/CH3-HO-PBA/CH3-HO-PBA trimer NMR/H/uxnmr.par
- source data/CH3-HO-PBA/CH3-HO-PBA trimer raman.asc
- source data/HO-PBA/
- source data/HO-PBA/HO-PBA dimer  NMR/
- source data/HO-PBA/HO-PBA dimer  NMR/C/
- source data/HO-PBA/HO-PBA dimer  NMR/C/acqu
- source data/HO-PBA/HO-PBA dimer  NMR/C/acqus
- source data/HO-PBA/HO-PBA dimer  NMR/C/audita.txt
- source data/HO-PBA/HO-PBA dimer  NMR/C/cpdprg2
- source data/HO-PBA/HO-PBA dimer  NMR/C/fid
- source data/HO-PBA/HO-PBA dimer  NMR/C/format.ased
- source data/HO-PBA/HO-PBA dimer  NMR/C/format.temp
- source data/HO-PBA/HO-PBA dimer  NMR/C/fq1list
- source data/HO-PBA/HO-PBA dimer  NMR/C/pdata/
- source data/HO-PBA/HO-PBA dimer  NMR/C/pdata/1/
- source data/HO-PBA/HO-PBA dimer  NMR/C/pdata/1/1i
- source data/HO-PBA/HO-PBA dimer  NMR/C/pdata/1/1r
- source data/HO-PBA/HO-PBA dimer  NMR/C/pdata/1/auditp.txt
- source data/HO-PBA/HO-PBA dimer  NMR/C/pdata/1/outd
- source data/HO-PBA/HO-PBA dimer  NMR/C/pdata/1/proc
- source data/HO-PBA/HO-PBA dimer  NMR/C/pdata/1/procs
- source data/HO-PBA/HO-PBA dimer  NMR/C/pdata/1/thumb.png
- source data/HO-PBA/HO-PBA dimer  NMR/C/pdata/1/title
- source data/HO-PBA/HO-PBA dimer  NMR/C/pulseprogram
- source data/HO-PBA/HO-PBA dimer  NMR/C/scon2
- source data/HO-PBA/HO-PBA dimer  NMR/C/shimvalues
- source data/HO-PBA/HO-PBA dimer  NMR/C/specpar
- source data/HO-PBA/HO-PBA dimer  NMR/C/uxnmr.info
- source data/HO-PBA/HO-PBA dimer  NMR/C/uxnmr.par
- source data/HO-PBA/HO-PBA dimer  NMR/H/
- source data/HO-PBA/HO-PBA dimer  NMR/H/acqu
- source data/HO-PBA/HO-PBA dimer  NMR/H/acqus
- source data/HO-PBA/HO-PBA dimer  NMR/H/audita.txt
- source data/HO-PBA/HO-PBA dimer  NMR/H/fid
- source data/HO-PBA/HO-PBA dimer  NMR/H/format.temp
- source data/HO-PBA/HO-PBA dimer  NMR/H/fq1list
- source data/HO-PBA/HO-PBA dimer  NMR/H/pdata/
- source data/HO-PBA/HO-PBA dimer  NMR/H/pdata/1/
- source data/HO-PBA/HO-PBA dimer  NMR/H/pdata/1/1i
- source data/HO-PBA/HO-PBA dimer  NMR/H/pdata/1/1r
- source data/HO-PBA/HO-PBA dimer  NMR/H/pdata/1/auditp.txt
- source data/HO-PBA/HO-PBA dimer  NMR/H/pdata/1/outd
- source data/HO-PBA/HO-PBA dimer  NMR/H/pdata/1/proc
- source data/HO-PBA/HO-PBA dimer  NMR/H/pdata/1/procs
- source data/HO-PBA/HO-PBA dimer  NMR/H/pdata/1/thumb.png
- source data/HO-PBA/HO-PBA dimer  NMR/H/pdata/1/title
- source data/HO-PBA/HO-PBA dimer  NMR/H/pulseprogram
- source data/HO-PBA/HO-PBA dimer  NMR/H/scon2
- source data/HO-PBA/HO-PBA dimer  NMR/H/shimvalues
- source data/HO-PBA/HO-PBA dimer  NMR/H/specpar
- source data/HO-PBA/HO-PBA dimer  NMR/H/uxnmr.info
- source data/HO-PBA/HO-PBA dimer  NMR/H/uxnmr.par
- source data/HO-PBA/HO-PBA dimer checkcif.pdf
- source data/HO-PBA/HO-PBA dimer.cif
- source data/HO-PBA/HO-PBA trimer MS.xlsx
- source data/HO-PBA/HO-PBA trimer NMR/
- source data/HO-PBA/HO-PBA trimer NMR/C/
- source data/HO-PBA/HO-PBA trimer NMR/C/acqu
- source data/HO-PBA/HO-PBA trimer NMR/C/acqus
- source data/HO-PBA/HO-PBA trimer NMR/C/audita.txt
- source data/HO-PBA/HO-PBA trimer NMR/C/cpdprg2
- source data/HO-PBA/HO-PBA trimer NMR/C/fid
- source data/HO-PBA/HO-PBA trimer NMR/C/format.ased
- source data/HO-PBA/HO-PBA trimer NMR/C/format.temp
- source data/HO-PBA/HO-PBA trimer NMR/C/fq1list
- source data/HO-PBA/HO-PBA trimer NMR/C/pdata/
- source data/HO-PBA/HO-PBA trimer NMR/C/pdata/1/
- source data/HO-PBA/HO-PBA trimer NMR/C/pdata/1/1i
- source data/HO-PBA/HO-PBA trimer NMR/C/pdata/1/1r
- source data/HO-PBA/HO-PBA trimer NMR/C/pdata/1/auditp.txt
- source data/HO-PBA/HO-PBA trimer NMR/C/pdata/1/outd
- source data/HO-PBA/HO-PBA trimer NMR/C/pdata/1/proc
- source data/HO-PBA/HO-PBA trimer NMR/C/pdata/1/procs
- source data/HO-PBA/HO-PBA trimer NMR/C/pdata/1/thumb.png
- source data/HO-PBA/HO-PBA trimer NMR/C/pdata/1/title
- source data/HO-PBA/HO-PBA trimer NMR/C/pulseprogram
- source data/HO-PBA/HO-PBA trimer NMR/C/scon2
- source data/HO-PBA/HO-PBA trimer NMR/C/shimvalues
- source data/HO-PBA/HO-PBA trimer NMR/C/specpar
- source data/HO-PBA/HO-PBA trimer NMR/C/uxnmr.info
- source data/HO-PBA/HO-PBA trimer NMR/C/uxnmr.par
- source data/HO-PBA/HO-PBA trimer NMR/H/
- source data/HO-PBA/HO-PBA trimer NMR/H/acqu
- source data/HO-PBA/HO-PBA trimer NMR/H/acqus
- source data/HO-PBA/HO-PBA trimer NMR/H/audita.txt
- source data/HO-PBA/HO-PBA trimer NMR/H/fid
[truncated: 19 more entries]
