# Supplementary material for: Water-stable boroxine structure with dynamic covalent bonds
Source: Nat Commun. 2024 Feb 8;15:1207. doi: 10.1038/s41467-024-45464-z (PMC10853236; doi:10.1038/s41467-024-45464-z)
Supplement: Supplementary file 3 — Source data [file 41467_2024_45464_MOESM3_ESM.zip › source data/CF3-HO-PBA/CF3-HO-PBA dimer NMR/H/pdata/1/auditp.txt]

##TITLE= Audit trail, TOPSPIN		Version 3.1
##JCAMPDX= 5.01
##ORIGIN= Bruker BioSpin GmbH
##OWNER= nmr
$$ D:\2013\lixiaopei\20220113/1/2/pdata/1/auditp.txt
##AUDIT TRAIL=  $$ (NUMBER, WHEN, WHO, WHERE, PROCESS, VERSION, WHAT)
(   1,<2022-01-13 09:45:21.794 +0800>,<nmr>,<CZC2222X5C>,<go>,<TOPSPIN 3.1>,
      <created by zg
	started at 2022-01-13 09:43:48.381 +0800,
	POWCHK enabled, PULCHK disabled,
       configuration hash MD5:
       A7 07 61 E9 2C F4 BD 52 93 5B B3 35 8F D7 85 A5
       data hash MD5: 64K
       64 28 9A DC D7 63 45 3B 6D 7E 4F FD E7 10 21 1B>)
(   2,<2022-01-13 09:45:42.869 +0800>,<nmr>,<CZC2222X5C>,<proc1d>,<TOPSPIN 3.1>,
      <Start of raw data processing
       efp LB = 0.3 FT_mod = 6 PKNL = 1 PHC0 = 0 PHC1 = 0 SI = 64K 
       data hash MD5: 64K
       18 20 AA 7B 55 26 1B F4 A8 8F 98 F0 EB DE 5A 6A>)
(   3,<2022-01-13 09:45:44.663 +0800>,<nmr>,<CZC2222X5C>,<proc1d>,<TOPSPIN 3.1>,
      <apk 
       data hash MD5: 64K
       3F 4F 1A 6A E8 56 59 FE 13 AC 12 97 5D 12 8D 1E>)
(   4,<2022-01-13 09:45:46.130 +0800>,<nmr>,<CZC2222X5C>,<proc1d>,<TOPSPIN 3.1>,
      <abs n ABSG = 5 
       data hash MD5: 64K
       83 52 0A A9 D3 2E ED 9A 90 19 37 CE 03 03 9A D1>)
##END=

$$ hash MD5
$$ 47 3D 68 5E 5B 97 36 23 C6 8C C1 E5 D1 D6 7B CB
