# Supplementary material for: Water-stable boroxine structure with dynamic covalent bonds
Source: Nat Commun. 2024 Feb 8;15:1207. doi: 10.1038/s41467-024-45464-z (PMC10853236; doi:10.1038/s41467-024-45464-z)
Supplement: Supplementary file 3 — Source data [file 41467_2024_45464_MOESM3_ESM.zip › source data/CF3-HO-PBA/CF3-HO-PBA dimer NMR/H/pulseprogram]

# 1 "C:/Bruker/TOPSPIN/exp/stan/nmr/lists/pp/user/zg30"
;zg30
;avance-version (10/02/09)
;1D sequence
;using 30 degree flip angle
;
;$CLASS=HighRes
;$DIM=1D
;$TYPE=
;$SUBTYPE=
;$COMMENT=
;$RECOMMEND=y


# 1 "C:/Bruker/TOPSPIN/exp/stan/nmr/lists/pp/Avance.incl" 1
;Avance3.incl
;   for AV III
;
;avance-version (07/12/14)
;
;$CLASS=HighRes Incl
;$COMMENT=
# 165 "C:/Bruker/TOPSPIN/exp/stan/nmr/lists/pp/Avance.incl"
;$Id: Avance3.incl,v 1.9 2009/07/02 16:40:43 ber Exp $
# 14 "C:/Bruker/TOPSPIN/exp/stan/nmr/lists/pp/user/zg30" 2


# 17 "C:/Bruker/TOPSPIN/exp/stan/nmr/lists/pp/user/zg30"
"acqt0=-p1*0.66/3.1416"


# 1 "mc_line 20 file C:/Bruker/TOPSPIN/exp/stan/nmr/lists/pp/user/zg30 exp. def. part of mc cmd. before ze"
define delay MCWRK
define delay MCREST
"MCWRK = 0.333333*30m"
"MCREST = 30m - 30m"

    dccorr
# 20 "C:/Bruker/TOPSPIN/exp/stan/nmr/lists/pp/user/zg30"
1 ze
# 1 "mc_line 20 file C:/Bruker/TOPSPIN/exp/stan/nmr/lists/pp/user/zg30 exp. def. of mc cmd. after ze"
# 21 "C:/Bruker/TOPSPIN/exp/stan/nmr/lists/pp/user/zg30"
# 1 "mc_line 21 file C:/Bruker/TOPSPIN/exp/stan/nmr/lists/pp/user/zg30 exp. start label for mc cmd."
2 MCWRK  * 2
LBLF0, MCWRK
  MCREST
# 22 "C:/Bruker/TOPSPIN/exp/stan/nmr/lists/pp/user/zg30"
  d1
  p1*0.33 ph1
  go=2 ph31
# 1 "mc_line 25 file C:/Bruker/TOPSPIN/exp/stan/nmr/lists/pp/user/zg30 exp. mc cmd. in line"
  MCWRK wr #0
  MCWRK zd
  lo to LBLF0 times td0

  MCWRK
# 26 "C:/Bruker/TOPSPIN/exp/stan/nmr/lists/pp/user/zg30"
exit
# 29 "C:/Bruker/TOPSPIN/exp/stan/nmr/lists/pp/user/zg30"
ph1=0 2 2 0 1 3 3 1
ph31=0 2 2 0 1 3 3 1


;pl1 : f1 channel - power level for pulse (default)
;p1 : f1 channel -  90 degree high power pulse
;d1 : relaxation delay; 1-5 * T1
;NS: 1 * n, total number of scans: NS * TD0
# 40 "C:/Bruker/TOPSPIN/exp/stan/nmr/lists/pp/user/zg30"
;$Id: zg30,v 1.11 2010/02/10 16:23:03 ber Exp $
