# Supplementary material for: Water-stable boroxine structure with dynamic covalent bonds
Source: Nat Commun. 2024 Feb 8;15:1207. doi: 10.1038/s41467-024-45464-z (PMC10853236; doi:10.1038/s41467-024-45464-z)
Supplement: Supplementary file 3 — Source data [file 41467_2024_45464_MOESM3_ESM.zip › source data/CF3-HO-PBA/CF3-HO-PBA dimer NMR/HSQC/pdata/1/auditp.txt]

##TITLE= Audit trail, TOPSPIN		Version 3.1
##JCAMPDX= 5.01
##ORIGIN= Bruker BioSpin GmbH
##OWNER= nmr
$$ D:\2013\lixiaopei\20220113/1/1/pdata/1/auditp.txt
##AUDIT TRAIL=  $$ (NUMBER, WHEN, WHO, WHERE, PROCESS, VERSION, WHAT)
(   1,<2022-01-13 09:46:50.573 +0800>,<nmr>,<CZC2222X5C>,<go>,<TOPSPIN 3.1>,
      <acquisition in progress>)
(   2,<2022-01-13 10:34:45.284 +0800>,<nmr>,<CZC2222X5C>,<proc2d>,<TOPSPIN 3.1>,
      <Start of raw data processing
       xfb F2: SI = 1K WDW = 4 SSB = 2 FT_mod = 6 PKNL = 1 PHC0 = 0 PHC1 = 0 F1: SI = 1K ME_mod = 2 NCOEF = 32 WDW = 4 SSB = 2 FT_mod = 6
       data hash MD5: 1K * 1K
       ED 58 81 B6 8D AE 0B AD 3A 9D CF 68 61 01 0C 6E>)
(   3,<2022-01-13 10:35:05.954 +0800>,<nmr>,<CZC2222X5C>,<apkm>,<TOPSPIN 3.1>,
      <apkm 
       data hash MD5: 1K * 1K
       7C 1B F4 4E F0 54 C4 1E E1 93 AD A7 CF AA 26 08>)
(   4,<2022-01-13 10:35:10.338 +0800>,<nmr>,<CZC2222X5C>,<proc2d>,<TOPSPIN 3.1>,
      <abs2 F2: ABSG = 5 ABSF1 = 10.6953 ABSF2 = -1.2893
       data hash MD5: 1K * 1K
       A7 EE C2 D3 8C 9C E8 47 1F 06 D1 DC 96 77 E7 0E>)
(   5,<2022-01-13 10:35:13.130 +0800>,<nmr>,<CZC2222X5C>,<proc2d>,<TOPSPIN 3.1>,
      <abs1 F1: ABSG = 5 ABSF1 = 152.8165 ABSF2 = -12.83511
       data hash MD5: 1K * 1K
       C7 A8 AB F9 42 E2 4F 57 1A 91 B8 65 EB 89 5C 4A>)
##END=

$$ hash MD5
$$ C3 13 6E 69 FB 9E DF 31 3A D2 85 25 B1 1E 6D AD
