# Supplementary material for: Water-stable boroxine structure with dynamic covalent bonds
Source: Nat Commun. 2024 Feb 8;15:1207. doi: 10.1038/s41467-024-45464-z (PMC10853236; doi:10.1038/s41467-024-45464-z)
Supplement: Supplementary file 3 — Source data [file 41467_2024_45464_MOESM3_ESM.zip › source data/CF3-HO-PBA/CF3-HO-PBA dimer NMR/HSQC/pdata/1/clevels]

##TITLE= Parameter file, TOPSPIN		Version 3.1
##JCAMPDX= 5.0
##DATATYPE= Parameter Values
##NPOINTS= 9	$$ modification sequence number
##ORIGIN= Bruker BioSpin GmbH
##OWNER= nmr
$$ 2022-01-13 10:34:52.382 +0800  nmr@CZC2222X5C
$$ D:\2013\lixiaopei\20220113/1/1/pdata/1/clevels
$$ process C:\Bruker\TOPSPIN\prog\au\bin\clev.exe
##$LEVELS= (0..255)
-411689.026078065 -371678.406194508 -335556.278843085 -302944.735003231
-273502.593313399 -246921.830638042 -222924.359535333 -201259.118911546
-181699.447424596 -164040.712157313 -148098.167751697 -133705.023606434
-120710.698916748 -108979.247300836 -98387.9345313694 -88825.9544922986
-80193.2699273434 -72399.5658520882 -65363.3046803046 -59010.8731792499
-53275.8123294033 -48098.1220314469 -43423.6333863493 -39203.4419813573
-35393.3962529444 -31953.6355739795 -28848.1732325913 -26044.5199398621
-23513.3439274951 -21228.1640794027 -19165.0728867662 -17302.486328125
17302.486328125 19165.0728867662 21228.1640794027 23513.3439274951 26044.5199398621
28848.1732325913 31953.6355739795 35393.3962529444 39203.4419813573 43423.6333863493
48098.1220314469 53275.8123294033 59010.8731792499 65363.3046803046 72399.5658520882
80193.2699273434 88825.9544922986 98387.9345313694 108979.247300836 120710.698916748
133705.023606434 148098.167751697 164040.712157313 181699.447424596 201259.118911546
222924.359535333 246921.830638042 273502.593313399 302944.735003231 335556.278843085
371678.406194508 411689.026078065 0 0 0 0 0 0 0 0 0 0 0 0 0 0 0 0 0 0 0
0 0 0 0 0 0 0 0 0 0 0 0 0 0 0 0 0 0 0 0 0 0 0 0 0 0 0 0 0 0 0 0 0 0 0 0
0 0 0 0 0 0 0 0 0 0 0 0 0 0 0 0 0 0 0 0 0 0 0 0 0 0 0 0 0 0 0 0 0 0 0 0
0 0 0 0 0 0 0 0 0 0 0 0 0 0 0 0 0 0 0 0 0 0 0 0 0 0 0 0 0 0 0 0 0 0 0 0
0 0 0 0 0 0 0 0 0 0 0 0 0 0 0 0 0 0 0 0 0 0 0 0 0 0 0 0 0 0 0 0 0 0 0 0
0 0 0 0 0 0 0 0 0 0 0 0 0 0 0 0 0 0 0 0 0 0 0 0 0 0 0 0 0
##$LEVSIGN= 0
##$MAXLEV= 32
##$METHOD= 0
##$NEGBASE= -17302.486328125
##$NEGINCR= 1.10764849185944
##$POSBASE= 17302.486328125
##$POSINCR= 1.10764849185944
##END=
