# Supplementary material for: Water-stable boroxine structure with dynamic covalent bonds
Source: Nat Commun. 2024 Feb 8;15:1207. doi: 10.1038/s41467-024-45464-z (PMC10853236; doi:10.1038/s41467-024-45464-z)
Supplement: Supplementary file 3 — Source data [file 41467_2024_45464_MOESM3_ESM.zip › source data/CF3-HO-PBA/CF3-HO-PBA dimer.cif]

data_zhl
_audit_creation_date               2022-01-26
_audit_creation_method
;
Olex2 1.2
(compiled 2018.05.29 svn.r3508 for OlexSys, GUI svn.r5506)
;
_shelx_SHELXL_version_number       '2016/6'
_audit_contact_author_address      ?
_audit_contact_author_email        ?
_audit_contact_author_name         ''
_audit_contact_author_phone        ?
_publ_contact_author_id_orcid      ?
_publ_section_references
;
Dolomanov, O.V., Bourhis, L.J., Gildea, R.J, Howard, J.A.K. & Puschmann, H.
 (2009), J. Appl. Cryst. 42, 339-341.

Sheldrick, G.M. (2015). Acta Cryst. A71, 3-8.

Sheldrick, G.M. (2015). Acta Cryst. C71, 3-8.
;
_chemical_name_common              ?
_chemical_name_systematic          ?
_chemical_formula_moiety           'C14 H8 B2 F6 O4'
_chemical_formula_sum              'C14 H8 B2 F6 O4'
_chemical_formula_weight           375.82
_chemical_melting_point            ?
loop_
  _atom_type_symbol
  _atom_type_description
  _atom_type_scat_dispersion_real
  _atom_type_scat_dispersion_imag
  _atom_type_scat_source
 'C' 'C' 0.0033 0.0016 'International Tables Vol C Tables 4.2.6.8 and 6.1.1.4'
 'H' 'H' 0.0000 0.0000 'International Tables Vol C Tables 4.2.6.8 and 6.1.1.4'
 'B' 'B' 0.0013 0.0007 'International Tables Vol C Tables 4.2.6.8 and 6.1.1.4'
 'F' 'F' 0.0171 0.0103 'International Tables Vol C Tables 4.2.6.8 and 6.1.1.4'
 'O' 'O' 0.0106 0.0060 'International Tables Vol C Tables 4.2.6.8 and 6.1.1.4'

_shelx_space_group_comment
;
The symmetry employed for this shelxl refinement is uniquely defined
by the following loop, which should always be used as a source of
symmetry information in preference to the above space-group names.
They are only intended as comments.
;
_space_group_crystal_system        'monoclinic'
_space_group_IT_number             14
_space_group_name_H-M_alt          'P 1 21/c 1'
_space_group_name_Hall             '-P 2ybc'
loop_
  _space_group_symop_operation_xyz
 'x, y, z'
 '-x, y+1/2, -z+1/2'
 '-x, -y, -z'
 'x, -y-1/2, z-1/2'

_cell_length_a                     15.995(3)
_cell_length_b                     4.9175(9)
_cell_length_c                     18.567(3)
_cell_angle_alpha                  90
_cell_angle_beta                   92.217(7)
_cell_angle_gamma                  90
_cell_volume                       1459.3(4)
_cell_formula_units_Z              4
_cell_measurement_reflns_used      4445
_cell_measurement_temperature      120(2)
_cell_measurement_theta_max        27.42
_cell_measurement_theta_min        2.50
_shelx_estimated_absorpt_T_max     0.983
_shelx_estimated_absorpt_T_min     0.975
_exptl_absorpt_coefficient_mu      0.169
_exptl_absorpt_correction_T_max    0.7456
_exptl_absorpt_correction_T_min    0.6380
_exptl_absorpt_correction_type     multi-scan
_exptl_absorpt_process_details    
 'SADABS-2016/2 (Bruker,2016/2) was used for absorption correction. wR2(int) was 0.1721 before and 0.0479 after correction. The Ratio of minimum to maximum transmission is 0.8557. The \l/2 correction factor is Not present.'
_exptl_absorpt_special_details     ?
_exptl_crystal_colour              'clear light colourless'
_exptl_crystal_colour_lustre       clear
_exptl_crystal_colour_modifier     light
_exptl_crystal_colour_primary      colourless
_exptl_crystal_density_diffrn      1.711
_exptl_crystal_density_meas        .
_exptl_crystal_density_method      ?
_exptl_crystal_description         block
_exptl_crystal_F_000               752
_exptl_crystal_size_max            0.15
_exptl_crystal_size_mid            0.1
_exptl_crystal_size_min            0.1
_exptl_transmission_factor_max     ?
_exptl_transmission_factor_min     ?
_diffrn_reflns_av_R_equivalents    0.0399
_diffrn_reflns_av_unetI/netI       0.0406
_diffrn_reflns_Laue_measured_fraction_full  0.987
_diffrn_reflns_Laue_measured_fraction_max  0.979
_diffrn_reflns_limit_h_max         14
_diffrn_reflns_limit_h_min         -20
_diffrn_reflns_limit_k_max         6
_diffrn_reflns_limit_k_min         -5
_diffrn_reflns_limit_l_max         24
_diffrn_reflns_limit_l_min         -24
_diffrn_reflns_number              11314
_diffrn_reflns_point_group_measured_fraction_full  0.987
_diffrn_reflns_point_group_measured_fraction_max  0.979
_diffrn_reflns_theta_full          25.242
_diffrn_reflns_theta_max           27.512
_diffrn_reflns_theta_min           2.496
_diffrn_ambient_temperature        120.0
_diffrn_detector_area_resol_mean   ?
_diffrn_measured_fraction_theta_full  0.987
_diffrn_measured_fraction_theta_max  0.979
_diffrn_measurement_device_type    'CCD area detector'
_diffrn_measurement_method         'phi and omega scans'
_diffrn_radiation_monochromator    'graphite'
_diffrn_radiation_type             MoK\a
_diffrn_radiation_wavelength       0.71073
_diffrn_source                     ?
_reflns_Friedel_coverage           0.000
_reflns_Friedel_fraction_full      .
_reflns_Friedel_fraction_max       .
_reflns_number_gt                  2691
_reflns_number_total               3297
_reflns_special_details
;
 Reflections were merged by SHELXL according to the crystal
 class for the calculation of statistics and refinement.
 
 _reflns_Friedel_fraction is defined as the number of unique
 Friedel pairs measured divided by the number that would be
 possible theoretically, ignoring centric projections and
 systematic absences.
;
_reflns_threshold_expression       'I > 2\s(I)'
_computing_cell_refinement         'SAINT V8.40A (?, 2016)'
_computing_data_collection         ?
_computing_data_reduction          'SAINT V8.40A (?, 2016)'
_computing_molecular_graphics      'Olex2 (Dolomanov et al., 2009)'
_computing_publication_material    'Olex2 (Dolomanov et al., 2009)'
_computing_structure_refinement    'ShelXL (Sheldrick, 2015)'
_computing_structure_solution      'ShelXT (Sheldrick, 2015)'
_refine_diff_density_max           0.338
_refine_diff_density_min           -0.359
_refine_diff_density_rms           0.079
_refine_ls_extinction_coef         .
_refine_ls_extinction_method       none
_refine_ls_goodness_of_fit_ref     1.102
_refine_ls_hydrogen_treatment      constr
_refine_ls_matrix_type             full
_refine_ls_number_parameters       237
_refine_ls_number_reflns           3297
_refine_ls_number_restraints       0
_refine_ls_R_factor_all            0.0722
_refine_ls_R_factor_gt             0.0615
_refine_ls_restrained_S_all        1.102
_refine_ls_shift/su_max            0.000
_refine_ls_shift/su_mean           0.000
_refine_ls_structure_factor_coef   Fsqd
_refine_ls_weighting_details      
 'w=1/[\s^2^(Fo^2^)+(0.0509P)^2^+3.5363P] where P=(Fo^2^+2Fc^2^)/3'
_refine_ls_weighting_scheme        calc
_refine_ls_wR_factor_gt            0.1545
_refine_ls_wR_factor_ref           0.1610
_refine_special_details            ?
_olex2_refinement_description
;
1. Fixed Uiso
 At 1.2 times of:
  All C(H) groups
 At 1.5 times of:
  All O(H) groups
2.a Aromatic/amide H refined with riding coordinates:
 C12(H12), C9(H9), C10(H10), C2(H2), C3(H3), C5(H5)
2.b Idealised tetrahedral OH refined as rotating group:
 O1(H1), O4(H4)
;
_atom_sites_solution_hydrogens     geom
_atom_sites_solution_primary       dual
_atom_sites_solution_secondary     ?
loop_
  _atom_site_label
  _atom_site_type_symbol
  _atom_site_fract_x
  _atom_site_fract_y
  _atom_site_fract_z
  _atom_site_U_iso_or_equiv
  _atom_site_adp_type
  _atom_site_occupancy
  _atom_site_site_symmetry_order
  _atom_site_calc_flag
  _atom_site_refinement_flags_posn
  _atom_site_refinement_flags_adp
  _atom_site_refinement_flags_occupancy
  _atom_site_disorder_assembly
  _atom_site_disorder_group
 F4 F 0.94865(11) -0.3282(4) 0.45944(10) 0.0327(5) Uani 1 1 d . . . . .
 F5 F 0.81828(12) -0.4154(4) 0.47111(10) 0.0325(4) Uani 1 1 d . . . . .
 F6 F 0.87574(13) -0.0793(4) 0.52853(9) 0.0348(5) Uani 1 1 d . . . . .
 O2 O 0.84876(11) 0.7349(4) 0.21013(10) 0.0178(4) Uani 1 1 d . . . . .
 O1 O 0.89208(12) 1.1055(4) 0.13726(10) 0.0215(4) Uani 1 1 d . . . . .
 H1 H 0.938618 1.050046 0.153868 0.032 Uiso 1 1 calc GR . . . .
 O4 O 0.96037(11) 0.4404(4) 0.28915(10) 0.0209(4) Uani 1 1 d . . . . .
 H4 H 0.942353 0.550406 0.257623 0.031 Uiso 1 1 calc GR . . . .
 F1 F 0.45328(11) 1.2581(5) 0.04521(11) 0.0429(6) Uani 1 1 d . . . . .
 O3 O 0.70328(11) 0.6398(4) 0.22559(10) 0.0196(4) Uani 1 1 d . . . . .
 F3 F 0.43073(12) 0.8868(5) 0.10019(13) 0.0517(6) Uani 1 1 d . . . . .
 F2 F 0.44163(13) 1.2608(6) 0.15911(12) 0.0593(8) Uani 1 1 d . . . . .
 C12 C 0.91514(16) 0.1148(6) 0.37090(14) 0.0180(5) Uani 1 1 d . . . . .
 H12 H 0.972029 0.080047 0.384432 0.022 Uiso 1 1 calc R . . . .
 C13 C 0.89447(15) 0.3070(6) 0.31806(13) 0.0164(5) Uani 1 1 d . . . . .
 C11 C 0.85141(17) -0.0255(6) 0.40355(13) 0.0182(5) Uani 1 1 d . . . . .
 C1 C 0.73677(16) 0.9973(6) 0.14183(14) 0.0185(5) Uani 1 1 d . . . . .
 C6 C 0.67820(16) 0.8395(6) 0.17690(14) 0.0186(5) Uani 1 1 d . . . . .
 C9 C 0.74865(16) 0.2100(6) 0.33036(14) 0.0199(5) Uani 1 1 d . . . . .
 H9 H 0.691612 0.239101 0.316311 0.024 Uiso 1 1 calc R . . . .
 C10 C 0.76785(16) 0.0193(6) 0.38305(14) 0.0206(6) Uani 1 1 d . . . . .
 H10 H 0.724683 -0.079896 0.405003 0.025 Uiso 1 1 calc R . . . .
 C2 C 0.70715(17) 1.1946(6) 0.09275(14) 0.0211(6) Uani 1 1 d . . . . .
 H2 H 0.745997 1.302854 0.068004 0.025 Uiso 1 1 calc R . . . .
 C3 C 0.62212(17) 1.2346(6) 0.07969(14) 0.0231(6) Uani 1 1 d . . . . .
 H3 H 0.602607 1.368406 0.046178 0.028 Uiso 1 1 calc R . . . .
 C5 C 0.59256(17) 0.8754(6) 0.16497(15) 0.0222(6) Uani 1 1 d . . . . .
 H5 H 0.553490 0.766397 0.189242 0.027 Uiso 1 1 calc R . . . .
 C4 C 0.56578(16) 1.0756(6) 0.11645(14) 0.0213(6) Uani 1 1 d . . . . .
 C8 C 0.81021(16) 0.3620(5) 0.29687(13) 0.0167(5) Uani 1 1 d . . . . .
 C14 C 0.87345(17) -0.2128(6) 0.46531(14) 0.0210(6) Uani 1 1 d . . . . .
 C7 C 0.47294(18) 1.1210(7) 0.10531(16) 0.0295(7) Uani 1 1 d . . . . .
 B1 B 0.83126(19) 0.9485(6) 0.16191(15) 0.0178(6) Uani 1 1 d . . . . .
 B2 B 0.78627(18) 0.5885(6) 0.24115(15) 0.0174(6) Uani 1 1 d . . . . .

loop_
  _atom_site_aniso_label
  _atom_site_aniso_U_11
  _atom_site_aniso_U_22
  _atom_site_aniso_U_33
  _atom_site_aniso_U_23
  _atom_site_aniso_U_13
  _atom_site_aniso_U_12
 F4 0.0302(9) 0.0341(11) 0.0339(10) 0.0124(8) 0.0026(7) 0.0146(8)
 F5 0.0395(10) 0.0250(10) 0.0325(10) 0.0112(8) -0.0031(8) -0.0069(8)
 F6 0.0572(12) 0.0297(10) 0.0169(8) -0.0023(7) -0.0049(8) 0.0079(9)
 O2 0.0165(8) 0.0169(9) 0.0199(9) 0.0018(7) -0.0006(7) 0.0011(7)
 O1 0.0163(9) 0.0239(11) 0.0240(10) 0.0058(8) -0.0014(7) 0.0000(8)
 O4 0.0145(9) 0.0246(11) 0.0234(10) 0.0071(8) -0.0014(7) 0.0008(8)
 F1 0.0245(9) 0.0618(15) 0.0418(11) 0.0261(10) -0.0075(8) 0.0089(9)
 O3 0.0176(9) 0.0192(10) 0.0220(9) 0.0060(8) -0.0010(7) 0.0019(7)
 F3 0.0219(9) 0.0536(15) 0.0787(16) 0.0238(13) -0.0109(10) -0.0068(10)
 F2 0.0307(10) 0.103(2) 0.0442(12) -0.0102(13) 0.0027(9) 0.0305(13)
 C12 0.0166(12) 0.0179(13) 0.0192(12) -0.0011(10) -0.0020(9) 0.0032(10)
 C13 0.0154(11) 0.0177(13) 0.0159(11) -0.0013(10) 0.0003(9) 0.0002(10)
 C11 0.0226(13) 0.0148(13) 0.0170(12) -0.0026(10) -0.0006(9) 0.0014(11)
 C1 0.0190(12) 0.0192(13) 0.0172(12) -0.0013(10) -0.0011(9) 0.0026(11)
 C6 0.0200(12) 0.0179(13) 0.0175(12) 0.0014(10) -0.0023(9) 0.0030(10)
 C9 0.0161(12) 0.0222(14) 0.0213(13) -0.0004(11) -0.0014(9) 0.0021(11)
 C10 0.0187(12) 0.0196(14) 0.0236(13) 0.0017(11) 0.0025(10) -0.0016(11)
 C2 0.0214(13) 0.0225(14) 0.0194(12) 0.0039(11) 0.0000(10) 0.0013(11)
 C3 0.0237(13) 0.0255(15) 0.0196(13) 0.0053(11) -0.0031(10) 0.0046(12)
 C5 0.0166(12) 0.0269(15) 0.0232(13) 0.0040(12) 0.0009(10) 0.0007(11)
 C4 0.0168(12) 0.0262(15) 0.0208(13) 0.0005(11) -0.0029(10) 0.0051(11)
 C8 0.0182(12) 0.0159(13) 0.0158(11) -0.0021(10) -0.0013(9) 0.0015(10)
 C14 0.0254(13) 0.0209(14) 0.0168(12) -0.0006(11) 0.0011(10) 0.0040(11)
 C7 0.0198(13) 0.0407(19) 0.0279(15) 0.0123(14) -0.0008(11) 0.0052(13)
 B1 0.0197(14) 0.0170(15) 0.0166(13) -0.0011(11) 0.0000(10) 0.0021(12)
 B2 0.0190(13) 0.0174(14) 0.0157(13) -0.0008(11) 0.0002(10) 0.0011(11)

_geom_special_details
;
 All esds (except the esd in the dihedral angle between two l.s. planes)
 are estimated using the full covariance matrix.  The cell esds are taken
 into account individually in the estimation of esds in distances, angles
 and torsion angles; correlations between esds in cell parameters are only
 used when they are defined by crystal symmetry.  An approximate (isotropic)
 treatment of cell esds is used for estimating esds involving l.s. planes.
;
loop_
  _geom_bond_atom_site_label_1
  _geom_bond_atom_site_label_2
  _geom_bond_distance
  _geom_bond_site_symmetry_2
  _geom_bond_publ_flag
 F4 C14 1.338(3) . ?
 F5 C14 1.338(3) . ?
 F6 C14 1.344(3) . ?
 O2 B1 1.401(3) . ?
 O2 B2 1.376(3) . ?
 O1 H1 0.8400 . ?
 O1 B1 1.336(4) . ?
 O4 H4 0.8400 . ?
 O4 C13 1.369(3) . ?
 F1 C7 1.331(3) . ?
 O3 C6 1.384(3) . ?
 O3 B2 1.371(3) . ?
 F3 C7 1.336(4) . ?
 F2 C7 1.327(4) . ?
 C12 H12 0.9500 . ?
 C12 C13 1.393(4) . ?
 C12 C11 1.389(4) . ?
 C13 C8 1.415(3) . ?
 C11 C10 1.393(4) . ?
 C11 C14 1.502(4) . ?
 C1 C6 1.397(4) . ?
 C1 C2 1.401(4) . ?
 C1 B1 1.561(4) . ?
 C6 C5 1.390(4) . ?
 C9 H9 0.9500 . ?
 C9 C10 1.381(4) . ?
 C9 C8 1.401(4) . ?
 C10 H10 0.9500 . ?
 C2 H2 0.9500 . ?
 C2 C3 1.386(4) . ?
 C3 H3 0.9500 . ?
 C3 C4 1.392(4) . ?
 C5 H5 0.9500 . ?
 C5 C4 1.391(4) . ?
 C4 C7 1.508(4) . ?
 C8 B2 1.558(4) . ?

loop_
  _geom_angle_atom_site_label_1
  _geom_angle_atom_site_label_2
  _geom_angle_atom_site_label_3
  _geom_angle
  _geom_angle_site_symmetry_1
  _geom_angle_site_symmetry_3
  _geom_angle_publ_flag
 B2 O2 B1 122.0(2) . . ?
 B1 O1 H1 109.5 . . ?
 C13 O4 H4 109.5 . . ?
 B2 O3 C6 121.5(2) . . ?
 C13 C12 H12 120.5 . . ?
 C11 C12 H12 120.5 . . ?
 C11 C12 C13 119.1(2) . . ?
 O4 C13 C12 115.9(2) . . ?
 O4 C13 C8 122.6(2) . . ?
 C12 C13 C8 121.5(2) . . ?
 C12 C11 C10 121.0(2) . . ?
 C12 C11 C14 118.9(2) . . ?
 C10 C11 C14 120.0(2) . . ?
 C6 C1 C2 118.2(2) . . ?
 C6 C1 B1 117.6(2) . . ?
 C2 C1 B1 124.2(2) . . ?
 O3 C6 C1 121.1(2) . . ?
 O3 C6 C5 116.9(2) . . ?
 C5 C6 C1 122.0(2) . . ?
 C10 C9 H9 118.8 . . ?
 C10 C9 C8 122.4(2) . . ?
 C8 C9 H9 118.8 . . ?
 C11 C10 H10 120.5 . . ?
 C9 C10 C11 119.0(2) . . ?
 C9 C10 H10 120.5 . . ?
 C1 C2 H2 119.4 . . ?
 C3 C2 C1 121.1(3) . . ?
 C3 C2 H2 119.4 . . ?
 C2 C3 H3 120.5 . . ?
 C2 C3 C4 118.9(3) . . ?
 C4 C3 H3 120.5 . . ?
 C6 C5 H5 121.0 . . ?
 C6 C5 C4 118.0(3) . . ?
 C4 C5 H5 121.0 . . ?
 C3 C4 C7 120.2(3) . . ?
 C5 C4 C3 121.8(2) . . ?
 C5 C4 C7 118.1(3) . . ?
 C13 C8 B2 121.9(2) . . ?
 C9 C8 C13 116.9(2) . . ?
 C9 C8 B2 121.2(2) . . ?
 F4 C14 F6 106.5(2) . . ?
 F4 C14 C11 112.5(2) . . ?
 F5 C14 F4 106.8(2) . . ?
 F5 C14 F6 106.8(2) . . ?
 F5 C14 C11 112.5(2) . . ?
 F6 C14 C11 111.4(2) . . ?
 F1 C7 F3 105.9(3) . . ?
 F1 C7 C4 112.9(2) . . ?
 F3 C7 C4 112.0(3) . . ?
 F2 C7 F1 106.5(3) . . ?
 F2 C7 F3 107.2(3) . . ?
 F2 C7 C4 111.8(3) . . ?
 O2 B1 C1 115.8(2) . . ?
 O1 B1 O2 121.4(2) . . ?
 O1 B1 C1 122.7(3) . . ?
 O2 B2 C8 119.2(2) . . ?
 O3 B2 O2 121.9(2) . . ?
 O3 B2 C8 118.9(2) . . ?

_shelx_res_file
;
TITL zhl_a.res in P2(1)/c
    zhl.res
    created by SHELXL-2016/6 at 20:15:39 on 26-Jan-2022
REM Old TITL ZHL in P2(1)/c
REM SHELXT solution in P2(1)/c
REM R1 0.159, Rweak 0.006, Alpha 0.038, Orientation as input
REM Formula found by SHELXT: C15 B O2 F8
CELL 0.71073 15.9946 4.9175 18.5674 90 92.217 90
ZERR 4 0.0027 0.0009 0.0029 0 0.007 0
LATT 1
SYMM -X,0.5+Y,0.5-Z
SFAC C H B F O
UNIT 56 32 8 24 16

L.S. 99 0 87
PLAN  10
SIZE 0.15 0.1 0.1
TEMP -153.15
BOND $H
list 4
fmap 2
acta
OMIT 13 1 1
OMIT 11 1 1
OMIT -9 1 13
OMIT 3 5 1
OMIT -5 0 14
OMIT -3 3 14
OMIT 2 0 14
OMIT 3 2 15
OMIT -13 2 1
OMIT 5 1 14
OMIT 2 3 1
REM <olex2.extras>
REM <HklSrc "%.\\ZHL.hkl">
REM </olex2.extras>

WGHT    0.050900    3.536300
FVAR       0.69467
F4    4    0.948650   -0.328243    0.459442    11.00000    0.03023    0.03412 =
         0.03394    0.01235    0.00260    0.01460
F5    4    0.818277   -0.415376    0.471112    11.00000    0.03954    0.02505 =
         0.03255    0.01122   -0.00306   -0.00691
F6    4    0.875739   -0.079261    0.528530    11.00000    0.05722    0.02971 =
         0.01692   -0.00231   -0.00485    0.00789
O2    5    0.848759    0.734924    0.210125    11.00000    0.01655    0.01691 =
         0.01986    0.00179   -0.00059    0.00105
O1    5    0.892082    1.105465    0.137263    11.00000    0.01628    0.02392 =
         0.02402    0.00578   -0.00140   -0.00003
AFIX 147
H1    2    0.938618    1.050046    0.153868    11.00000   -1.50000
AFIX   0
O4    5    0.960374    0.440362    0.289154    11.00000    0.01445    0.02458 =
         0.02335    0.00712   -0.00137    0.00082
AFIX 147
H4    2    0.942353    0.550406    0.257623    11.00000   -1.50000
AFIX   0
F1    4    0.453281    1.258149    0.045207    11.00000    0.02448    0.06184 =
         0.04177    0.02608   -0.00747    0.00886
O3    5    0.703278    0.639785    0.225589    11.00000    0.01757    0.01923 =
         0.02197    0.00597   -0.00104    0.00186
F3    4    0.430726    0.886814    0.100190    11.00000    0.02186    0.05364 =
         0.07873    0.02383   -0.01087   -0.00676
F2    4    0.441629    1.260789    0.159114    11.00000    0.03066    0.10323 =
         0.04415   -0.01021    0.00273    0.03050
C12   1    0.915139    0.114756    0.370904    11.00000    0.01658    0.01790 =
         0.01921   -0.00109   -0.00200    0.00315
AFIX  43
H12   2    0.972029    0.080047    0.384432    11.00000   -1.20000
AFIX   0
C13   1    0.894473    0.306987    0.318061    11.00000    0.01544    0.01775 =
         0.01589   -0.00132    0.00028    0.00022
C11   1    0.851414   -0.025487    0.403548    11.00000    0.02260    0.01485 =
         0.01703   -0.00259   -0.00063    0.00140
C1    1    0.736771    0.997330    0.141828    11.00000    0.01904    0.01916 =
         0.01718   -0.00129   -0.00106    0.00260
C6    1    0.678199    0.839465    0.176896    11.00000    0.02003    0.01792 =
         0.01754    0.00141   -0.00226    0.00304
C9    1    0.748652    0.209964    0.330360    11.00000    0.01607    0.02215 =
         0.02131   -0.00037   -0.00143    0.00206
AFIX  43
H9    2    0.691612    0.239101    0.316311    11.00000   -1.20000
AFIX   0
C10   1    0.767849    0.019297    0.383051    11.00000    0.01868    0.01960 =
         0.02360    0.00174    0.00251   -0.00159
AFIX  43
H10   2    0.724683   -0.079896    0.405003    11.00000   -1.20000
AFIX   0
C2    1    0.707152    1.194627    0.092752    11.00000    0.02138    0.02247 =
         0.01937    0.00389   -0.00001    0.00133
AFIX  43
H2    2    0.745997    1.302854    0.068004    11.00000   -1.20000
AFIX   0
C3    1    0.622115    1.234599    0.079692    11.00000    0.02371    0.02549 =
         0.01965    0.00529   -0.00309    0.00459
AFIX  43
H3    2    0.602607    1.368406    0.046178    11.00000   -1.20000
AFIX   0
C5    1    0.592557    0.875377    0.164972    11.00000    0.01655    0.02692 =
         0.02317    0.00396    0.00094    0.00071
AFIX  43
H5    2    0.553490    0.766397    0.189242    11.00000   -1.20000
AFIX   0
C4    1    0.565782    1.075603    0.116454    11.00000    0.01680    0.02616 =
         0.02075    0.00051   -0.00295    0.00507
C8    1    0.810214    0.361960    0.296874    11.00000    0.01817    0.01593 =
         0.01580   -0.00215   -0.00134    0.00151
C14   1    0.873446   -0.212772    0.465306    11.00000    0.02536    0.02089 =
         0.01681   -0.00064    0.00113    0.00398
C7    1    0.472937    1.120956    0.105307    11.00000    0.01981    0.04075 =
         0.02790    0.01225   -0.00079    0.00523
B1    3    0.831265    0.948515    0.161912    11.00000    0.01973    0.01700 =
         0.01660   -0.00107    0.00004    0.00207
B2    3    0.786272    0.588513    0.241150    11.00000    0.01904    0.01741 =
         0.01567   -0.00081    0.00024    0.00114
HKLF 4


REM  zhl_a.res in P2(1)/c
REM R1 =  0.0615 for    2691 Fo > 4sig(Fo)  and  0.0722 for all    3297 data
REM    237 parameters refined using      0 restraints

END

WGHT      0.0510      3.5376

REM Highest difference peak  0.338,  deepest hole -0.359,  1-sigma level  0.079
Q1    1   0.7595  0.0692  0.3416  11.00000  0.05    0.34
Q2    1   0.7894  0.9362  0.1326  11.00000  0.05    0.33
Q3    1   0.7043  0.9423  0.1583  11.00000  0.05    0.32
Q4    1   0.8257 -0.4380  0.5290  11.00000  0.05    0.32
Q5    1   0.8657 -0.0787  0.5961  11.00000  0.05    0.31
Q6    1   0.6335  0.8382  0.1710  11.00000  0.05    0.30
Q7    1   0.8695 -0.1144  0.4310  11.00000  0.05    0.30
Q8    1   0.4554  1.3746  0.1038  11.00000  0.05    0.30
Q9    1   0.4597  1.2939  0.1201  11.00000  0.05    0.29
Q10   1   0.8806  0.0170  0.3770  11.00000  0.05    0.29
;
_shelx_res_checksum                62631
_shelx_hkl_file
;
   2   0   0    9.30    1.20
   2   0   0    8.00    1.00
  -2   0   0   10.20    1.20
  -2   0   0    8.70    1.00
  -4   0   0 1066.09   88.49
   4   0   0  955.10   80.49
   5   0   0  358.86   14.10
   5   0   0  365.56   14.00
  -5   0   0  368.26   14.10
  -5   0   0  372.86   13.50
  -6   0   0 1862.41  146.09
   6   0   0 1718.53  134.09
  -7   0   0 5270.67  299.37
   7   0   0 5396.76  286.87
   8   0   0 2374.96   80.89
  -9   0   0  212.38    9.20
   9   0   0  209.98   10.40
   9   0   0  202.18   10.60
  -9   0   0  199.08   10.40
 -10   0   0  696.53   26.80
 -10   0   0  635.74   24.30
 -11   0   0    1.60    1.30
 -11   0   0    2.40    1.90
 -12   0   0  572.34   24.70
 -12   0   0  572.74   22.00
 -13   0   0   88.79    7.70
 -13   0   0   93.09    5.80
 -14   0   0  159.28    8.40
 -14   0   0  154.58   10.90
 -15   0   0  406.86   21.50
 -15   0   0  432.36   17.60
 -16   0   0   90.09    8.80
 -16   0   0   81.39    5.80
 -17   0   0    4.20    3.90
 -17   0   0   10.40    2.60
 -18   0   0    7.40    4.60
 -18   0   0   14.50    3.10
 -19   0   0   42.10    5.30
 -19   0   0   31.10    7.60
 -20   0   0   58.19    5.20
   0   1   0    0.50    0.60
   0   1   0    1.10    0.90
   1  -1   0  640.04   23.80
   1   1   0  638.14   21.80
  -1   1   0  647.24   23.30
   1   1   0  639.54   25.00
  -2  -1   0   67.69    2.80
   2  -1   0   71.09    4.60
  -2  -1   0   66.99    5.60
  -2   1   0   65.59    4.50
   2   1   0   65.09    3.10
   2   1   0   68.59    5.30
   3  -1   0  878.71   32.30
  -3  -1   0  885.91   29.40
  -3  -1   0  868.31   33.80
  -3   1   0  864.91   32.80
   3   1   0  944.91   29.90
   3   1   0  894.11   33.00
  -3   1   0  883.11   32.10
   4  -1   0 1921.81   67.49
  -4  -1   0 1904.31   67.59
   4   1   0 1934.71   66.09
   5  -1   0   36.40    5.10
  -5  -1   0   21.00    4.00
   5  -1   0   32.90    4.50
  -5  -1   0   25.30    1.70
  -5   1   0   28.00    3.70
   5   1   0   26.00    3.80
  -5   1   0   29.70    4.00
   5   1   0   28.60    1.90
  -6  -1   0 1625.34   57.99
   6  -1   0 1549.14   56.59
   6  -1   0 1582.94   57.59
  -6   1   0 1608.84   55.79
   6   1   0 1624.64   55.59
  -7  -1   0 4164.78  270.17
   7   1   0 4922.71  264.87
   8  -1   0  172.48   11.10
   8  -1   0  213.88   11.40
  -8  -1   0  165.68   11.20
  -8  -1   0  191.68    7.80
   8   1   0  197.28    8.50
  -8   1   0  188.08    9.80
  -8   1   0  193.48    9.90
   8   1   0  193.18    9.70
  -9  -1   0  282.57   15.80
  -9  -1   0  314.17   11.60
  -9   1   0  283.67   13.80
  -9   1   0  318.07   14.00
 -10  -1   0   26.10    5.50
  10   1   0   23.50    3.40
 -10   1   0   29.70    5.10
 -10   1   0   23.30    4.20
 -11  -1   0   93.69   11.30
 -11  -1   0   85.59    5.30
 -11  -1   0   82.59    4.60
 -11   1   0   80.29    6.40
 -11   1   0   88.49    6.40
 -12  -1   0  704.43   24.60
 -12  -1   0  715.73   25.60
 -12  -1   0  626.64   30.60
 -12   1   0  683.33   26.90
 -12   1   0  644.54   27.40
 -13  -1   0  385.46   14.60
 -13  -1   0  353.96   20.60
 -13  -1   0  369.26   15.40
 -13   1   0  366.56   17.70
 -13   1   0  361.66   16.70
 -14  -1   0   13.20    2.70
 -14  -1   0    4.00    3.80
 -14  -1   0   12.50    2.20
 -14   1   0   16.00    3.40
 -14   1   0    5.30    2.80
 -15  -1   0    1.10    3.20
 -15  -1   0    1.50    1.30
 -15   1   0    1.90    2.00
 -15   1   0    3.40    1.90
 -16  -1   0  116.79    6.60
 -16  -1   0  112.79   14.70
 -16   1   0  129.09    8.40
 -16   1   0  144.79   10.30
 -17  -1   0   90.79    5.70
 -17  -1   0   75.99   13.00
 -17   1   0  107.69    7.60
 -17   1   0   93.69    8.70
 -18  -1   0   70.39   12.50
 -18  -1   0   62.79    5.80
 -18   1   0   69.49    6.30
 -18   1   0   68.39    9.50
 -19  -1   0    3.60    3.00
 -19  -1   0    8.10    6.50
 -19   1   0    5.40    4.20
 -19   1   0    6.80    2.90
 -20  -1   0   62.69   13.50
 -20   1   0   64.29   10.00
 -20   1   0   66.99    6.20
   0   2   0  508.85   19.60
   0   2   0  553.54   21.20
   1  -2   0 1422.06   51.79
  -1   2   0 1455.15   51.19
   1   2   0 1529.15   51.79
   1   2   0 1549.64   50.79
   1   2   0 1526.35   56.69
  -1   2   0 1462.85   52.89
   2  -2   0  400.26   17.10
   2   2   0  400.26   14.90
   2   2   0  409.76   20.20
  -2   2   0  383.36   17.30
  -2   2   0  378.06   15.70
   3  -2   0   92.79    6.60
   3   2   0   92.39    4.80
  -3   2   0   88.39    5.60
   3   2   0   94.89    8.10
  -3   2   0   86.79    6.60
  -4  -2   0  113.89   10.10
   4  -2   0  107.29    7.70
   4   2   0  116.49    5.50
  -4   2   0  117.39    7.90
   4   2   0  123.79    9.20
  -4   2   0   99.29    8.50
   5  -2   0  378.36   18.60
  -5  -2   0  385.06   21.30
  -5   2   0  416.46   19.80
  -5   2   0  403.26   18.30
   5   2   0  390.26   14.80
   5   2   0  409.36   19.70
  -6  -2   0    1.90    3.30
   6  -2   0    0.60    2.00
   6   2   0    0.50    2.00
   6   2   0    1.60    0.90
  -6   2   0    0.60    1.90
  -6   2   0    2.10    2.10
  -7  -2   0  228.08   15.70
   7   2   0  234.38    9.40
  -7   2   0  223.38   12.80
  -7   2   0  229.38   13.10
  -8  -2   0   66.29   10.60
  -8   2   0   57.59    5.60
   8   2   0   58.69    3.60
  -8   2   0   49.30    6.50
  -9  -2   0   64.09   10.40
  -9   2   0   70.59    6.30
  -9   2   0   64.89    6.10
 -10  -2   0   90.99   12.40
 -10   2   0   83.19    7.10
 -10   2   0   68.19    6.40
  10   2   0   75.79    4.70
 -11  -2   0   87.29   13.10
 -11   2   0   78.29    6.90
 -11   2   0   82.29    7.10
 -12  -2   0  230.58   17.80
 -12   2   0  234.18   13.30
 -12   2   0  217.18   12.80
 -13  -2   0  187.58   16.20
 -13   2   0  174.78   11.20
 -13   2   0  173.68   11.20
 -14  -2   0   -2.80    3.10
 -14   2   0    2.40    2.60
 -14   2   0   -0.20    1.90
 -15  -2   0    0.00    3.70
 -15   2   0    5.90    3.20
 -15   2   0    1.70    2.70
 -16  -2   0   57.79   11.80
 -16   2   0   87.69    7.50
 -16   2   0   78.29    9.90
 -17  -2   0    9.50    7.20
 -17   2   0   14.80    4.20
 -17   2   0   24.20    5.30
 -18  -2   0    2.50    5.80
 -18   2   0    2.50    2.70
 -18   2   0    1.70    2.90
 -19   2   0    1.30    2.60
   0   3   0    4.90    1.60
   0   3   0    1.20    1.80
  -1   3   0  252.97   13.50
   1   3   0  223.68   18.70
   1   3   0  224.38   12.30
   1   3   0  222.68   13.20
  -1   3   0  229.78   11.30
   2  -3   0    3.00    2.00
  -2   3   0    2.90    2.30
  -2   3   0    3.60    2.00
   2   3   0    2.90    1.50
   2   3   0    0.60    1.50
   3  -3   0 1920.71   71.99
  -3   3   0 2003.00   72.49
   3   3   0 2056.99   68.29
   4  -3   0   53.49    7.40
  -4   3   0   82.09   14.40
   4   3   0   50.39    3.90
   5   3   0 1044.70   36.30
  -5   3   0  965.30   43.30
  -5   3   0 1019.20   41.00
   6   3   0  159.68    7.90
  -6   3   0  160.18   12.50
  -6   3   0  167.18   11.50
  -7  -3   0  122.99   16.50
  -7   3   0  125.49   10.60
  -7   3   0  121.29    9.70
  -8  -3   0    6.20    5.50
   8   3   0   17.10    2.60
  -8   3   0   21.10    5.50
  -8   3   0   21.30    5.00
  -9  -3   0   15.50    7.20
  -9   3   0   22.20    5.00
   9   3   0   23.90    3.20
  -9   3   0   20.60    5.40
 -10  -3   0  470.65   29.40
 -10   3   0  453.35   22.90
 -10   3   0  464.65   23.00
 -11  -3   0  324.87   24.20
 -11   3   0  340.57   18.60
 -11   3   0  340.97   18.60
 -12  -3   0  223.08   19.90
 -12   3   0  226.28   14.30
 -13  -3   0  108.59   17.10
 -13   3   0  111.79    9.50
 -13   3   0  121.29   10.10
 -14  -3   0   50.99   11.80
 -14   3   0   48.80    7.80
 -14   3   0   79.69   10.00
 -15  -3   0    5.20    6.50
 -15   3   0    1.40    2.30
 -15   3   0    0.60    2.80
 -16  -3   0    0.20    5.50
 -16   3   0   11.20    3.90
 -16   3   0   13.10    4.60
 -17  -3   0    7.10    6.80
 -17   3   0   11.40    4.50
 -17   3   0    5.20    3.50
 -18  -3   0  109.29   20.70
 -18   3   0  111.99   10.40
   0   4   0  139.09   10.70
  -1   4   0    6.30    3.20
   2   4   0   67.49    8.70
  -2   4   0   73.79   10.40
   3   4   0   12.40    3.70
  -3   4   0   13.80    4.50
   4   4   0   29.40    5.30
  -4   4   0   23.70    5.70
  -5   4   0   26.10    7.20
  -5   4   0   39.40    7.20
  -6   4   0    7.40    4.20
  -6   4   0   25.20    7.50
  -7   4   0  102.09    9.90
  -7   4   0   89.29   12.70
  -8   4   0  534.35   28.80
  -8   4   0  537.75   27.20
  -9   4   0   29.50    7.00
  -9   4   0   30.80    7.90
 -10   4   0  890.21   40.60
 -10   4   0  912.51   40.20
 -11  -4   0   -3.90    4.80
 -11   4   0    2.40    3.60
 -11   4   0    0.80    3.00
 -12  -4   0    0.40    5.40
 -12   4   0   -1.70    2.10
 -12   4   0   -0.70    2.30
 -13  -4   0  109.79   20.10
 -13   4   0  140.99   12.00
 -13   4   0  128.39   11.20
 -14  -4   0   -3.10    4.50
 -14   4   0   -1.40    2.30
 -14   4   0    3.70    3.50
 -15  -4   0    0.40    6.40
 -15   4   0    3.10    4.50
 -15   4   0    3.80    3.50
 -16  -4   0   -3.10    4.70
 -16   4   0   -0.80    2.00
 -16   4   0    0.60    3.10
   0   5   0    0.00    2.60
  -1   5   0   43.20    8.10
   1   5   0   26.10    6.70
   2   5   0  500.15   25.90
  -2   5   0  488.55   26.60
  -3   5   0    3.80    3.90
   3   5   0    0.00    2.70
  -4   5   0  405.36   24.80
   4   5   0  432.26   22.90
   5   5   0  258.07   16.70
  -5   5   0  308.37   19.40
  -5   5   0  240.98   20.40
  -6   5   0  122.69   15.20
   6   5   0  116.69   10.20
  -6   5   0  103.49   16.10
   7   5   0    0.80    2.30
  -7   5   0   -0.60    2.40
  -7   5   0   -1.40    3.20
   8   5   0    0.70    2.60
  -8   5   0    7.10    4.80
  -8   5   0   -1.50    2.50
  -9   5   0    0.20    3.20
  -9   5   0    5.70    4.30
 -10   5   0   32.40    7.50
 -10   5   0   25.50    7.40
 -11   5   0   37.20    7.50
 -11   5   0   44.60    9.60
 -12   5   0   64.59   11.00
 -12   5   0   72.49   11.70
   0   6   0   53.79   10.60
  -1   6   0   21.60    6.90
  -2   6   0   58.69   11.00
   2   6   0   48.70    9.90
  -3   6   0  154.08   14.40
   3   6   0  157.28   14.40
   4   6   0   89.09   14.50
  -4   6   0   97.49   14.00
  -5   6   0   62.89   11.60
   5   6   0   68.09   17.40
  -5   6   0   79.19   15.20
  -6   6   0    1.30    4.00
  -6   6   0   -2.70    3.80
 -20   0   1    4.70    2.40
 -19   0   1    3.30    4.50
 -19   0   1    3.30    1.70
 -18   0   1    1.60    3.10
 -18   0   1    1.20    1.20
 -17   0   1    3.80    1.50
 -17   0   1    1.20    2.90
 -16   0   1    0.60    2.60
 -16   0   1    4.10    1.60
 -15   0   1    4.10    1.40
 -15   0   1   -0.30    2.40
 -14   0   1    2.60    1.10
 -14   0   1   -2.10    1.70
 -13   0   1    1.70    2.50
 -13   0   1   -0.60    1.10
 -12   0   1    2.00    1.30
 -12   0   1   -0.10    1.70
 -11   0   1    0.20    1.00
 -11   0   1    0.50    1.50
 -10   0   1    1.30    1.30
 -10   0   1    0.10    1.20
  -9   0   1    0.30    0.90
   9   0  -1    0.10    1.10
  -9   0   1    0.60    1.10
   9   0  -1    1.70    1.10
  -8   0   1    0.20    1.10
   8   0  -1   -0.20    0.80
  -8   0   1    0.90    1.00
   7   0  -1    0.90    1.20
  -7   0   1    0.20    1.00
   7   0  -1    0.40    0.90
  -7   0   1    0.60    0.90
  -6   0   1    0.70    0.90
   6   0  -1    0.10    0.80
  -6   0   1   -0.20    0.60
   6   0  -1    0.00    0.70
  -5   0   1    0.50    1.00
   5   0  -1    0.90    0.90
   5   0  -1    1.30    1.00
  -5   0   1    0.10    0.70
   4   0  -1   -0.20    0.60
  -4   0   1    0.70    0.80
  -4   0   1    0.80    0.70
   4   0  -1   -0.50    0.60
  -3   0   1    0.70    0.50
  -3   0   1    0.20    0.60
   3   0  -1    0.40    0.50
   3   0  -1   -0.20    0.50
  -2   0   1    0.30    0.40
   2   0  -1    0.40    0.50
   2   0  -1    0.90    0.50
  -2   0   1    1.10    0.50
   2   0   1    1.40    0.60
   2   0   1    0.30    0.40
  -2   0  -1    0.70    0.40
  -2   0  -1    0.20    0.40
  -2   0  -1    0.40    0.40
   2   0   1    0.80    0.50
   3   0   1    0.60    0.70
   3   0   1    0.10    0.60
  -3   0  -1    1.00    0.60
  -3   0  -1    0.50    0.50
  -3   0  -1   -0.80    0.40
  -4   0  -1   -0.50    0.70
   4   0   1   -0.10    0.70
   4   0   1    0.90    0.80
  -4   0  -1    1.20    0.80
  -4   0  -1   -0.30    0.50
   5   0   1    0.00    0.70
  -5   0  -1    1.40    0.90
  -5   0  -1    0.30    0.80
   5   0   1    1.20    0.90
  -5   0  -1    0.20    0.80
  -6   0  -1    0.30    0.80
  -6   0  -1    0.30    0.70
  -6   0  -1   -0.10    0.70
   6   0   1    0.80    0.90
   6   0   1    1.30    1.10
  -7   0  -1    0.20    1.00
   7   0   1    1.00    1.10
  -7   0  -1    0.60    0.90
   7   0   1    1.10    1.10
  -7   0  -1    1.90    1.10
  -8   0  -1   -0.50    0.80
  -8   0  -1    0.30    1.00
  -8   0  -1    1.00    1.20
   8   0   1    1.60    1.10
   8   0   1    1.20    1.30
   9   0   1    0.40    1.20
  -9   0  -1    0.40    1.20
  -9   0  -1    0.00    0.90
  -9   0  -1    0.40    0.80
   9   0   1    1.10    1.40
 -10   0  -1    0.30    1.00
  10   0   1    0.60    1.30
 -10   0  -1   -0.40    1.20
 -10   0  -1   -0.60    0.80
 -11   0  -1   -0.70    1.40
 -11   0  -1   -1.20    0.90
 -11   0  -1   -0.10    1.30
 -12   0  -1    1.30    1.50
 -12   0  -1   -0.60    1.10
 -12   0  -1    0.70    2.00
 -13   0  -1    1.00    1.90
 -13   0  -1    0.00    1.30
 -14   0  -1   -2.60    1.30
 -14   0  -1    0.80    1.20
 -15   0  -1    2.90    1.20
 -15   0  -1   -0.10    2.30
 -16   0  -1   -2.50    1.80
 -16   0  -1    4.90    1.60
 -17   0  -1    2.20    1.50
 -17   0  -1   -1.40    2.30
 -18   0  -1    0.20    1.50
 -18   0  -1    0.00    2.90
 -19   0  -1    2.00    1.40
 -19   0  -1   -3.30    2.00
 -20   0  -1    2.40    1.40
 -20  -1   1   59.89    5.40
 -20  -1   1   72.59   15.10
 -20   1   1   78.29   11.80
 -20   1   1   57.39    6.90
 -19  -1   1   36.70    9.90
 -19  -1   1   17.50    3.10
 -19   1   1   36.10    7.60
 -19   1   1   27.80    4.80
 -18  -1   1    9.70    2.40
 -18  -1   1    2.10    4.40
 -18   1   1    4.30    3.40
 -18   1   1    7.00    2.80
 -17  -1   1   16.30    4.70
 -17  -1   1   28.30    3.80
 -17  -1   1   21.20    7.20
 -17   1   1   30.90    6.30
 -16  -1   1    8.50    4.90
 -16  -1   1   20.80    3.60
 -16  -1   1   16.20    3.30
 -16   1   1    5.80    3.00
 -16   1   1   22.00    4.00
 -15  -1   1   39.40    3.70
 -15  -1   1   45.70    5.50
 -15  -1   1   38.50    8.30
 -15   1   1   55.79    5.30
 -15   1   1   42.50    7.10
 -14  -1   1  233.38   10.20
 -14  -1   1  222.18   11.20
 -14  -1   1  210.68   15.60
 -14   1   1  209.58   11.60
 -14   1   1  223.98   13.00
 -13  -1   1 1132.19   46.60
 -13  -1   1 1085.49   38.40
 -13   1   1 1055.69   41.60
 -13   1   1 1096.89   40.60
 -12  -1   1   75.09    4.60
 -12  -1   1   72.09   10.10
 -12   1   1   61.99    5.70
 -12   1   1   76.99    6.30
 -11  -1   1  911.91   31.80
 -11  -1   1  898.21   38.20
 -11   1   1  844.32   33.60
 -11   1   1  931.71   34.50
 -10  -1   1   57.19    3.60
 -10   1   1   49.20    4.70
 -10   1   1   49.10    4.60
  10   1  -1   55.69    4.20
  -9  -1   1  333.57   18.20
  -9  -1   1  354.86   13.50
  -9   1   1  333.97   15.30
  -9   1   1  379.66   15.70
   9   1  -1  343.87   14.20
  -8  -1   1 1220.88   48.60
   8  -1  -1 1295.27   48.00
   8  -1  -1 1237.28   47.10
  -8  -1   1 1305.67   43.40
   8   1  -1 1275.17   45.70
  -8   1   1 1281.77   45.70
  -8   1   1 1337.67   45.80
   8   1  -1 1270.37   44.00
  -7  -1   1 1520.85   54.39
   7  -1  -1 1458.05   52.39
   7  -1  -1 1337.67   53.89
  -7  -1   1 1473.65   48.90
   7   1  -1 1444.36   49.30
   7   1  -1 1421.66   51.09
  -7   1   1 1505.25   51.29
  -6  -1   1  378.76   18.00
   6  -1  -1  353.16   16.30
  -6  -1   1  359.26   13.70
   6  -1  -1  410.56   17.40
   6   1  -1  368.06   15.90
  -6   1   1  385.76   15.60
   6   1  -1  374.86   14.00
  -6   1   1  377.86   15.70
  -5  -1   1 1262.57   42.00
   5  -1  -1 1216.48   43.90
   5  -1  -1 1181.48   44.50
  -5  -1   1 1232.58   45.90
  -5   1   1 1222.48   43.10
  -5   1   1 1224.68   43.20
   5   1  -1 1224.08   43.90
  -4  -1   1  312.67   11.40
  -4  -1   1  307.67   15.20
   4  -1  -1  314.67   13.60
   4  -1  -1  312.87   14.40
   4   1  -1  278.57   13.80
   4   1  -1  310.77   11.40
  -4   1   1  331.97   13.50
  -4   1   1  320.97   13.30
  -3  -1   1   23.60    1.80
   3  -1  -1   25.80    3.40
   3  -1  -1   27.30    4.20
  -3  -1   1   27.30    4.70
  -3   1   1   26.90    3.40
   3   1  -1   26.00    4.30
   3   1  -1   20.50    1.70
  -3   1   1   23.20    3.30
   2  -1  -1  476.25   18.30
  -2  -1   1  498.55   16.90
  -2  -1   1  489.35   20.70
   2   1  -1  474.05   20.20
   2   1  -1  472.25   17.00
   1   1  -1 1974.80   68.89
   0  -1  -1 1889.51   97.69
   0   1  -1 2038.40  112.89
   0   1   1 1978.80  100.79
   1  -1   1  121.69    6.30
   1   1   1  128.39    7.30
   2  -1   1  254.67   11.50
  -2   1  -1  275.07   10.60
   2   1   1  248.98   11.80
  -2   1  -1  266.37   11.60
  -3  -1  -1    0.80    1.60
   3  -1   1    0.60    1.20
  -3   1  -1    2.20    1.80
   3   1   1   -0.20    1.30
   3   1   1    2.10    0.50
  -3   1  -1    1.90    1.40
  -3   1  -1    2.00    1.10
  -4  -1  -1  116.59    7.60
   4  -1   1  107.19    7.60
   4  -1   1  106.89    6.80
  -4   1  -1  119.69    6.10
   4   1   1  113.49    4.40
  -4   1  -1  109.29    7.00
   4   1   1  119.09    6.60
  -4   1  -1  112.19    6.70
  -5  -1  -1  290.37   14.50
   5  -1   1  293.67   14.00
   5  -1   1  318.97   15.40
   5   1   1  302.17   13.00
   5   1   1  312.07   11.10
  -5   1  -1  313.77   13.70
  -5   1  -1  329.07   13.20
  -5   1  -1  302.37   13.80
   6  -1   1  721.83   27.50
  -6  -1  -1  661.73   27.40
  -6  -1  -1  681.63   22.80
  -6  -1  -1  682.73   22.80
   6  -1   1  687.63   28.20
  -6   1  -1  687.73   26.20
   6   1   1  710.93   23.60
  -6   1  -1  705.23   26.40
   6   1   1  664.83   25.30
  -6   1  -1  630.74   25.50
   7  -1   1 1210.88   45.30
   7  -1   1 1189.08   44.30
  -7  -1  -1 1103.59   44.10
  -7  -1  -1 1264.47   39.50
  -7  -1  -1 1142.09   39.60
   7   1   1 1207.88   40.30
  -7   1  -1 1112.29   43.60
  -7   1  -1 1225.18   43.00
  -7   1  -1 1212.08   42.80
  -8  -1  -1 2392.86   82.89
   8  -1   1 2298.77   83.49
   8  -1   1 2384.96   82.59
  -8   1  -1 2372.16   80.69
  -8   1  -1 2322.17   80.59
   8   1   1 2363.26   80.09
   8   1   1 2315.27   78.29
  -9  -1  -1  103.59    5.10
  -9  -1  -1   92.49    8.00
  -9  -1  -1  106.29    4.80
  -9   1  -1  107.39    6.90
   9   1   1  114.69    5.90
  -9   1  -1  119.69    7.30
  -9   1  -1  110.59    7.90
 -10  -1  -1    7.10    2.90
 -10  -1  -1    8.20    1.70
 -10  -1  -1    8.60    1.40
  10   1   1    6.90    1.80
 -10   1  -1    3.10    1.80
 -11  -1  -1  116.09    5.90
 -11  -1  -1  114.49    5.40
 -11  -1  -1  106.49    9.10
 -11   1  -1  115.99    7.40
 -11   1  -1  104.89    7.50
  11   1   1  129.89    7.90
 -12  -1  -1   37.60    2.80
 -12  -1  -1   40.70    7.30
 -12  -1  -1   40.40    3.30
 -12   1  -1   39.90    5.40
 -12   1  -1   48.30    4.60
 -13  -1  -1  141.39    7.20
 -13  -1  -1  144.99    6.50
 -13  -1  -1  116.69   10.60
 -13   1  -1  135.99    9.20
 -13   1  -1  144.79    8.60
 -14  -1  -1   31.20    2.60
 -14  -1  -1   34.20    3.90
 -14  -1  -1   20.00    5.50
 -14   1  -1   32.40    4.70
 -14   1  -1   25.50    4.80
 -15  -1  -1   35.60    4.30
 -15  -1  -1   39.00    3.20
 -15  -1  -1   60.99   10.00
 -15   1  -1   44.90    5.70
 -15   1  -1   49.70   10.10
 -16  -1  -1  138.09    7.00
 -16  -1  -1  149.79   13.30
 -16  -1  -1  139.29    7.60
 -16   1  -1  155.88    9.20
 -16   1  -1  166.18   11.20
 -17  -1  -1    3.50    1.50
 -17  -1  -1    2.80    4.10
 -17  -1  -1    3.00    1.80
 -17   1  -1    0.90    2.00
 -17   1  -1    4.90    3.30
 -18  -1  -1   45.60   10.70
 -18  -1  -1   38.50    3.20
 -18   1  -1   27.10    4.80
 -18   1  -1   40.90    7.30
 -19  -1  -1  149.99   15.40
 -19   1  -1  167.78   13.10
 -19   1  -1  169.28   10.30
 -20  -1  -1    6.20    6.30
 -20   1  -1   14.20    3.50
 -20   1  -1   14.20    4.80
 -19   2   1   19.20    4.80
 -18  -2   1   16.20    8.40
 -18   2   1   20.90    5.10
 -18   2   1   18.10    4.60
 -17  -2   1   16.00    8.50
 -17   2   1   28.20    5.50
 -17   2   1   34.60    6.40
 -16  -2   1   27.00    9.50
 -16   2   1   31.00    5.50
 -16   2   1   27.10    5.40
 -15  -2   1   24.90    8.80
 -15   2   1   32.10    5.60
 -15   2   1   30.20    5.40
 -14  -2   1  264.47   21.10
 -14   2   1  270.77   14.90
 -14   2   1  267.77   15.10
 -13  -2   1   82.69   12.90
 -13   2   1  113.59    8.60
 -13   2   1  121.79    8.80
 -12  -2   1   73.29   11.90
 -12   2   1   89.69    7.50
 -12   2   1   77.29    6.80
 -11  -2   1  185.38   15.60
 -11   2   1  186.68   11.40
 -11   2   1  192.28   11.40
 -10  -2   1 1201.48   51.59
 -10   2   1 1180.68   44.80
  10   2  -1 1156.98   41.30
 -10   2   1 1172.48   44.40
  -9  -2   1   52.19    9.50
  -9   2   1   45.70    6.10
   9   2  -1   45.70    3.40
  -9   2   1   56.29    7.10
  -8  -2   1  115.59    5.90
  -8  -2   1  128.79   11.70
  -8   2   1  114.49    8.30
  -8   2   1  123.29    9.00
   8   2  -1  115.59    6.40
  -7  -2   1  726.33   35.00
  -7  -2   1  729.43   25.60
  -7   2   1  795.62   30.90
  -7   2   1  764.72   30.60
   7   2  -1  747.03   26.70
   6  -2  -1 2930.31  106.39
  -6  -2   1 3140.59  111.39
  -6  -2   1 3127.09  100.69
  -6   2   1 3095.99  105.59
  -6   2   1 3203.78  106.59
   6   2  -1 2930.41  107.19
  -5  -2   1 1773.72   60.89
  -5  -2   1 1779.72   70.19
  -5   2   1 1868.41   65.59
   5   2  -1 1761.12   67.59
  -5   2   1 1975.50   67.19
   5   2  -1 1893.01   62.09
  -4  -2   1   20.50    5.30
   4  -2  -1   30.60    4.50
  -4   2   1   22.40    4.00
  -4   2   1   23.30    4.40
   3  -2  -1  432.36   18.40
  -3   2   1  406.86   18.10
   3   2  -1  416.46   21.00
  -2  -2   1  276.97   10.80
   2  -2  -1  276.07   12.70
  -2   2   1  292.27   13.40
   2   2  -1  274.27   11.40
   2   2  -1  263.17   15.70
   1  -2  -1  306.67   13.20
   1   2  -1  326.57   13.90
   1   2  -1  321.07   13.00
  -1   2   1  315.57   14.20
   0   2   1  136.09    7.60
   0   2  -1  153.18    7.40
   0   2  -1  151.18    8.50
   1  -2   1   24.30    3.60
   1   2   1   43.40    2.80
   1   2   1   39.60    5.80
  -1   2  -1   41.90    3.50
   2  -2   1  211.18   11.20
  -2   2  -1  223.48   11.90
   2   2   1  237.88   13.60
   2   2   1  222.68    8.90
  -2   2  -1  224.38   10.30
   3  -2   1  443.86   19.50
  -3   2  -1  435.86   18.00
   3   2   1  430.66   21.10
  -3   2  -1  457.85   19.90
   3   2   1  454.55   16.10
  -4  -2  -1  287.77   16.80
   4  -2   1  291.47   14.40
   4   2   1  297.67   15.20
   4   2   1  263.87   10.40
  -4   2  -1  261.07   15.30
  -4   2  -1  254.37   12.30
  -4   2  -1  255.97   13.70
   5  -2   1  655.53   28.00
  -5  -2  -1  624.84   30.20
  -5   2  -1  703.03   26.20
  -5   2  -1  661.63   27.60
  -5   2  -1  691.03   29.40
   5   2   1  639.34   23.10
   5   2   1  691.93   36.00
  -6  -2  -1 1366.16   53.49
   6  -2   1 1328.47   50.49
   6   2   1 1346.47   44.70
  -6   2  -1 1320.67   50.69
  -6   2  -1 1341.77   49.60
  -6   2  -1 1285.67   47.90
   6   2   1 1297.47   49.40
  -7  -2  -1  423.36   22.30
  -7   2  -1  404.86   20.40
   7   2   1  394.36   14.30
   7   2   1  353.76   17.80
  -7   2  -1  370.76   18.80
  -8   2  -1  103.49    7.80
  -8   2  -1   73.49    7.10
   8   2   1   94.69    4.70
  -9  -2  -1   11.00    4.90
   9   2   1    9.80    1.80
  -9   2  -1   13.50    3.50
  -9   2  -1   20.30    4.40
 -10  -2  -1  342.07   21.60
  10   2   1  352.06   14.40
 -10   2  -1  394.56   18.30
 -10   2  -1  358.76   17.90
 -11  -2  -1   47.50    9.50
 -11   2  -1   35.50    5.90
 -11   2  -1   41.00    6.20
  11   2   1   38.20    3.30
 -12  -2  -1  507.35   28.70
 -12   2  -1  499.65   23.00
 -12   2  -1  504.75   23.00
 -13   2  -1  799.22   32.30
 -13   2  -1  746.13   32.00
 -14  -2  -1   58.99   11.60
 -14   2  -1   78.69    7.00
 -15  -2  -1   28.30    9.20
 -15   2  -1   25.10    5.00
 -15   2  -1   26.70    6.20
 -16  -2  -1    2.90    5.00
 -16   2  -1    2.50    2.50
 -16   2  -1    5.50    3.10
 -17  -2  -1   11.20    7.40
 -17   2  -1    5.80    3.10
 -17   2  -1    8.70    3.80
 -18  -2  -1    1.70    4.90
 -18   2  -1    3.60    3.40
 -18   2  -1    3.80    3.00
 -19   2  -1    7.40    3.80
 -19   2  -1   20.70    5.60
 -18  -3   1   -1.40    5.80
 -18   3   1    8.70    5.50
 -18   3   1    5.20    3.40
 -17  -3   1   63.79   16.50
 -17   3   1   54.19    8.20
 -17   3   1   53.59    8.50
 -16  -3   1   41.70   12.50
 -16   3   1   71.89    9.30
 -16   3   1   70.99    9.30
 -15  -3   1   -4.50    3.90
 -15   3   1    4.60    3.30
 -15   3   1    7.30    3.80
 -14  -3   1   -0.30    5.20
 -14   3   1   19.40    5.20
 -14   3   1    5.00    3.10
 -13  -3   1   44.80   11.60
 -13   3   1   39.00    6.60
 -13   3   1   31.30    5.90
 -12  -3   1    4.60    6.00
 -12   3   1    8.50    3.70
 -11  -3   1  161.38   21.00
 -11   3   1  126.99   10.30
 -11   3   1  139.59   10.40
 -10  -3   1   24.10    7.90
 -10   3   1   27.70    5.50
 -10   3   1   26.10    5.30
  -9  -3   1    0.90    4.30
  -9   3   1    2.10    2.50
  -9   3   1    3.70    2.80
  -8  -3   1   32.50    8.70
   8   3  -1   38.80    3.30
  -8   3   1   47.20    7.20
  -8   3   1   39.70    7.00
  -7  -3   1    4.60    4.70
   7   3  -1    4.30    1.60
  -7   3   1    3.70    2.70
  -7   3   1    4.70    2.80
  -6   3   1   61.29    9.20
   6   3  -1   38.30    3.50
  -6   3   1   41.90    6.70
   5  -3  -1    0.40    1.90
   5   3  -1    1.00    1.30
  -5   3   1    0.60    1.80
  -5   3   1   -2.20    1.90
   4  -3  -1  247.68   13.80
  -4   3   1  245.08   14.10
   3  -3  -1   60.39    5.60
  -3   3   1   68.59    8.20
   2  -3  -1  389.56   17.00
  -2   3   1  359.46   16.30
  -2   3   1  376.26   18.30
   2   3  -1  379.06   16.70
   2   3  -1  385.06   17.50
   1   3  -1  348.67   15.40
  -1   3   1  357.36   15.50
   1   3  -1  361.96   17.30
  -1   3   1  369.66   17.60
   0   3  -1  578.64   24.50
   0   3  -1  544.35   22.10
   0   3   1  539.15   23.50
   1   3   1  170.88   10.20
  -1   3  -1  192.68   11.70
   1   3   1  172.28   13.60
  -1   3  -1  188.58   10.00
   1   3   1  188.48    9.10
   2  -3   1   78.09    7.20
   2   3   1   85.09    5.30
   2   3   1   82.99    6.10
  -2   3  -1   80.49    7.40
  -2   3  -1  102.29    7.60
   2   3   1   82.39   11.20
   3  -3   1  204.38   11.80
   3   3   1  181.08    8.90
  -3   3  -1  203.48   12.60
   4  -3   1  106.59    8.50
   4   3   1  100.39    5.80
  -4   3  -1  105.29    8.80
  -5   3  -1   12.80    4.60
   5   3   1    8.80    1.90
  -5   3  -1   13.70    4.00
  -6  -3  -1   26.20    7.50
   6   3   1   27.40    2.60
  -6   3  -1   38.00    7.80
  -6   3  -1   31.70    6.30
  -7  -3  -1   71.79   12.10
  -7   3  -1   63.39    9.40
   7   3   1   50.19    3.70
  -7   3  -1   50.19    7.60
  -8  -3  -1  234.78   18.70
   8   3   1  237.98   10.20
  -8   3  -1  197.88   14.40
  -8   3  -1  221.18   14.20
  -9  -3  -1    0.10    4.50
  -9   3  -1    3.50    2.40
   9   3   1    0.50    0.90
  -9   3  -1    1.20    2.30
 -10  -3  -1   99.99   15.00
 -10   3  -1   99.79    8.70
 -10   3  -1   87.29    8.80
  10   3   1   83.39    5.10
 -11  -3  -1  143.09   18.60
 -11   3  -1  121.59   10.10
 -11   3  -1  125.69   10.30
 -12  -3  -1   65.39   13.30
 -12   3  -1   95.19   15.70
 -13  -3  -1   45.00   12.20
 -13   3  -1   34.80    6.70
 -13   3  -1   29.20    5.80
 -14  -3  -1   -1.40    4.60
 -14   3  -1    1.80    2.60
 -14   3  -1    1.80    2.60
 -15  -3  -1   77.69   15.90
 -15   3  -1   84.19    8.20
 -15   3  -1   71.89    9.50
 -16  -3  -1   35.60   12.00
 -16   3  -1   31.80    6.40
 -16   3  -1   34.50    6.40
 -17  -3  -1   12.40    8.70
 -17   3  -1   30.90    6.10
 -17   3  -1   25.60    5.80
 -18  -3  -1    9.30   10.30
 -18   3  -1   12.20    4.60
 -16  -4   1   16.30   10.40
 -16   4   1   11.70    4.80
 -16   4   1   10.90    4.70
 -15  -4   1    2.80    6.80
 -15   4   1   16.80    4.90
 -14  -4   1   81.19   18.20
 -14   4   1   48.20    8.80
 -14   4   1   57.39    9.10
 -13  -4   1   18.40   10.50
 -13   4   1   34.80    7.60
 -13   4   1   19.60    5.40
 -12  -4   1    0.20    5.80
 -12   4   1   16.00    5.20
 -12   4   1   11.10    4.30
 -11  -4   1   20.80   10.10
 -11   4   1   19.70    5.40
 -11   4   1   20.60    5.50
 -10   4   1  496.75   26.40
 -10   4   1  506.45   25.90
  -9   4   1  830.02   38.10
  -8   4   1    5.80    4.10
  -8   4   1    7.40    4.00
  -7   4   1  142.49   12.70
  -7   4   1  139.19   11.40
  -6   4   1   27.00    7.30
  -6   4   1   36.30    6.90
  -5   4   1   47.80    7.80
  -5   4   1   40.20    8.50
  -4   4   1   40.40    6.90
   4   4  -1   34.60    5.70
   3   4  -1   43.80    8.10
  -3   4   1   61.49    8.80
  -2   4   1    5.50    3.40
   2   4  -1    4.20    4.10
   1   4  -1   47.10    7.50
  -1   4   1   67.49    9.20
   0   4  -1    0.50    2.20
  -1   4  -1    4.00    3.00
   1   4   1    4.00    2.50
  -2   4  -1   -1.30    1.70
   2   4   1   -0.50    1.70
  -3   4  -1  457.45   23.60
   3   4   1  435.26   21.00
  -4   4  -1  271.67   17.00
   4   4   1  252.57   14.00
  -5   4  -1  179.38   13.10
   5   4   1  156.08    9.60
   5   4   1  167.58   10.30
  -6   4  -1   36.50    9.20
  -6   4  -1   41.50    7.70
  -7   4  -1   65.49   10.00
  -7   4  -1   44.20    8.90
  -8   4  -1   -1.90    2.70
  -8   4  -1    6.20    4.00
  -9   4  -1  352.86   20.80
 -10   4  -1   52.09    8.60
 -10   4  -1   40.60    7.90
 -11  -4  -1  171.48   23.80
 -11   4  -1  135.99   12.00
 -11   4  -1  132.09   11.60
 -12  -4  -1    0.90    5.60
 -12   4  -1    0.00    2.50
 -12   4  -1   -0.30    2.50
 -13  -4  -1    8.80    7.90
 -13   4  -1    9.30    4.50
 -13   4  -1    8.30    4.50
 -14  -4  -1   11.30    9.50
 -14   4  -1   33.30    7.50
 -14   4  -1   33.30    6.70
 -15  -4  -1   19.50   11.00
 -15   4  -1   49.99   12.80
 -15   4  -1   30.90    7.10
 -16   4  -1    5.10    3.70
 -16   4  -1    3.50    3.80
 -12   5   1   14.80    5.30
 -12   5   1   12.40    5.30
 -11   5   1    0.40    3.20
 -11   5   1   -2.70    1.90
 -10   5   1   18.60    6.20
 -10   5   1   16.40    5.70
  -9   5   1  113.09   14.30
  -9   5   1  132.09   16.50
   8   5  -1    4.30    3.10
  -8   5   1    7.60    3.80
  -8   5   1   -0.40    3.40
  -7   5   1   86.79   13.90
   7   5  -1   96.99   11.80
  -7   5   1   65.49   10.50
  -6   5   1   28.60    7.30
   6   5  -1   37.70    7.40
  -6   5   1   25.90    8.10
  -5   5   1  229.28   17.90
  -5   5   1  285.87   21.30
   5   5  -1  236.18   16.00
  -4   5   1   29.10    7.30
   4   5  -1   42.50    8.10
  -3   5   1  987.50   43.80
   3   5  -1  992.00   42.90
  -2   5   1   64.29   10.30
   2   5  -1   68.99   10.30
  -1   5   1   60.49    9.70
   1   5  -1   78.39   10.90
   0   5  -1   49.00    9.00
   0   5   1   50.89    8.80
  -1   5  -1  184.48   14.70
   1   5   1  214.88   15.00
   2   5   1   39.70    7.60
  -2   5  -1   46.90    8.70
  -3   5  -1  100.09   12.70
   3   5   1   92.39   11.00
   4   5   1    6.80    3.80
  -5   5  -1   24.50    6.80
   5   5   1   37.20    6.90
  -5   5  -1   25.20    8.30
  -6   5  -1    3.70    4.80
   6   5   1    1.80    2.80
  -6   5  -1    4.90    4.40
   7   5   1   18.70    5.00
  -7   5  -1   24.10    6.80
  -7   5  -1   20.40    7.20
   8   5   1   10.30    3.90
  -8   5  -1   10.10    5.70
  -8   5  -1   18.10    6.00
  -9   5  -1   16.60    6.20
  -9   5  -1   10.20    5.20
 -10   5  -1   10.70    5.40
 -10   5  -1    5.10    4.40
 -11   5  -1    0.90    3.30
 -11   5  -1    4.40    3.20
 -12   5  -1   58.09   10.20
  -6   6   1   36.50    9.80
  -6   6   1   56.99   10.70
   6   6  -1   50.29    9.70
  -5   6   1   60.99   12.70
  -5   6   1   53.49   10.30
   5   6  -1   64.49   11.30
  -4   6   1   34.80    8.70
   4   6  -1   34.10    8.40
  -4   6   1   26.90    9.00
   3   6  -1   74.79   11.80
  -3   6   1   72.29   11.70
  -2   6   1   26.40    7.50
   2   6  -1   18.30    6.40
   1   6  -1   50.59    9.90
  -1   6   1   26.80    7.80
   0   6   1    4.00    4.00
   0   6  -1    5.30    4.80
   1   6   1   98.39   14.00
  -1   6  -1  126.19   16.40
  -2   6  -1   41.70    9.30
   2   6   1   51.49   10.40
  -3   6  -1   55.69   10.70
  -4   6  -1    4.30    4.50
   4   6   1    4.20    4.60
   5   6   1  171.38   14.40
  -5   6  -1  134.39   20.70
  -5   6  -1  159.38   15.20
  -6   6  -1   38.90    9.20
   6   6   1   25.50    7.30
  -6   6  -1   11.60    9.70
 -20   0   2  491.05   21.20
 -19   0   2  255.47   19.00
 -19   0   2  253.27   13.20
 -18   0   2   32.40    8.10
 -18   0   2   32.40    4.70
 -17   0   2  199.28   15.10
 -17   0   2  210.18   11.00
 -16   0   2  232.58   11.60
 -16   0   2  232.68   15.60
 -15   0   2   65.99    8.90
 -15   0   2   73.99    5.60
 -14   0   2   17.30    3.00
 -14   0   2   21.60    5.30
 -13   0   2  113.09    8.90
 -13   0   2  105.59    6.50
 -12   0   2   57.99    4.40
 -12   0   2   52.69    7.20
 -11   0   2  198.88   11.30
 -11   0   2  173.88    9.10
 -10   0   2  111.39    6.20
 -10   0   2   96.49    7.20
  -9   0   2  324.77   15.40
   9   0  -2  338.87   15.10
  -9   0   2  366.16   14.20
   9   0  -2  346.97   15.30
   8   0  -2  355.26   15.60
  -8   0   2  381.86   14.90
  -8   0   2  399.36   16.40
   8   0  -2  374.56   15.70
  -7   0   2 1251.37   44.20
   7   0  -2 1241.68   43.70
  -7   0   2 1284.37   43.00
   7   0  -2 1224.08   43.70
   6   0  -2   44.10    3.30
  -6   0   2   37.30    3.30
  -6   0   2   35.50    2.80
   6   0  -2   46.20    3.30
  -5   0   2 9999.00  541.35
  -3   0   2   48.60   22.30
   1   0  -2   84.69    3.40
  -1   0   2   82.49    3.40
  -1   0   2   84.79    3.80
   1   0  -2   80.29    3.60
   1   0   2   29.30    1.50
  -1   0  -2   31.80    1.80
  -1   0  -2   28.90    1.80
   1   0   2   33.50    2.00
  -1   0  -2   31.20    1.50
   1   0   2   30.60    1.90
   2   0   2  104.59    4.60
   2   0   2  104.29    4.20
  -2   0  -2   94.49    4.10
  -2   0  -2  103.09    4.30
   4   0   2  465.95   17.40
  -6   0  -2  210.78    9.00
  -6   0  -2  205.48    8.60
   6   0   2  217.58    9.60
   6   0   2  202.88    9.60
  -6   0  -2  224.18    9.50
  -7   0  -2 1516.65   52.99
   7   0   2 1518.95   53.79
   7   0   2 1631.24   54.29
   8   0   2 1376.66   49.40
  -8   0  -2 1413.46   48.20
   8   0   2 1372.06   49.10
  -8   0  -2 1413.96   48.90
  -8   0  -2 1381.26   47.30
  -9   0  -2   87.19    6.10
  -9   0  -2  103.19    5.30
   9   0   2   89.39    6.60
   9   0   2   93.59    6.40
  -9   0  -2  105.09    6.00
  10   0   2  478.95   20.20
 -10   0  -2  455.15   19.60
 -10   0  -2  456.25   18.70
 -10   0  -2  475.05   17.80
 -11   0  -2  913.91   34.50
 -11   0  -2  906.51   34.90
 -11   0  -2  910.71   32.40
 -12   0  -2  320.07   14.50
 -12   0  -2  326.17   15.90
 -12   0  -2  327.97   13.50
 -13   0  -2   16.80    3.90
 -13   0  -2   23.90    3.80
 -13   0  -2   19.10    2.90
 -14   0  -2   31.40    5.50
 -14   0  -2   33.50    5.40
 -14   0  -2   39.30    4.50
 -15   0  -2  214.48   13.90
 -15   0  -2  226.88   10.40
 -16   0  -2  193.28    9.60
 -16   0  -2  188.48   13.20
 -17   0  -2   25.00    6.20
 -17   0  -2   30.40    3.90
 -18   0  -2   12.60    2.70
 -18   0  -2   22.00    6.40
 -19   0  -2    3.20    3.80
 -20   0  -2   17.50    8.10
 -20  -1   2    0.50    1.60
 -20  -1   2    2.90    5.10
 -20   1   2    1.00    2.00
 -20   1   2    3.60    3.80
 -19  -1   2    7.30    5.80
 -19  -1   2    1.50    1.60
 -19   1   2    4.40    2.30
 -19   1   2    0.80    3.00
 -18  -1   2   20.60    7.20
 -18   1   2   24.10    4.20
 -18   1   2   18.90    4.80
 -17  -1   2   23.40    3.60
 -17  -1   2   25.10    8.00
 -17   1   2   19.20    4.00
 -17   1   2   20.60    5.40
 -16  -1   2   43.90    4.00
 -16  -1   2   57.09   11.40
 -16   1   2   45.30    7.50
 -16   1   2   53.09    5.10
 -15  -1   2  453.15   17.60
 -15  -1   2  361.96   30.30
 -15   1   2  414.26   20.80
 -15   1   2  427.66   19.10
 -14  -1   2  408.76   24.00
 -14   1   2  439.46   20.40
 -14   1   2  417.66   18.80
 -13  -1   2    4.20    1.90
 -13  -1   2   -0.60    2.90
 -13   1   2    6.30    2.50
 -13   1   2    3.80    2.10
 -12  -1   2 1694.83   65.09
 -12  -1   2 1617.24   56.99
 -12   1   2 1660.53   59.09
 -12   1   2 1696.23   59.99
 -11  -1   2   79.19   10.60
 -11  -1   2   79.79    5.00
 -11   1   2   94.29    6.80
 -11   1   2   92.19    6.50
 -10  -1   2   98.29    8.80
 -10  -1   2   91.79    5.20
 -10   1   2   85.69    6.10
 -10   1   2   89.19    6.40
  -9  -1   2  198.48   15.20
  -9  -1   2  225.68    9.50
  -9   1   2  213.78   10.90
   9   1  -2  211.58    9.90
  -9   1   2  228.08   11.00
  -8  -1   2  248.98   10.00
   8  -1  -2  248.48   12.80
   8  -1  -2  263.37   13.20
  -8  -1   2  215.68   13.80
  -8   1   2  234.08   11.20
   8   1  -2  227.98   11.40
  -8   1   2  235.28   11.40
  -7  -1   2   16.70    4.30
   7  -1  -2   16.30    3.30
  -7  -1   2   19.80    1.90
   7   1  -2   21.60    3.40
  -7   1   2   20.10    3.20
  -7   1   2   19.00    3.20
   7   1  -2   21.90    2.10
   6  -1  -2  143.49    8.30
  -6  -1   2  153.08    6.50
  -6  -1   2  128.69    9.60
   6  -1  -2  137.59    8.40
   6   1  -2  150.08    8.20
  -6   1   2  139.29    7.40
   6   1  -2  139.19    6.40
  -6   1   2  142.99    7.70
  -5  -1   2  797.02   27.70
  -5  -1   2  764.92   32.20
   5  -1  -2  781.92   29.80
   5  -1  -2  818.32   30.50
  -5   1   2  794.92   29.30
   5   1  -2  830.82   27.80
  -5   1   2  804.82   29.00
   5   1  -2  798.72   30.40
  -4  -1   2   53.49    3.10
   4  -1  -2   61.89    4.40
  -4  -1   2   52.99    6.90
   4  -1  -2   50.89    4.40
   4   1  -2   49.00    3.00
  -4   1   2   59.39    4.00
   4   1  -2   53.39    4.80
  -4   1   2   53.19    4.00
   3  -1  -2 1207.18   42.90
  -3  -1   2 1246.28   45.90
   3  -1  -2 1195.18   43.80
  -3   1   2 1235.18   42.80
  -3   1   2 1233.78   42.60
   3   1  -2 1256.77   45.10
   2  -1  -2  595.34   20.60
  -2  -1   2  487.45   22.90
   2   1  -2  568.74   19.60
   2   1  -2  557.14   23.00
  -2   1   2  541.95   21.70
   1  -1  -2 1102.99   38.00
  -1   1   2 1122.49   38.10
   1   1  -2 1113.59   41.40
   0   1  -2   66.49    3.70
   0   1   2   68.69    3.40
  -1   1  -2 1080.09   37.00
  -3  -1  -2  519.75   20.60
   3  -1   2  500.55   20.50
   3  -1   2  511.45   19.20
  -3   1  -2  497.05   21.30
  -3   1  -2  483.75   20.20
   3   1   2  537.25   19.50
  -3   1  -2  516.85   19.20
  -4  -1  -2  109.39    6.80
   4  -1   2   95.59    6.50
  -4   1  -2   94.29    5.40
   4   1   2   97.79    5.50
  -4   1  -2   92.89    6.60
  -4   1  -2   98.59    6.40
   5  -1   2  338.47   15.20
   5  -1   2  336.07   16.40
  -5  -1  -2  344.17   15.10
  -5   1  -2  324.57   13.70
  -5   1  -2  306.67   14.60
   5   1   2  314.47   11.90
  -5   1  -2  319.17   14.40
   5   1   2  330.27   13.30
  -6  -1  -2   81.29    6.30
   6  -1   2   86.99    6.40
   6  -1   2   86.99    7.20
  -6   1  -2   84.59    6.00
   6   1   2   86.49    3.90
  -6   1  -2   83.59    6.00
  -6   1  -2   83.49    5.40
   6   1   2   88.89    5.20
   7  -1   2   59.29    5.50
  -7  -1  -2   69.59    5.90
   7  -1   2   50.89    6.90
  -7   1  -2   53.59    4.70
  -7   1  -2   56.69    4.80
  -7   1  -2   62.39    4.70
   7   1   2   61.39    3.30
   8  -1   2  498.15   23.90
   8  -1   2  541.95   23.30
  -8  -1  -2  522.55   22.80
   8   1   2  536.35   19.30
  -8   1  -2  501.35   21.10
   8   1   2  507.65   20.50
  -8   1  -2  551.44   21.70
  -8   1  -2  543.35   21.70
  -9  -1  -2  432.66   15.00
  -9  -1  -2  444.66   20.20
  -9  -1  -2  400.36   14.70
  -9   1  -2  421.86   18.30
   9   1   2  438.36   16.60
  -9   1  -2  432.16   18.30
 -10  -1  -2  114.69    8.80
 -10   1  -2  105.99    7.10
  10   1   2   92.89    5.80
 -11  -1  -2  406.06   15.50
 -11  -1  -2  418.76   20.90
 -11  -1  -2  426.46   15.00
  11   1   2  395.16   17.30
 -11   1  -2  404.16   18.00
 -11   1  -2  454.15   18.90
 -12  -1  -2  332.67   13.00
 -12  -1  -2  318.77   18.30
 -12  -1  -2  342.47   12.60
 -12   1  -2  355.16   16.50
 -13  -1  -2   52.49    8.70
 -13  -1  -2   37.50    3.00
 -13  -1  -2   44.00    2.80
 -13   1  -2   47.10    4.50
 -13   1  -2   49.40    6.60
 -14  -1  -2  317.07   19.10
 -14  -1  -2  312.27   12.70
 -14  -1  -2  330.27   12.30
 -14   1  -2  304.87   14.90
 -14   1  -2  329.07   16.60
 -15  -1  -2  481.55   17.60
 -15  -1  -2  490.05   26.10
 -15  -1  -2  477.45   18.10
 -15   1  -2  488.25   20.80
 -16  -1  -2    7.60    2.00
 -16  -1  -2    9.30    1.70
 -16  -1  -2    6.50    4.50
 -16   1  -2    6.30    2.40
 -16   1  -2   10.00    3.30
 -17  -1  -2    7.80    2.00
 -17  -1  -2    5.30    4.60
 -17  -1  -2    4.50    1.90
 -17   1  -2   10.30    3.30
 -17   1  -2   11.00    4.10
 -18  -1  -2  285.47   20.80
 -18   1  -2  274.57   16.80
 -19  -1  -2   31.40    9.10
 -19   1  -2   51.49    8.50
 -19   1  -2   46.10    5.90
 -20  -1  -2    7.50    5.90
 -20   1  -2    2.80    2.30
 -20   1  -2    2.50    3.20
 -19  -2   2   -1.50    9.20
 -19   2   2    9.00    3.60
 -18  -2   2    5.00    6.60
 -18   2   2    3.70    3.10
 -18   2   2    8.00    3.80
 -17  -2   2    5.50    6.50
 -17   2   2   -0.10    2.20
 -17   2   2    2.00    2.60
 -16  -2   2    0.40    1.30
 -16  -2   2   -0.80    1.60
 -16  -2   2    1.50    4.30
 -16   2   2    0.80    2.10
 -16   2   2   -1.60    1.70
 -15  -2   2  176.68   17.30
 -15  -2   2  183.58    8.20
 -15  -2   2  175.48    8.10
 -15   2   2  156.18   10.90
 -15   2   2  176.38   11.60
 -14  -2   2  141.79    7.10
 -14  -2   2  144.79    7.00
 -14   2   2  149.88   10.10
 -14   2   2  129.29    9.50
 -13  -2   2    0.80    3.70
 -13  -2   2    4.90    1.70
 -13   2   2    4.80    2.90
 -13   2   2    1.30    2.10
 -11  -2   2   78.89   12.40
 -11  -2   2   90.29    5.10
 -11   2   2   89.29    7.10
 -11   2   2   91.49    7.40
 -10  -2   2   24.90    2.40
 -10  -2   2   27.30    7.20
 -10   2   2   13.40    3.30
 -10   2   2   22.50    4.20
  -9  -2   2   25.50    7.50
  -9  -2   2   31.40    2.60
  -9   2   2   25.50    4.50
   9   2  -2   27.60    2.70
  -9   2   2   22.10    4.10
  -8  -2   2  372.56   22.00
  -8  -2   2  361.26   13.80
   8   2  -2  334.97   14.00
  -8   2   2  358.16   17.10
   7  -2  -2  532.35   25.90
  -7  -2   2  492.75   18.70
  -7  -2   2  518.35   27.50
  -7   2   2  504.45   22.10
   7   2  -2  522.85   19.50
  -7   2   2  491.45   21.80
  -6  -2   2 1293.67   42.80
  -6  -2   2 1329.57   52.59
   6  -2  -2 1210.88   47.20
   6   2  -2 1228.28   43.10
   6   2  -2 1194.38   48.50
  -6   2   2 1287.07   46.50
  -6   2   2 1222.58   46.50
  -5  -2   2 1409.66   56.49
  -5  -2   2 1410.86   47.40
   5  -2  -2 1392.16   53.49
  -5   2   2 1421.16   50.79
   5   2  -2 1423.06   47.90
  -5   2   2 1358.66   51.49
   5   2  -2 1354.96   53.69
   4  -2  -2  181.58    9.80
  -4  -2   2  144.09   12.10
   4   2  -2  160.18    7.40
  -4   2   2  153.38    9.10
  -4   2   2  142.39    9.80
   4   2  -2  148.29   11.10
  -3  -2   2 1795.62   61.59
   3  -2  -2 1801.62   64.19
   3   2  -2 1859.71   70.69
  -3   2   2 1812.22   64.29
   3   2  -2 1895.11   62.19
  -2  -2   2  767.02   26.60
   2  -2  -2  733.03   28.00
   2   2  -2  769.42   27.10
  -2   2   2  725.23   28.40
   2   2  -2  711.83   32.40
   1  -2  -2   42.50    3.30
  -1  -2   2   43.00    3.30
  -1   2   2   39.70    4.70
   1   2  -2   40.90    3.40
   1   2  -2   41.70    5.00
   0  -2   2    2.40    1.30
   0   2  -2    4.50    2.00
   0   2   2    6.90    1.80
   0   2  -2    3.10    1.40
   1  -2   2   19.00    2.90
   1  -2   2   13.90    2.80
  -1   2  -2   11.60    3.20
  -1   2  -2   19.00    2.90
   1   2   2   24.10    5.00
   2  -2   2  878.21   34.90
   2   2   2  989.90   37.40
  -2   2  -2  922.41   33.80
  -2   2  -2  921.21   35.70
   3  -2   2  110.09    7.80
  -3   2  -2  129.79    8.50
  -4  -2  -2 1067.19   42.30
   4   2   2 1033.20   39.90
   4   2   2  969.00   34.50
  -4   2  -2 1048.30   37.50
  -4   2  -2 1013.10   39.50
   5  -2   2  597.94   26.80
  -5  -2  -2  670.53   29.50
   5   2   2  618.64   27.50
   5   2   2  656.83   21.70
  -5   2  -2  562.94   26.00
  -5   2  -2  676.13   25.20
  -5   2  -2  594.24   28.00
   6  -2   2  197.88   12.60
  -6  -2  -2  219.38   14.40
   6   2   2  218.58   11.80
   6   2   2  198.38    8.10
  -6   2  -2  257.07   13.20
  -6   2  -2  188.98   12.60
  -7  -2  -2  157.28   11.90
   7   2   2  127.29    8.50
   7   2   2  135.69    5.80
  -8  -2  -2   68.29   10.00
  -8   2  -2   47.30    6.90
   8   2   2   63.89    3.50
  -8   2  -2   78.09    6.70
  -9  -2  -2    9.70    4.80
  -9   2  -2   18.50    4.20
   9   2   2   10.20    1.70
  -9   2  -2   16.20    4.20
 -10  -2  -2   68.39   10.40
 -10   2  -2   52.59    7.00
 -10   2  -2   56.09    7.10
  10   2   2   64.59    5.60
 -11  -2  -2   41.30    8.30
  11   2   2   35.60    3.20
 -11   2  -2   30.30    5.60
 -11   2  -2   42.80    6.40
 -12  -2  -2 1610.24   68.19
 -12   2  -2 1701.73   62.19
 -12   2  -2 1711.73   62.09
 -13  -2  -2   49.20    9.50
 -13   2  -2   33.90    6.00
 -13   2  -2   40.30    6.30
 -14  -2  -2    5.20    5.00
 -14   2  -2   21.90    4.60
 -14   2  -2   21.60    6.30
 -15  -2  -2  231.98   19.40
 -15   2  -2  260.67   14.80
 -16  -2  -2   29.50    9.30
 -16   2  -2   23.00    4.90
 -16   2  -2    8.70    3.40
 -17  -2  -2    1.60    5.00
 -17   2  -2    1.80    2.60
 -17   2  -2    1.20    2.30
 -18  -2  -2   22.30    9.70
 -18   2  -2   12.10    4.10
 -18   2  -2   18.10    4.70
 -19   2  -2   31.90    6.00
 -19   2  -2   28.90    6.40
 -18  -3   2   10.90    9.60
 -18   3   2   14.10    4.30
 -18   3   2   10.70    3.70
 -17  -3   2    4.10    7.40
 -17   3   2    4.50    3.50
 -17   3   2    3.70    3.30
 -16  -3   2   -1.30    5.40
 -16   3   2   -0.70    2.20
 -16   3   2    5.50    4.00
 -15  -3   2   68.89   15.30
 -15   3   2   38.90    6.50
 -15   3   2   54.09    8.20
 -14  -3   2    7.80    6.50
 -14   3   2   10.80    3.80
 -14   3   2    4.20    3.00
 -13  -3   2   18.30    8.80
 -13   3   2   21.90    4.70
 -13   3   2   14.70    4.30
 -12  -3   2   14.20    6.20
 -12   3   2   21.40    4.70
 -11  -3   2    3.00    5.10
 -11   3   2    6.40    3.50
 -11   3   2    7.90    3.60
 -10  -3   2   44.80   11.10
 -10   3   2   53.99    8.00
 -10   3   2   73.39    7.00
  -9  -3   2   42.70    9.70
  -9   3   2   36.30    6.20
  -9   3   2   44.30    7.00
  -7  -3   2  135.89   13.90
   7   3  -2  134.49    7.30
  -7   3   2  133.39    9.90
  -7   3   2  136.09   10.50
  -6   3   2   19.10    4.60
  -5   3   2  140.29   12.80
   4  -3  -2   11.20    3.40
  -4   3   2   21.30    4.40
   4   3  -2   19.10    3.20
  -4   3   2   11.80    4.10
   3  -3  -2  496.35   21.40
   3   3  -2  489.15   19.90
  -3   3   2  496.05   22.40
   2  -3  -2 1364.36   49.50
  -2   3   2 1417.76   51.69
   2   3  -2 1345.97   49.20
   2   3  -2 1419.86   51.29
   1   3  -2    8.70    2.70
   0   3   2  305.07   15.00
   0   3  -2  316.97   14.30
   0   3   2  313.17   13.50
   0   3  -2  294.47   15.90
   1   3   2  550.54   27.90
  -1   3  -2  563.44   25.40
   1   3   2  543.55   21.60
   1   3   2  558.94   23.20
  -1   3  -2  607.94   23.50
   2  -3   2  373.56   18.70
  -2   3  -2  374.56   20.00
   2   3   2  426.66   17.80
   2   3   2  472.35   16.70
   2   3   2  400.16   22.40
   3   3   2   19.70    5.10
   4   3   2   27.70    3.20
  -4   3  -2   21.50    5.20
   5   3   2 1115.19   37.50
  -5   3  -2 1068.99   43.60
  -5   3  -2 1015.00   46.00
  -6  -3  -2  250.37   18.40
  -6   3  -2  261.07   17.30
  -6   3  -2  227.98   14.70
   6   3   2  258.97   10.70
  -7  -3  -2   32.50    7.60
  -7   3  -2   22.50    5.20
  -7   3  -2   35.40    7.10
   7   3   2   31.10    2.60
  -8  -3  -2  644.34   34.50
   8   3   2  647.24   23.20
  -8   3  -2  646.94   30.80
  -8   3  -2  621.14   29.20
  -9  -3  -2   72.39   12.50
   9   3   2   79.29    4.70
  -9   3  -2   84.39   10.50
  -9   3  -2   80.99   10.50
 -10  -3  -2   70.09   13.10
  10   3   2   57.89    3.90
 -10   3  -2   58.59    9.20
 -10   3  -2   71.39    9.80
 -11  -3  -2    0.50    3.90
 -11   3  -2   -0.70    1.80
  11   3   2    0.20    1.00
 -11   3  -2    0.90    2.50
 -12  -3  -2   44.00   10.90
 -13   3  -2   -0.20    1.90
 -13   3  -2   -1.60    1.70
 -14  -3  -2   36.30   10.60
 -14   3  -2   54.99    8.40
 -14   3  -2   47.30    7.90
 -15  -3  -2   -3.20    4.00
 -15   3  -2    3.90    3.10
 -15   3  -2    3.60    2.90
 -16  -3  -2    9.00    8.00
 -16   3  -2    6.50    3.90
 -16   3  -2    4.40    3.50
 -17  -3  -2   11.90    8.70
 -17   3  -2   13.70    4.50
 -17   3  -2   14.70    5.00
 -18   3  -2   20.30    8.10
 -18   3  -2   11.30    5.00
 -16  -4   2   33.30   13.20
 -16   4   2   11.70    5.20
 -16   4   2   28.10    6.20
 -15  -4   2   -2.20    5.60
 -15   4   2   13.40    4.90
 -14  -4   2   -3.40    5.50
 -14   4   2    2.60    3.30
 -14   4   2    3.50    3.40
 -13  -4   2   -6.60    4.20
 -13   4   2    6.70    3.70
 -13   4   2    2.50    3.10
 -12  -4   2  124.19   20.70
 -12   4   2  163.48   12.60
 -12   4   2  185.28   13.50
 -11   4   2   11.10    4.70
 -11   4   2   18.00    5.10
 -10   4   2 1018.10   43.40
  -9   4   2   29.20    6.70
  -8   4   2   33.90    7.10
  -8   4   2   34.60    7.40
  -7   4   2   66.39   10.70
  -7   4   2   90.09    8.70
  -6   4   2   85.99   12.00
  -6   4   2   85.69   10.70
  -5   4   2   24.20    6.60
  -5   4   2   25.90    5.80
   4  -4  -2    9.50    3.40
  -4   4   2    7.60    4.00
   4   4  -2   10.10    3.60
   3   4  -2   87.09   10.20
  -3   4   2   74.39    9.80
   2   4  -2   38.40    7.00
  -2   4   2   36.20    6.70
   1   4  -2   45.60    7.40
  -1   4   2   40.90    7.10
   0   4  -2   27.40    6.40
   0   4   2   19.60    4.70
   1   4   2  152.18   10.50
  -1   4  -2  132.09   11.20
   2   4   2   26.50    5.20
  -2   4  -2   17.80    4.90
   3   4   2   68.59    6.40
   3   4   2   62.29    5.10
  -3   4  -2   83.89   11.00
   4   4   2    4.90    2.60
  -4   4  -2   12.00    4.50
   4   4   2    8.90    2.30
   5   4   2    0.60    1.20
   5   4   2    1.40    1.60
  -5   4  -2   -0.40    2.10
   6   4   2   56.39    4.50
  -6   4  -2   69.29   11.90
  -6   4  -2   61.09    9.30
   7   4   2   31.60    4.00
  -7   4  -2   30.30    7.70
  -7   4  -2   19.00    5.40
   8   4   2    0.80    1.30
  -8   4  -2    3.50    3.10
  -8   4  -2    2.90    3.90
  -9   4  -2   21.80    6.20
  -9   4  -2   32.60    7.80
 -10   4  -2  146.99   12.60
 -10   4  -2  147.89   13.30
 -11  -4  -2    7.90    6.50
 -11   4  -2    2.80    3.60
 -11   4  -2    9.70    4.70
 -12  -4  -2   58.89   13.50
 -12   4  -2   54.89    9.10
 -12   4  -2   36.30    7.20
 -13  -4  -2   15.70   10.10
 -13   4  -2    1.70    2.90
 -13   4  -2    6.80    4.30
 -14  -4  -2    4.30    6.60
 -14   4  -2   12.40    5.50
 -14   4  -2   17.90    5.60
 -15  -4  -2   10.20    8.90
 -12   5   2   -0.90    2.90
 -12   5   2   -0.30    2.70
 -11   5   2    3.70    3.90
 -11   5   2    0.20    3.40
 -10   5   2   13.40    5.00
 -10   5   2    5.80    3.60
  -9   5   2   16.60    5.70
  -9   5   2   39.10    8.50
  -8   5   2  103.39   13.60
   8   5  -2   83.59   11.20
  -8   5   2   72.79   11.80
  -7   5   2    1.90    3.40
  -7   5   2   11.20    6.10
   7   5  -2    6.20    3.80
  -6   5   2   59.29    9.80
   6   5  -2   77.79   10.90
  -6   5   2   55.89   10.80
  -5   5   2   -3.60    2.10
   5   5  -2    2.00    2.80
   4   5  -2  216.28   15.50
  -4   5   2  210.38   15.50
   3   5  -2    4.10    3.50
  -3   5   2    2.70    3.20
  -2   5   2   53.19    9.60
   2   5  -2   62.49   10.00
  -1   5   2  156.18   12.80
   1   5  -2  166.98   13.60
   0   5   2   31.50    6.80
   0   5  -2   34.30    7.80
  -1   5  -2   54.99    9.50
   1   5   2   50.79    8.60
  -2   5  -2   22.50    6.40
   2   5   2   32.00    6.60
   3   5   2    3.10    3.40
  -3   5  -2    0.80    3.30
   4   5   2    9.10    3.60
   5   5   2   24.80    5.80
  -5   5  -2   24.20    6.70
   6   5   2  111.59    9.60
  -6   5  -2  103.59   16.20
  -6   5  -2  125.79   12.20
  -7   5  -2   47.10    9.60
  -7   5  -2   46.00   11.10
   7   5   2   46.00    7.40
  -8   5  -2   26.00    7.60
  -8   5  -2   13.80    5.60
   8   5   2    6.40    3.30
  -9   5  -2    9.30    5.70
  -9   5  -2   37.70    8.40
 -10   5  -2  132.29   13.00
 -10   5  -2  140.99   17.60
 -11   5  -2   64.39   11.50
 -11   5  -2   88.09   13.10
 -12   5  -2    2.10    3.60
 -12   5  -2    2.90    4.40
   6   6  -2    5.40    4.60
  -6   6   2    8.40    5.20
  -6   6   2    2.50    4.40
  -5   6   2   -2.00    3.60
   5   6  -2    0.40    3.50
  -5   6   2    0.20    3.40
  -4   6   2    9.40    6.00
   4   6  -2    9.20    4.40
  -4   6   2    7.10    4.40
  -3   6   2   75.59   12.10
   3   6  -2   71.59   12.10
   2   6  -2  117.39   15.60
  -2   6   2  104.29   14.10
  -1   6   2   47.40    9.40
   1   6  -2   44.40    9.80
   0   6   2   15.40    6.00
   0   6  -2    7.80    5.20
   1   6   2    8.10    5.00
  -1   6  -2   14.20    5.90
   2   6   2   12.10    7.90
  -2   6  -2   22.80    6.80
   3   6   2   40.60    8.40
  -3   6  -2   25.00    8.00
  -4   6  -2  122.09   16.10
   4   6   2  101.69   13.30
  -5   6  -2   44.80   12.20
   5   6   2   68.39   11.00
  -5   6  -2   67.89   12.10
   6   6   2   12.60    5.10
  -6   6  -2   11.80    9.50
  -6   6  -2    9.10    9.20
 -20   0   3    7.20    2.30
 -19   0   3    8.50    2.40
 -19   0   3    2.80    4.00
 -18   0   3   -2.10    2.80
 -18   0   3   -1.30    1.40
 -17   0   3    3.10    1.40
 -17   0   3   -3.00    1.60
 -16   0   3    0.20    2.60
 -16   0   3    5.90    1.70
 -15   0   3    0.00    2.50
 -15   0   3    0.50    1.30
 -14   0   3    2.90    3.00
 -14   0   3    0.10    1.40
 -13   0   3   -0.70    1.10
 -13   0   3    3.20    2.60
 -12   0   3   -0.90    0.90
 -12   0   3    2.00    2.40
 -11   0   3    2.20    2.10
 -11   0   3    1.70    1.40
 -10   0   3   -0.10    0.90
 -10   0   3    0.20    1.40
   9   0  -3   -0.30    0.90
   9   0  -3    1.40    1.00
  -9   0   3    0.10    1.20
  -9   0   3   -0.80    0.90
  -8   0   3    0.70    1.00
   8   0  -3    0.50    1.10
   8   0  -3   -0.20    0.90
  -8   0   3    0.00    1.00
  -7   0   3    0.20    0.80
  -7   0   3    1.00    1.30
   7   0  -3   -0.40    0.80
   7   0  -3    0.40    0.90
  -6   0   3    0.10    1.00
   6   0  -3   -0.10    0.70
   6   0  -3    1.40    1.10
  -6   0   3    0.70    0.80
   5   0  -3    0.20    0.70
   5   0  -3   -0.30    0.60
  -5   0   3   -0.30    0.80
  -5   0   3    0.30    0.70
  -4   0   3    0.40    0.80
   4   0  -3    0.30    0.80
   4   0  -3    0.30    0.70
  -4   0   3   -0.80    0.80
   3   0  -3   -0.10    0.60
  -3   0   3    0.60    0.60
   3   0  -3   -0.20    0.60
  -2   0   3    1.10    0.90
   2   0  -3    0.60    0.60
   2   0  -3    0.00    0.60
  -1   0   3   -0.70    0.30
  -1   0   3   -0.50    0.90
   1   0  -3   -0.20    0.40
   1   0  -3   -0.60    0.70
   0   0   3    0.00    0.40
   0   0  -3    0.20    0.30
  -1   0  -3    1.20    0.80
   1   0   3    2.10    0.90
   1   0   3    0.80    0.40
  -1   0  -3    0.20    0.30
  -1   0  -3    0.40    0.70
  -2   0  -3    0.50    0.50
   2   0   3    1.30    0.90
   2   0   3    0.30    0.70
  -2   0  -3   -0.10    0.70
  -2   0  -3    0.40    0.60
   2   0   3    0.60    0.60
  -3   0  -3    0.00    0.80
   3   0   3    0.60    0.60
   3   0   3    0.00    0.80
   3   0   3    0.60    0.90
  -3   0  -3    0.40    0.70
  -3   0  -3    0.00    0.50
   4   0   3    0.30    0.90
  -4   0  -3    1.30    0.90
  -4   0  -3    2.50    0.90
   4   0   3    0.20    0.90
   5   0   3    1.20    1.00
  -5   0  -3    1.00    0.70
   5   0   3    0.10    0.90
  -5   0  -3    0.60    0.80
   5   0   3    0.20    0.70
  -5   0  -3    0.40    0.80
   6   0   3    0.20    0.90
  -6   0  -3    1.30    1.10
   6   0   3    1.50    1.20
  -6   0  -3   -0.60    0.60
  -6   0  -3    0.70    0.90
  -7   0  -3   -0.40    0.80
  -7   0  -3    0.50    0.90
   7   0   3    2.30    1.50
  -7   0  -3   -1.00    0.50
   7   0   3    1.40    1.40
  -8   0  -3    0.10    1.00
   8   0   3   -0.40    1.10
  -8   0  -3    0.20    0.70
   8   0   3    0.50    1.20
  -8   0  -3    0.10    0.90
  -9   0  -3    0.40    0.80
   9   0   3   -0.20    1.40
   9   0   3   -0.20    1.30
  -9   0  -3   -0.10    0.90
  -9   0  -3    1.90    1.30
 -10   0  -3   -0.80    0.90
  10   0   3   -0.90    1.20
 -10   0  -3   -0.40    0.80
 -10   0  -3    0.50    1.10
 -11   0  -3    0.60    0.90
 -11   0  -3    0.90    1.70
 -11   0  -3   -1.60    0.90
 -12   0  -3    1.50    1.00
 -12   0  -3    1.50    1.90
 -13   0  -3    0.20    1.30
 -13   0  -3   -0.60    0.90
 -13   0  -3    0.00    1.70
 -14   0  -3    0.40    1.20
 -14   0  -3   -0.20    1.30
 -14   0  -3    0.90    2.10
 -15   0  -3    0.60    1.60
 -15   0  -3    3.30    1.70
 -15   0  -3    3.20    1.20
 -16   0  -3    2.60    1.20
 -16   0  -3   -3.00    1.70
 -17   0  -3   -3.10    1.90
 -17   0  -3    2.70    1.20
 -18   0  -3    2.60    3.50
 -18   0  -3    0.50    1.40
 -19   0  -3    2.70    1.70
 -19   0  -3   -1.00    2.70
 -20   0  -3   -0.70    1.10
 -20   0  -3   -0.50    2.90
 -20  -1   3   44.00    5.40
 -20  -1   3   46.20   12.30
 -20   1   3   45.40    6.00
 -20   1   3   42.00    9.40
 -19  -1   3   13.40    6.20
 -19  -1   3   16.30    3.10
 -19   1   3   18.20    3.90
 -19   1   3   16.60    5.80
 -18  -1   3    1.30    3.60
 -18  -1   3    2.20    1.60
 -18   1   3   -0.50    2.40
 -18   1   3    3.90    2.00
 -17  -1   3   66.79   12.00
 -17  -1   3   66.49    5.30
 -17   1   3   79.09   10.40
 -17   1   3   74.89    6.50
 -16  -1   3   -1.60    1.10
 -16  -1   3   -2.20    2.70
 -16   1   3    2.00    2.60
 -16   1   3    5.40    2.00
 -15  -1   3   33.90    4.30
 -15   1   3   36.10    5.50
 -15   1   3   51.09    7.70
 -13  -1   3  674.53   25.70
 -13  -1   3  691.93   33.20
 -13   1   3  648.04   26.80
 -13   1   3  681.63   28.20
 -12  -1   3   29.40    3.70
 -12  -1   3   31.50    7.60
 -12   1   3   27.60    4.40
 -12   1   3   35.00    5.70
 -11  -1   3    3.50    2.00
 -11   1   3    8.50    2.40
 -11   1   3    6.20    2.30
 -10  -1   3  103.09   12.30
 -10  -1   3   75.49    4.80
 -10   1   3   72.99    5.60
 -10   1   3   77.89    5.80
  -9  -1   3  177.58    8.50
  -9   1   3  198.58    9.90
   9   1  -3  191.08    9.10
  -8  -1   3  300.27   17.00
  -8  -1   3  314.77   12.50
   8  -1  -3  310.47   15.00
   8  -1  -3  315.07   15.20
   8   1  -3  316.27   12.80
  -8   1   3  288.17   13.60
  -8   1   3  309.87   13.60
   8   1  -3  304.67   14.10
  -7  -1   3  429.76   16.10
  -7  -1   3  413.26   20.80
   7  -1  -3  428.66   18.60
   7   1  -3  423.26   16.30
   7   1  -3  424.56   18.20
  -7   1   3  418.36   17.40
  -7   1   3  442.36   17.20
   6  -1  -3  160.88    8.90
   6  -1  -3  166.38    8.90
  -6  -1   3  165.38   10.90
  -6  -1   3  149.49    7.10
   6   1  -3  152.18    7.10
  -6   1   3  158.18    8.20
   6   1  -3  159.98    8.90
  -6   1   3  156.58    7.70
  -5  -1   3    5.10    2.50
   5   1  -3    2.00    1.50
   5   1  -3    1.50    0.80
  -4  -1   3   50.29    6.70
   4   1  -3   29.10    4.30
   4   1  -3   37.50    2.60
  -4   1   3   46.30    3.50
  -3  -1   3  507.65   23.00
   3  -1  -3  526.65   20.60
  -3  -1   3  523.75   19.00
   3  -1  -3  532.65   20.00
   3   1  -3  513.05   18.80
  -3   1   3  519.55   19.40
   3   1  -3  534.45   22.40
  -3   1   3  539.55   19.70
  -2  -1   3 1744.03   63.39
   2  -1  -3 1747.43   59.59
   2   1  -3 1797.22   62.99
   1  -1  -3 2010.60   66.19
   1   1  -3 1960.80   70.09
   0  -1   3 2659.53  151.48
   0   1  -3 2306.27  145.89
   0   1   3 2976.50  134.29
   1   1   3 2440.96   81.69
   2  -1   3    5.40    1.40
   2  -1   3   -0.20    1.10
  -2  -1  -3    4.50    2.00
   2   1   3    5.40    1.60
  -2   1  -3    3.60    1.80
   3  -1   3  180.58    9.40
   3  -1   3  164.18    8.10
  -3  -1  -3  148.59    8.60
  -3   1  -3  168.08    9.00
  -3   1  -3  177.58    8.10
   3   1   3  181.38    7.70
  -3   1  -3  160.88    9.70
  -4  -1  -3 2291.47   76.39
   4  -1   3 2255.17   77.19
  -4   1  -3 2141.59   75.19
  -5  -1  -3  504.65   20.80
   5  -1   3  495.05   22.80
   5  -1   3  501.45   21.60
   5  -1   3  534.75   20.30
   5   1   3  535.35   17.30
   5   1   3  513.85   19.10
  -5   1  -3  527.95   21.50
  -5   1  -3  542.15   21.20
   5   1   3  494.05   17.50
  -5   1  -3  473.65   19.80
  -6  -1  -3  211.88   10.90
   6  -1   3  207.18   13.70
   6  -1   3  208.48   11.50
   6   1   3  207.48    7.90
   6   1   3  203.18    9.30
  -6   1  -3  221.88   10.20
  -6   1  -3  199.98   10.60
   7  -1   3  888.31   36.00
   7  -1   3  850.91   34.20
  -7  -1  -3  877.11   33.40
  -7   1  -3  875.61   32.30
   7   1   3  879.31   31.50
   7   1   3  874.71   29.80
  -7   1  -3  866.31   32.80
  -7   1  -3  833.12   32.80
   8  -1   3   54.99    7.20
  -8  -1  -3   41.80    5.70
   8  -1   3   45.90    7.00
  -8   1  -3   53.49    4.50
   8   1   3   48.90    3.20
   8   1   3   40.90    3.70
  -8   1  -3   51.59    4.50
  -8   1  -3   43.00    5.60
  -9  -1  -3  100.29    7.70
  -9   1  -3   97.49    6.60
  -9   1  -3   87.09    7.40
   9   1   3   95.09    5.30
  -9   1  -3   94.69    6.50
 -10  -1  -3    2.20    2.40
 -10   1  -3    4.70    2.10
 -10   1  -3    2.60    2.10
  10   1   3    2.80    1.90
 -11  -1  -3  241.88   14.10
  11   1   3  217.68   11.00
 -11   1  -3  235.18   11.80
 -11   1  -3  229.18   12.20
 -12  -1  -3    0.70    2.30
 -12   1  -3    1.30    1.70
 -12   1  -3    0.70    1.60
 -13  -1  -3  246.18   15.80
 -13   1  -3  262.77   13.00
 -13   1  -3  267.27   14.00
 -14  -1  -3  374.06   21.40
 -14   1  -3  384.16   18.80
 -14   1  -3  407.16   17.60
 -15  -1  -3   26.60    6.40
 -15   1  -3   29.40    7.20
 -15   1  -3   31.00    4.60
 -16  -1  -3   -1.60    2.50
 -16   1  -3    1.90    2.20
 -16   1  -3   -2.50    1.30
 -17  -1  -3   38.60    8.40
 -17   1  -3   55.59    5.20
 -17   1  -3   51.19    7.80
 -18  -1  -3   36.80    8.80
 -18   1  -3   57.49    5.30
 -18   1  -3   54.59    8.70
 -19  -1  -3  252.67   20.20
 -19   1  -3  235.68   16.10
 -19   1  -3  250.67   13.00
 -20  -1  -3    0.60    4.30
 -20   1  -3    1.10    3.30
 -20   1  -3    2.60    2.10
 -19  -2   3   -3.70    4.20
 -19   2   3   -2.50    1.90
 -18  -2   3    8.50    7.20
 -18  -2   3    3.60    1.80
 -18   2   3    8.60    3.50
 -18   2   3    6.80    3.50
 -17  -2   3   80.49   14.70
 -17  -2   3   90.59    5.70
 -17   2   3   90.39    8.70
 -17   2   3   98.79    8.20
 -16  -2   3  151.98   20.20
 -16  -2   3  159.38    8.30
 -16  -2   3  158.28    8.80
 -16   2   3  180.08   11.80
 -16   2   3  157.48   10.70
 -15  -2   3  119.49   17.60
 -15  -2   3  116.29    6.60
 -15   2   3  110.59    8.90
 -15   2   3  115.59    8.80
 -14  -2   3  335.87   33.40
 -14  -2   3  342.37   14.10
 -14   2   3  335.07   19.10
 -14   2   3  309.07   16.70
 -12  -2   3  407.16   26.30
 -12  -2   3  432.66   17.00
 -12   2   3  407.16   19.60
 -12   2   3  433.26   19.60
 -11  -2   3   12.50    2.20
 -11  -2   3    6.20    4.90
 -11   2   3   16.60    3.50
 -10  -2   3   50.09    3.80
 -10  -2   3   52.19   10.10
 -10   2   3   48.10    4.90
 -10   2   3   48.40    6.40
  -9  -2   3   24.40    6.70
  -9   2   3   26.10    4.30
  -9   2   3   26.10    4.20
  -8  -2   3   10.10    4.60
  -8  -2   3   20.10    2.80
  -8   2   3   20.00    4.20
   8   2  -3   16.20    2.70
  -8   2   3   17.70    3.80
   7  -2  -3 1932.91   70.59
  -7  -2   3 1937.61   63.59
   7   2  -3 1830.02   63.49
  -7   2   3 1854.81   68.59
  -7   2   3 1804.82   65.89
   6  -2  -3   82.89    6.80
  -6  -2   3   70.59   10.30
  -6  -2   3   71.79    4.40
  -6   2   3   57.09    5.50
  -6   2   3   58.19    5.40
   5  -2  -3  463.75   20.30
  -5  -2   3  460.55   17.30
   5   2  -3  447.26   17.20
  -5   2   3  425.06   19.20
  -5   2   3  437.36   19.70
   5   2  -3  439.66   22.30
   4  -2  -3    1.40    1.70
  -4  -2   3    0.90    3.30
  -4  -2   3    5.70    1.60
   4   2  -3    2.90    2.80
   4   2  -3    4.30    1.40
  -4   2   3    2.20    1.80
  -4   2   3    4.90    2.10
  -3  -2   3  131.49    6.80
   3  -2  -3  139.29    8.10
  -3   2   3  133.29    9.00
   3   2  -3  136.59   12.00
   3   2  -3  128.09    6.80
  -3   2   3  151.08    8.30
   2  -2  -3    2.40    1.40
  -2   2   3    0.70    1.10
   2   2  -3   -0.10    2.10
   1  -2  -3  513.25   19.80
  -1  -2   3  568.04   20.50
   1   2  -3  504.75   21.60
  -1   2   3  538.45   20.90
   1   2  -3  531.75   20.50
   0  -2   3  848.72   29.60
   0   2  -3  841.02   31.60
   0   2  -3  826.42   29.70
   0   2   3  694.93   32.80
   1   2   3 2009.60   74.09
   1   2   3 2118.39   69.89
  -1   2  -3 2080.49   71.29
  -1   2  -3 2116.99   73.39
   2  -2   3 1731.93   61.29
   2  -2   3 1696.53   59.59
  -2   2  -3 1651.83   59.49
   2   2   3 1781.02   62.59
  -2   2  -3 1730.73   61.99
   3  -2   3    0.00    1.40
   3  -2   3    3.00    1.60
   3   2   3    0.60    1.90
  -3   2  -3    2.40    2.00
  -3   2  -3    5.30    1.60
  -4  -2  -3  102.29    8.90
   4  -2   3   95.39    7.50
  -4   2  -3  102.59    6.70
  -4   2  -3   95.99    7.60
   4   2   3   94.89    7.20
   5  -2   3   35.10    5.70
  -5  -2  -3   32.80    6.30
  -5   2  -3   29.10    5.30
   5   2   3   33.60    5.10
  -5   2  -3   29.20    5.70
  -6  -2  -3  216.18   14.30
  -6   2  -3  221.78   13.80
  -6   2  -3  221.88   12.90
   6   2   3  218.58   11.60
  -7   2  -3   10.80    3.40
  -8  -2  -3   49.99    8.40
   8   2   3   30.60    2.20
  -8   2  -3   36.00    6.30
  -8   2  -3   35.80    5.60
  -9  -2  -3  297.57   19.00
  -9   2  -3  312.57   16.60
  -9   2  -3  316.17   16.50
   9   2   3  321.67   12.10
 -10  -2  -3   35.10    7.80
  10   2   3   25.20    2.40
 -10   2  -3   24.80    4.80
 -10   2  -3   31.00    5.40
 -11  -2  -3  140.89   12.70
 -11   2  -3  156.48   10.40
  11   2   3  143.99    7.30
 -11   2  -3  154.48   10.50
 -12  -2  -3  259.27   18.80
 -12   2  -3  268.57   14.70
  12   2   3  259.17   13.80
 -12   2  -3  249.18   14.60
 -13  -2  -3  358.76   23.30
 -13   2  -3  356.16   18.20
 -13   2  -3  364.36   18.50
 -14  -2  -3  266.47   19.80
 -14   2  -3  272.87   15.00
 -14   2  -3  253.67   15.00
 -15  -2  -3   59.59   11.40
 -15   2  -3   70.29    6.90
 -16  -2  -3  140.49   19.50
 -16   2  -3  118.89    9.70
 -16   2  -3  132.49    9.50
 -17  -2  -3    6.70    4.80
 -17   2  -3    3.20    2.70
 -17   2  -3    5.00    2.80
 -18  -2  -3    7.60    7.10
 -18   2  -3   29.30    6.10
 -18   2  -3   22.80    5.40
 -19  -2  -3   -0.20    5.80
 -19   2  -3    2.20    2.90
 -19   2  -3    6.60    3.20
 -18  -3   3   97.79   19.00
 -18   3   3   99.59    9.40
 -18   3   3   96.69   12.30
 -17  -3   3   40.70   13.80
 -17   3   3   44.70    7.60
 -17   3   3   32.30    6.30
 -16  -3   3   -4.70    3.70
 -16   3   3   -0.60    1.90
 -16   3   3    3.60    3.40
 -15  -3   3    5.70    6.00
 -15   3   3    0.40    2.20
 -15   3   3    2.10    2.60
 -14  -3   3   -2.10    4.40
 -14   3   3    6.50    2.90
 -14   3   3    9.40    3.50
 -13  -3   3   33.70   11.00
 -13   3   3   16.70    4.60
 -13   3   3   13.90    4.20
 -12   3   3   67.29    9.90
 -12   3   3   63.09    8.10
 -11  -3   3  140.99   18.80
 -11   3   3  143.69   10.10
 -11   3   3  137.19   10.30
 -10  -3   3  123.29   18.20
 -10   3   3  135.19   10.10
 -10   3   3  142.29   10.10
  -8  -3   3   19.80    8.20
  -8  -3   3   12.50    1.90
  -8   3   3    8.70    3.40
  -8   3   3    5.90    2.90
  -7  -3   3   17.70    2.60
  -7  -3   3    7.00    5.30
  -7   3   3   18.60    4.20
  -7   3   3   17.90    4.60
  -6  -3   3  103.39    5.40
  -6   3   3   87.59    8.30
  -6   3   3   85.29    7.50
   5  -3  -3  235.58   14.10
  -5  -3   3  273.47   11.20
  -5   3   3  273.67   14.60
   5   3  -3  254.47   12.00
  -5   3   3  242.28   16.70
  -4  -3   3  174.38    7.90
  -4   3   3  145.09    9.80
   4   3  -3  135.49    8.00
  -4   3   3  133.49   10.90
  -3  -3   3  270.67   11.90
   3  -3  -3  264.17   13.40
   3   3  -3  276.97   12.70
  -3   3   3  254.57   14.00
   2  -3  -3   26.50    3.90
  -2  -3   3   29.00    3.90
   2   3  -3   25.70    4.80
   2   3  -3   25.80    4.00
  -2   3   3   38.50    5.90
  -1  -3   3   46.80    3.80
   1   3  -3   28.80    5.30
   1   3  -3   32.40    4.40
  -1   3   3   25.90    4.60
   0   3  -3   -0.20    1.80
   0   3   3    1.70    1.70
   1   3   3  166.68   12.70
   1   3   3  173.48    9.50
  -1   3  -3  158.58   11.10
  -2   3  -3    4.80    2.90
   2   3   3    3.70    1.80
   2   3   3    2.50    3.10
   3  -3   3    6.30    3.00
  -3   3  -3    9.40    3.10
   3   3   3    7.30    3.60
   3   3   3    5.20    1.80
   4   3   3  698.63   24.70
  -4   3  -3  698.93   31.00
   4   3   3  675.63   31.70
  -5   3  -3  232.58   14.80
   5   3   3  231.08    9.50
  -6  -3  -3  398.96   23.80
  -6   3  -3  377.16   22.50
   6   3   3  375.36   14.50
  -6   3  -3  394.26   20.50
  -7  -3  -3   26.00    7.70
  -7   3  -3   48.10    7.80
   7   3   3   26.10    2.30
  -7   3  -3   35.00    7.30
  -8  -3  -3   48.40    9.70
  -8   3  -3   13.70    5.10
   8   3   3   35.50    2.60
  -8   3  -3   25.10    5.60
  -9  -3  -3 1118.69   51.89
   9   3   3 1125.79   38.90
  -9   3  -3 1154.38   47.60
  -9   3  -3 1137.89   46.40
 -10  -3  -3  643.54   34.80
 -10   3  -3  598.44   29.30
 -10   3  -3  602.14   28.80
 -11  -3  -3  539.05   32.10
 -11   3  -3  564.94   27.00
  11   3   3  519.95   20.20
 -11   3  -3  555.44   26.60
 -12  -3  -3   19.20    8.30
 -12   3  -3   25.00    5.50
 -12   3  -3   28.00    6.90
 -13   3  -3   -1.20    2.20
 -13   3  -3    1.20    2.80
 -14  -3  -3   70.39   14.90
 -14   3  -3   52.39    7.90
 -14   3  -3   75.99    9.90
 -15  -3  -3   -1.10    4.50
 -15   3  -3    5.80    3.70
 -15   3  -3   -0.80    2.20
 -16  -3  -3   -2.20    4.30
 -16   3  -3   -1.10    1.90
 -16   3  -3    0.70    2.90
 -17  -3  -3    7.80    8.10
 -17   3  -3   11.30    5.10
 -17   3  -3   24.60    8.50
 -16  -4   3    1.30    8.00
 -16   4   3    0.30    2.90
 -15  -4   3   -2.60    6.40
 -15   4   3    1.00    2.60
 -14  -4   3    4.30    7.90
 -14   4   3    6.10    3.30
 -14   4   3    4.00    3.20
 -13  -4   3   33.70   12.10
 -13   4   3   42.40    7.20
 -13   4   3   42.60    7.50
 -12  -4   3    1.20    5.80
 -12   4   3    0.10    1.90
 -12   4   3   -0.20    2.20
 -11   4   3   33.80    7.10
 -11   4   3   34.00    6.90
 -10   4   3   91.99   11.20
 -10   4   3   81.29   12.60
  -9   4   3   30.60    6.60
  -8   4   3    4.20    3.50
  -8   4   3    1.90    2.50
  -7   4   3    3.70    3.40
  -7   4   3    2.60    2.80
  -6   4   3   24.20    6.40
  -6   4   3   14.10    4.40
  -5   4   3   42.90    8.40
  -5   4   3   33.10    6.60
   4  -4  -3    2.10    1.60
   4   4  -3    0.60    1.60
  -4   4   3   -1.90    1.50
   3   4  -3    2.40    2.90
  -3   4   3    4.00    2.80
   2   4  -3  249.48   15.50
  -2   4   3  245.08   14.90
   1   4  -3   15.90    4.80
   0   4   3   50.99    7.50
   0   4  -3   44.10    7.70
   1   4   3   26.90    5.20
  -1   4  -3   20.10    5.70
  -2   4  -3   35.50    7.10
   2   4   3   34.50    5.90
   2   4   3   42.60    4.10
  -3   4  -3  155.88   12.20
   3   4   3  135.69    8.00
   3   4   3  148.09    9.60
   4   4   3   29.10    4.90
   4   4   3   26.60    4.00
  -4   4  -3   26.50    6.50
   5   4   3   -0.40    1.40
  -5   4  -3    4.10    3.80
   5   4   3    3.40    1.60
   6   4   3   11.30    2.40
  -6   4  -3    1.60    3.00
  -6   4  -3   10.70    5.70
  -7   4  -3   82.19   13.10
  -7   4  -3   73.09   11.00
   7   4   3   66.39    4.80
   8   4   3   11.00    2.50
   9   4   3   31.60    3.10
  -9   4  -3   32.60    7.30
  -9   4  -3   37.30    7.40
 -10   4  -3   -1.00    1.80
 -10   4  -3    4.60    3.30
 -11  -4  -3    1.60    5.40
 -11   4  -3    4.80    4.00
 -11   4  -3    4.90    3.90
 -12  -4  -3   11.00    8.40
 -12   4  -3    2.80    3.50
 -12   4  -3    2.40    3.20
 -13  -4  -3    5.10    7.20
 -13   4  -3    2.10    3.30
 -13   4  -3   -0.70    2.30
 -14  -4  -3   71.89   16.10
 -14   4  -3   93.09   12.20
 -14   4  -3   72.09   10.40
 -15  -4  -3   28.10   12.40
 -12   5   3    6.90    4.40
 -12   5   3   10.50    4.60
 -11   5   3   50.19    8.80
 -11   5   3   56.39    9.30
 -10   5   3   18.80    5.90
 -10   5   3   11.60    4.60
  -9   5   3   53.39    9.60
  -9   5   3   49.80    9.00
  -8   5   3   11.30    5.20
   8   5  -3    9.80    4.10
  -8   5   3    2.20    3.60
   7   5  -3   24.80    6.40
  -7   5   3   25.60    6.90
  -7   5   3   18.50    5.60
  -6   5   3   49.60    9.20
  -6   5   3   50.09   10.30
   6   5  -3   56.29    9.20
   5   5  -3  111.19   10.70
  -4   5   3   48.10   10.70
   4   5  -3   53.19    9.30
  -4   5   3   67.89   10.50
  -3   5   3   -0.10    2.50
   3   5  -3    3.90    3.30
  -2   5   3   33.60    6.90
   2   5  -3   33.50    7.50
   1   5  -3  122.69   15.00
  -1   5   3   99.89   12.30
   0   5  -3   18.60    6.10
   0   5   3   25.70    6.10
   1   5   3   37.30    7.30
  -1   5  -3   34.30    7.50
   2   5   3   27.60    6.00
  -2   5  -3   27.90    7.70
  -3   5  -3    4.70    3.60
   3   5   3    8.30    3.90
   4   5   3   41.70    7.10
  -4   5  -3   48.40    9.60
   5   5   3   -0.20    2.10
  -5   5  -3    4.40    4.00
  -6   5  -3  190.38   15.60
   6   5   3  190.28   14.20
  -6   5  -3  186.78   18.10
  -7   5  -3    2.50    3.90
  -7   5  -3    1.20    4.30
  -8   5  -3   73.79   11.90
  -8   5  -3   68.49   12.40
  -9   5  -3   66.79   11.20
  -9   5  -3   79.59   13.50
 -10   5  -3  110.29   14.50
 -10   5  -3   86.69   13.90
 -11   5  -3   96.39   20.20
 -11   5  -3   62.89   11.40
 -12   5  -3   12.80    5.70
 -12   5  -3   19.30    6.40
   6   6  -3   21.70    7.20
  -6   6   3   24.90    7.30
  -6   6   3   16.20    7.20
   5   6  -3    1.20    3.80
  -5   6   3   -0.40    3.80
  -5   6   3    1.20    3.50
   4   6  -3    2.60    4.30
  -4   6   3    6.10    4.60
  -4   6   3    4.50    5.50
  -3   6   3    5.60    3.60
   3   6  -3    4.50    3.90
   2   6  -3    3.30    4.80
  -2   6   3   -2.80    2.40
  -1   6   3   -0.60    3.20
   1   6  -3    2.30    3.40
   0   6   3   -1.80    2.80
   0   6  -3    0.70    4.00
  -1   6  -3   96.69   14.50
   2   6   3   28.20    7.20
  -2   6  -3   26.20    8.00
  -3   6  -3  341.47   23.60
   3   6   3  327.47   20.80
  -4   6  -3   88.49   14.20
   4   6   3   97.09   12.90
  -5   6  -3    4.70    5.40
   5   6   3   21.40    6.40
  -6   6  -3    2.50    5.10
   6   6   3   10.50    5.10
  -6   6  -3    7.80    7.60
 -20   0   4  283.67   24.40
 -20   0   4  263.07   13.90
 -19   0   4   27.00    4.50
 -19   0   4   25.80    8.00
 -18   0   4    3.80    3.20
 -18   0   4    3.90    4.10
 -17   0   4    4.50    3.10
 -17   0   4    1.70    1.50
 -16   0   4   15.40    5.20
 -16   0   4   10.70    2.90
 -15   0   4  443.06   18.80
 -15   0   4  423.96   23.20
 -14   0   4   16.50    5.00
 -14   0   4   10.50    2.80
 -13   0   4    3.60    2.00
 -13   0   4   12.00    3.90
 -12   0   4 2668.93   91.19
 -12   0   4 2712.13   95.29
 -11   0   4 1143.79   44.80
 -11   0   4 1191.38   41.80
 -10   0   4    2.20    2.10
  -9   0   4  889.21   32.20
  -9   0   4  895.01   34.50
  -8   0   4   27.60    3.50
   8   0  -4   30.70    4.00
   8   0  -4   36.10    3.30
  -8   0   4   36.30    5.20
  -7   0   4  618.14   23.90
   7   0  -4  598.94   23.00
   7   0  -4  610.24   23.00
  -7   0   4  587.84   22.30
   6   0  -4 1577.74   54.59
  -6   0   4 1615.44   55.59
   5   0  -4   -0.50    0.50
   5   0  -4    0.10    0.70
  -5   0   4    0.50    0.70
   4   0  -4 1076.29   36.40
  -4   0   4 1043.30   37.30
   3   0  -4  272.57   10.60
   3   0  -4  270.27   10.50
  -3   0   4  277.17   10.50
  -2   0   4  142.89    6.90
   2   0  -4  143.89    6.20
  -2   0   4  138.59    5.80
   2   0  -4  127.49    5.80
  -1   0  -4 1294.07   42.70
  -1   0  -4 1263.47   42.40
   1   0   4 1200.18   42.70
  -2   0  -4  763.62   27.60
  -2   0  -4  806.02   27.90
   2   0   4  779.62   27.20
   2   0   4  838.32   28.60
   2   0   4  787.82   28.30
  -2   0  -4  835.52   26.90
  -3   0  -4  241.08    8.70
   3   0   4  230.28   10.00
  -3   0  -4  232.88    9.20
   3   0   4  220.58    9.80
   3   0   4  222.38    9.00
   4   0   4  689.83   25.60
  -4   0  -4  694.83   24.70
  -4   0  -4  699.93   24.40
   4   0   4  738.83   25.50
   4   0   4  662.43   25.20
   5   0   4  326.57   12.90
  -5   0  -4  332.17   12.90
  -5   0  -4  329.07   12.30
  -5   0  -4  324.57   12.30
   5   0   4  315.27   13.70
   5   0   4  311.87   13.40
   6   0   4 8831.32  368.16
  -6   0  -4 7428.86  360.16
   7   0   4 3357.46  112.69
  -7   0  -4 3344.97  110.89
  -8   0  -4  586.74   22.00
  -8   0  -4  572.84   22.80
   8   0   4  628.44   24.50
  -8   0  -4  589.74   21.50
   8   0   4  616.64   24.00
  -9   0  -4  518.75   19.30
   9   0   4  473.65   20.90
  -9   0  -4  490.55   20.10
  -9   0  -4  508.65   18.50
 -10   0  -4   55.59    4.10
  10   0   4   59.29    6.90
 -10   0  -4   50.39    4.60
 -10   0  -4   56.29    3.70
 -12   0  -4  128.99    6.60
 -13   0  -4    6.10    2.90
 -13   0  -4    2.70    1.60
 -14   0  -4    2.00    1.40
 -14   0  -4    8.70    3.20
 -14   0  -4    6.50    2.40
 -15   0  -4   21.00    3.50
 -16   0  -4    9.90    3.00
 -16   0  -4    7.00    3.70
 -16   0  -4   10.70    2.40
 -17   0  -4  177.88   13.00
 -17   0  -4  143.59   11.00
 -17   0  -4  172.28    8.40
 -18   0  -4   25.40    6.70
 -18   0  -4   17.20    2.80
 -19   0  -4   50.29    4.10
 -19   0  -4   52.49    9.30
 -20   0  -4   20.00    7.10
 -20  -1   4   71.59   15.00
 -20  -1   4   95.09    7.00
 -20   1   4  101.99    8.10
 -20   1   4   94.19   13.70
 -19  -1   4   19.30    3.60
 -19  -1   4   11.40    7.40
 -19   1   4   18.50    5.90
 -19   1   4    9.80    3.10
 -18  -1   4   12.90    7.80
 -18  -1   4   11.00    2.90
 -18   1   4    7.30    3.00
 -18   1   4    2.70    3.40
 -17  -1   4    1.00    1.70
 -17  -1   4    3.70    4.50
 -17   1   4    0.90    2.50
 -17   1   4    0.30    2.20
 -16  -1   4   25.10    4.00
 -16  -1   4   23.10    7.10
 -16   1   4   28.70    6.40
 -16   1   4   21.40    5.00
 -15  -1   4   15.90   10.10
 -15  -1   4   16.50    3.20
 -15   1   4   16.00    3.70
 -15   1   4   18.60    4.70
 -14  -1   4  429.06   25.70
 -14  -1   4  442.66   18.50
 -14   1   4  460.35   21.40
 -14   1   4  444.26   19.60
 -13  -1   4  346.67   21.90
 -13  -1   4  358.16   15.40
 -13   1   4  354.96   16.60
 -13   1   4  375.86   17.90
 -12  -1   4  176.88    8.90
 -12  -1   4  164.78   13.40
 -12   1   4  179.68   10.00
 -12   1   4  174.88   10.50
 -11  -1   4   80.99   10.90
 -11  -1   4   87.89    5.40
 -11   1   4   69.19    5.80
 -11   1   4   80.99    6.30
 -10  -1   4   65.99    9.90
 -10  -1   4   56.99    4.30
 -10   1   4   59.79    5.10
 -10   1   4   65.59    5.30
  -9  -1   4  297.37   12.70
  -9  -1   4  307.37   18.00
  -9   1   4  305.67   13.70
  -9   1   4  300.17   13.80
  -8  -1   4  141.59   10.70
   8  -1  -4  141.89    9.80
  -8  -1   4  121.99    6.50
   8  -1  -4  135.09    8.40
   8   1  -4  126.39    6.80
  -8   1   4  130.39    7.50
  -8   1   4  115.99    7.00
   8   1  -4  134.89    8.80
   7  -1  -4  196.78   10.30
  -7  -1   4  160.88   11.90
  -7  -1   4  182.18    8.30
   7  -1  -4  204.18   11.30
  -7   1   4  179.28    8.80
  -7   1   4  179.48    9.30
   7   1  -4  181.88    8.50
   7   1  -4  184.38   10.00
  -6  -1   4 1349.07   50.39
  -6  -1   4 1295.67   44.50
   6  -1  -4 1272.57   46.50
   6  -1  -4 1273.27   46.30
  -6   1   4 1285.37   45.40
   6   1  -4 1296.37   44.40
  -6   1   4 1285.27   44.70
  -5  -1   4  108.19    8.60
   5  -1  -4   97.29    6.20
   5  -1  -4   94.29    6.10
  -5  -1   4  102.09    5.30
   5   1  -4  100.99    5.20
  -5   1   4   97.29    5.70
  -5   1   4   94.99    5.20
   5   1  -4   89.79    6.70
  -4  -1   4  392.26   14.40
   4  -1  -4  386.26   15.60
  -4  -1   4  334.57   18.10
   4  -1  -4  352.16   15.20
   4   1  -4  377.86   14.20
  -4   1   4  379.06   14.30
  -4   1   4  377.56   14.90
   4   1  -4  358.26   17.10
  -3  -1   4  322.77   12.80
   3  -1  -4  332.87   13.70
   3  -1  -4  334.47   13.50
  -3  -1   4  298.67   16.40
  -3   1   4  327.17   13.10
   3   1  -4  319.77   15.80
   3   1  -4  341.37   12.70
   2   1  -4 3408.56  116.69
   1  -1  -4 1994.70   67.29
   1   1  -4 2002.70   71.79
  -1   1   4 2066.89   67.39
   1  -1   4 4664.83  235.48
  -2  -1  -4  110.79    6.20
   2  -1   4   96.69    5.80
   2  -1   4  100.49    6.70
  -2   1  -4  117.49    5.90
  -2   1  -4  115.29    7.10
   3  -1   4  328.97   13.70
   3  -1   4  328.17   14.90
  -3   1  -4  299.67   15.40
  -3   1  -4  334.57   14.90
  -3   1  -4  320.87   13.30
   3   1   4  333.27   12.30
  -4  -1  -4  111.09    6.40
   4  -1   4  100.49    7.00
   4  -1   4  103.59    6.10
   4   1   4  100.39    5.00
  -4   1  -4  103.89    5.90
  -4   1  -4   89.29    6.50
  -4   1  -4  102.99    7.30
   5  -1   4   88.19    6.70
  -5  -1  -4   97.59    6.10
   5  -1   4   90.49    5.70
  -5   1  -4   89.29    6.60
   5   1   4   83.89    3.60
   5   1   4   86.79    3.40
   5   1   4   85.19    4.70
  -5   1  -4   87.39    5.40
  -5   1  -4   82.99    6.10
   6  -1   4   57.09    8.70
  -6  -1  -4   64.99    5.10
   6  -1   4   61.79    4.80
  -6   1  -4   59.99    4.50
   6   1   4   56.39    2.80
  -6   1  -4   53.59    4.90
   6   1   4   47.50    2.90
   6   1   4   60.59    3.90
  -6   1  -4   54.39    5.00
   7  -1   4   67.99    6.20
  -7  -1  -4   62.19    5.40
   7  -1   4   65.99    9.00
  -7   1  -4   62.19    5.30
  -7   1  -4   64.89    8.10
   7   1   4   62.19    3.40
   7   1   4   59.49    4.30
  -7   1  -4   65.29    5.30
  -8  -1  -4    6.50    2.50
   8  -1   4    6.00    2.80
  -8   1  -4    4.50    2.00
   8   1   4    4.90    1.80
  -8   1  -4    3.20    1.80
  -8   1  -4   10.40    2.70
   8   1   4    0.30    0.90
  -9  -1  -4  718.73   30.10
  -9   1  -4  716.53   28.90
  -9   1  -4  725.73   29.30
   9   1   4  757.72   27.20
  -9   1  -4  806.92   29.20
 -10  -1  -4    1.40    1.40
 -10   1  -4    0.40    1.40
 -10   1  -4    0.20    1.30
 -10   1  -4   -2.40    0.90
 -11  -1  -4    1.50    2.40
  11   1   4    0.80    1.50
 -11   1  -4    2.50    2.00
 -11   1  -4    2.30    2.00
 -12  -1  -4   58.49    8.10
 -12   1  -4   59.79    5.60
 -12   1  -4   67.29    5.40
 -13  -1  -4    6.40    3.10
 -13   1  -4   19.40    3.50
 -13   1  -4   23.40    4.40
 -14  -1  -4   86.89    8.80
 -14   1  -4   97.99    6.70
 -14   1  -4   85.69    7.20
 -15  -1  -4    2.30    3.30
 -15   1  -4    0.70    1.80
 -15   1  -4    4.40    1.90
 -16  -1  -4   33.10    7.80
 -16   1  -4   56.79    5.20
 -16   1  -4   33.50    6.20
 -17  -1  -4   14.20    6.20
 -17   1  -4   18.70    4.80
 -17   1  -4   15.10    3.40
 -18  -1  -4    7.10    4.70
 -18   1  -4   18.20    5.20
 -18   1  -4   20.90    4.20
 -19  -1  -4    8.70    6.00
 -19   1  -4   10.60    4.10
 -20  -1  -4   34.40    9.40
 -20   1  -4   32.20    4.90
 -20   1  -4   31.90    7.50
 -19  -2   4   11.90    8.10
 -19   2   4    4.10    3.10
 -18  -2   4   -1.20    5.30
 -18   2   4    1.60    2.60
 -18   2   4   -1.40    2.00
 -17  -2   4   37.60    6.00
 -17  -2   4   11.10    8.10
 -17   2   4   49.30    7.10
 -17   2   4   40.40    6.80
 -16  -2   4   -0.80    4.00
 -16   2   4   -2.20    1.60
 -16   2   4    1.60    2.20
 -15  -2   4    1.30    4.80
 -15   2   4    0.40    1.80
 -15   2   4   -2.30    1.50
 -14  -2   4    8.70    2.20
 -14  -2   4   14.10    5.70
 -14   2   4    4.70    2.60
 -14   2   4   16.20    5.20
 -13  -2   4   15.40    2.80
 -13  -2   4   20.10    7.30
 -13   2   4   10.80    3.50
 -13   2   4   18.90    4.00
 -12  -2   4   18.50    3.40
 -12  -2   4   28.70    8.80
 -12   2   4   22.50    4.00
 -12   2   4   27.10    4.90
 -11  -2   4    3.30    4.20
 -11  -2   4   11.90    2.60
 -11   2   4    8.30    3.10
 -11   2   4    9.60    3.00
 -10  -2   4    3.70    2.70
 -10   2   4    3.60    1.80
 -10   2   4    2.50    1.80
  -9  -2   4  108.89    6.50
  -9  -2   4  126.29   12.50
  -9   2   4  117.49    7.80
  -9   2   4  121.79    8.30
  -8  -2   4  100.89   13.70
  -8  -2   4   91.09    5.60
  -8   2   4   86.29    6.70
  -8   2   4   89.59    6.50
  -7  -2   4 1139.19   50.59
  -7  -2   4 1164.08   41.60
   7  -2  -4 1212.68   48.10
   7   2  -4 1200.18   41.40
  -7   2   4 1163.78   43.10
  -6  -2   4   81.39    5.10
  -6  -2   4  100.09   13.10
   6  -2  -4   67.59    6.10
  -6   2   4   69.49    5.60
  -6   2   4   75.39    6.00
   6   2  -4   65.39    4.50
   5  -2  -4    0.20    1.40
  -5  -2   4    1.80    3.40
  -5  -2   4    1.60    1.10
   5   2  -4    1.50    1.20
  -5   2   4    0.20    1.30
   5   2  -4    1.30    2.60
  -5   2   4    1.60    1.70
   4  -2  -4  103.29    7.10
  -4  -2   4  104.39    6.10
  -4   2   4  104.79    6.90
   4   2  -4  101.89    6.50
   4   2  -4  106.09    9.50
  -4   2   4   95.49    6.90
  -3  -2   4   86.09    5.20
   3  -2  -4   75.79    5.50
   3   2  -4   73.49    4.70
   3   2  -4   72.89    9.70
  -3   2   4   60.59    5.60
  -3   2   4   63.99    5.10
  -2  -2   4   68.99    4.80
   2  -2  -4   66.89    4.70
   2   2  -4   69.79    4.70
  -2   2   4   72.09    5.20
   2   2  -4   72.59   10.70
   1  -2  -4   97.99    4.90
  -1  -2   4   98.19    5.80
   1   2  -4   86.19    6.50
   1   2  -4   77.89    5.40
  -1   2   4   99.49    5.80
   0  -2   4  500.25   20.40
   0   2  -4  551.64   22.60
   0   2  -4  507.75   20.30
   1  -2   4  510.65   20.50
   1   2   4  511.35   18.80
   1   2   4  534.45   22.60
  -1   2  -4  530.75   22.60
  -1   2  -4  480.65   21.40
   2  -2   4  382.66   16.10
   2  -2   4  377.66   17.50
   2   2   4  373.26   17.50
  -2   2  -4  371.96   18.00
  -2   2  -4  366.76   16.10
   3  -2   4 1802.12   62.69
   3  -2   4 1826.42   64.99
  -3   2  -4 1712.43   62.49
  -3   2  -4 1858.51   65.59
   3   2   4 1788.92   63.99
   4  -2   4   82.49    6.10
  -4  -2  -4  101.69    8.40
   4  -2   4   89.69    7.50
  -4   2  -4   77.79    7.10
   4   2   4   84.49    6.40
  -4   2  -4   84.59    6.00
  -5  -2  -4   66.89    9.20
   5  -2   4   66.19    8.70
  -5   2  -4   59.39    9.00
  -5   2  -4   52.09    4.80
  -5   2  -4   59.29    7.80
   5   2   4   49.70    4.70
  -6  -2  -4    1.00    2.80
  -6   2  -4    2.60    2.00
   6   2   4    4.10    1.60
  -6   2  -4    0.10    1.80
  -7  -2  -4  113.99    9.70
   7   2   4  111.29    7.00
   7   2   4  104.39    4.40
  -7   2  -4  104.79    8.40
  -7   2  -4  117.29    9.40
  -8  -2  -4    3.80    3.50
  -8   2  -4   13.20    3.80
  -8   2  -4   10.30    3.40
   8   2   4   10.50    1.40
  -9  -2  -4  186.48   13.60
  -9   2  -4  153.68   10.80
  -9   2  -4  174.18   11.60
   9   2   4  173.98    7.30
 -10  -2  -4  697.83   35.10
  10   2   4  782.42   27.30
 -10   2  -4  784.42   32.70
 -10   2  -4  800.92   32.50
 -11  -2  -4   17.50    6.60
  11   2   4   27.60    3.80
 -11   2  -4   27.40    5.50
 -11   2  -4   27.20    5.40
 -12  -2  -4  271.97   19.00
 -12   2  -4  265.37   15.30
  12   2   4  272.27   12.30
 -12   2  -4  301.97   15.70
 -13  -2  -4  256.87   18.60
 -13   2  -4  236.38   14.20
 -14  -2  -4   97.49   14.50
 -14   2  -4  102.89    8.60
 -14   2  -4   87.59    7.80
 -15  -2  -4    3.40    4.70
 -15   2  -4   -1.20    1.80
 -16  -2  -4   60.29   12.80
 -16   2  -4   68.89    8.70
 -16   2  -4   47.30    7.30
 -17  -2  -4   18.30    8.00
 -17   2  -4    8.20    3.60
 -17   2  -4   17.40    4.80
 -18  -2  -4   -0.70    4.40
 -18   2  -4   -0.50    2.00
 -18   2  -4   -1.30    1.70
 -19  -2  -4   51.69   18.20
 -19   2  -4   53.09    7.60
 -19   2  -4   44.10    7.60
 -18  -3   4   -6.90    4.70
 -18   3   4   -0.40    2.50
 -18   3   4   -2.30    2.30
 -17  -3   4   -4.30    4.00
 -17   3   4    1.40    2.70
 -17   3   4    0.50    2.20
 -16  -3   4    1.60    6.50
 -16   3   4    2.20    2.30
 -16   3   4   -1.20    1.90
 -15  -3   4   -3.40    4.00
 -15   3   4   -0.70    2.00
 -15   3   4    0.10    2.40
 -14  -3   4   25.50   11.30
 -14   3   4   37.70    6.00
 -14   3   4   46.70    7.10
 -13  -3   4   -1.10    4.90
 -13  -3   4    4.70    1.40
 -13   3   4    1.00    2.00
 -12  -3   4   98.09    5.20
 -12  -3   4   86.79   15.60
 -12   3   4   81.79    7.40
 -12   3   4   78.09    7.80
 -11  -3   4    1.60    4.80
 -11  -3   4    2.10    1.60
 -11   3   4    4.80    2.80
 -11   3   4    3.30    2.50
 -10  -3   4   30.60    9.40
 -10   3   4   41.80    6.70
 -10   3   4   32.20    5.10
  -9  -3   4  110.59   16.40
  -9   3   4  105.19    8.40
  -9   3   4   93.39    8.20
  -8  -3   4   75.29   12.70
  -8   3   4   74.49    7.00
  -8   3   4   89.69    7.70
  -7   3   4    2.10    2.50
  -7   3   4    0.50    1.70
  -6  -3   4  314.47   13.50
  -6   3   4  317.27   16.50
  -6   3   4  306.37   17.00
  -5  -3   4  152.48    7.80
   5  -3  -4  124.99    9.40
  -5   3   4  149.79   10.70
  -5   3   4  137.39    9.60
  -4  -3   4  488.95   20.00
   4  -3  -4  509.95   22.20
  -4   3   4  533.75   24.90
  -4   3   4  500.05   22.50
   3  -3  -4   33.20    5.00
  -3  -3   4   38.20    4.70
  -3   3   4   31.50    5.30
  -2  -3   4  102.89    6.60
   2  -3  -4  122.19    6.70
   2   3  -4  115.99    8.60
  -2   3   4  100.29    7.50
  -1  -3   4  187.78    9.90
  -1   3   4  213.28   11.20
   1   3  -4  183.08   11.90
   0  -3   4   78.89    5.80
   0   3   4   70.69    5.80
   0   3  -4   81.89    7.50
   1  -3   4  217.68   11.30
   1   3   4  225.88   11.00
  -1   3  -4  195.38   15.90
   1   3   4  203.88   14.10
   2   3   4   63.29    8.90
  -2   3  -4   68.29    9.40
   2   3   4   41.10    3.80
   3   3   4  247.28   15.30
  -3   3  -4  255.97   15.30
   3   3   4  229.28   11.20
   4   3   4   75.99    3.90
  -4   3  -4   61.79    9.00
   4   3   4   62.49    8.90
   5   3   4  571.94   20.30
  -5   3  -4  574.44   27.40
  -6   3  -4    7.30    4.50
   6   3   4    8.30    1.50
  -6   3  -4    6.00    3.60
  -7  -3  -4  401.76   24.50
  -7   3  -4  414.76   21.80
  -7   3  -4  387.56   22.90
   7   3   4  395.76   14.70
  -8  -3  -4 1431.66   62.19
  -8   3  -4 1526.35   60.09
  -8   3  -4 1539.95   58.29
   8   3   4 1425.76   49.50
  -9  -3  -4 1300.17   56.79
   9   3   4 1270.97   43.10
  -9   3  -4 1249.28   51.09
  -9   3  -4 1270.77   52.39
 -10  -3  -4  402.56   26.10
 -10   3  -4  414.26   22.70
 -10   3  -4  407.46   22.00
  10   3   4  416.36   15.50
 -11  -3  -4    1.00    3.90
  11   3   4    0.30    1.10
 -11   3  -4   -2.50    1.90
 -11   3  -4    0.80    1.90
 -12  -3  -4  473.45   29.80
 -12   3  -4  458.65   23.80
 -12   3  -4  456.95   23.80
  12   3   4  443.96   17.70
 -13  -3  -4  115.89   20.80
 -13   3  -4  119.09   10.40
 -13   3  -4  104.09    9.70
 -14  -3  -4   -2.50    3.90
 -14   3  -4    2.00    2.70
 -14   3  -4    1.00    2.70
 -15  -3  -4   -3.50    3.30
 -15   3  -4    1.20    2.70
 -15   3  -4   -2.40    2.10
 -16  -3  -4   68.49   15.90
 -16   3  -4   68.09    9.50
 -16   3  -4   79.09   10.00
 -17  -3  -4   79.29   16.60
 -17   3  -4   82.19   10.80
 -17   3  -4  101.39   16.40
 -15   4   4   24.70    8.20
 -15   4   4   17.60    4.80
 -14  -4   4   13.00   10.90
 -14   4   4    6.60    4.00
 -14   4   4    0.20    2.30
 -13  -4   4   26.10   12.00
 -13   4   4   15.90    4.90
 -13   4   4   14.70    4.80
 -12  -4   4   37.50   13.30
 -12   4   4   27.80    6.40
 -12   4   4   37.00    6.90
 -11   4   4   14.20    4.80
 -11   4   4   19.10    5.10
 -10   4   4    1.90    2.70
 -10   4   4   -1.20    2.10
  -9   4   4  320.47   18.50
  -8   4   4   -0.50    2.20
  -8   4   4    0.70    2.40
  -7   4   4   33.50    6.60
  -7   4   4   21.30    5.60
  -6   4   4  107.29    9.30
  -6   4   4  110.69   10.50
   5  -4  -4  340.77   17.40
  -5   4   4  335.67   20.40
  -5   4   4  318.47   18.10
  -4   4   4  520.65   28.00
   4   4  -4  520.05   25.50
  -4   4   4  550.94   25.50
  -3   4   4   77.89    9.90
   3   4  -4   59.39    9.30
  -2   4   4 1810.32   68.59
   2   4  -4 1936.51   71.29
   1   4  -4   35.00    7.20
  -1   4   4   41.10    6.80
   0   4   4   21.50    4.60
   0   4  -4   15.10    5.00
   1   4   4    2.20    2.20
   1   4   4   -0.10    1.40
  -1   4  -4    1.80    2.70
  -2   4  -4   49.40    8.50
   2   4   4   61.19    5.90
   3   4   4    1.20    1.80
   3   4   4    0.20    1.00
  -3   4  -4    1.80    2.80
   4   4   4    1.50    2.00
  -4   4  -4    5.50    3.60
   5   4   4    7.70    2.60
   5   4   4    6.60    2.00
  -5   4  -4    8.50    4.20
  -6   4  -4    0.50    3.00
   6   4   4    0.70    1.10
  -6   4  -4    1.00    2.60
  -7   4  -4    3.50    2.40
  -7   4  -4    3.60    3.90
   7   4   4    1.00    1.10
  -8   4  -4   14.50    5.10
  -8   4  -4    7.10    4.40
  -9   4  -4    3.20    3.70
   9   4   4    5.10    1.50
  -9   4  -4    2.90    3.10
 -10   4  -4    6.00    4.20
 -10   4  -4    8.30    4.90
  10   4   4   11.80    2.20
 -11  -4  -4   46.20   12.50
 -11   4  -4   49.50    9.70
 -11   4  -4   50.79    9.00
 -12  -4  -4    7.20    7.10
 -12   4  -4   22.30    6.30
 -12   4  -4   13.50    5.70
 -13  -4  -4    8.20    7.90
 -13   4  -4    2.60    3.60
 -13   4  -4    1.00    3.50
 -14  -4  -4    3.70    7.10
 -14   4  -4   10.10    4.80
 -14   4  -4    4.50    4.00
 -15  -4  -4    7.90    8.40
 -15   4  -4    8.20    6.00
 -15   4  -4   10.00    4.40
 -12   5   4    1.60    3.30
 -12   5   4    0.00    3.10
 -11   5   4    3.30    3.90
 -11   5   4    7.90    4.40
 -10   5   4  230.88   16.50
 -10   5   4  239.18   16.80
  -9   5   4   68.19   10.60
  -9   5   4   75.29   10.80
  -8   5   4  137.89   12.50
  -8   5   4  140.69   12.20
   8   5  -4  122.19   11.70
  -7   5   4   86.79   11.90
   7   5  -4   87.99   11.90
  -7   5   4   94.39   13.20
  -6   5   4   15.20    5.00
  -6   5   4   11.90    6.60
   6   5  -4   22.50    6.40
   5   5  -4   88.59   12.10
  -5   5   4  101.19   16.10
  -5   5   4  101.69   14.60
   4   5  -4   73.59   10.90
  -4   5   4   63.89   11.90
  -4   5   4   81.49   10.90
  -3   5   4  106.79   13.00
   3   5  -4   97.49   13.20
   2   5  -4   22.80    6.70
  -2   5   4   24.40    6.00
   1   5  -4    1.50    2.50
  -1   5   4    1.30    2.80
   0   5   4   24.20    6.20
   0   5  -4   21.70    6.80
   1   5   4   29.70    6.30
  -1   5  -4   42.40   10.50
  -2   5  -4    4.20    4.40
   2   5   4    2.30    3.10
   3   5   4   73.09    9.60
  -3   5  -4   69.89   11.30
  -4   5  -4  219.18   17.00
   4   5   4  190.28   14.60
   5   5   4   36.80    7.60
  -5   5  -4   43.80    9.40
  -6   5  -4   23.10    7.20
  -6   5  -4   28.20    8.90
   6   5   4   15.30    4.30
  -7   5  -4    3.40    4.20
   7   5   4    3.00    2.80
  -7   5  -4    1.20    3.60
   8   5   4   -0.30    1.90
  -8   5  -4   -2.40    2.70
  -8   5  -4    2.10    3.60
  -9   5  -4   -0.50    3.70
   9   5   4   -0.60    1.90
  -9   5  -4    2.60    3.60
 -10   5  -4   61.09   11.50
 -10   5  -4   84.09   13.10
 -11   5  -4    6.80    7.30
 -12   5  -4    3.60    4.30
 -12   5  -4   -0.30    3.00
   6   6  -4    4.00    4.60
  -6   6   4    7.90    5.30
  -6   6   4   -1.30    3.40
   5   6  -4    2.30    4.30
  -5   6   4    4.40    5.40
  -5   6   4    5.30    4.70
   4   6  -4   37.50    8.90
  -4   6   4   54.49   11.50
  -4   6   4   33.20    7.80
  -3   6   4   44.50    9.20
  -3   6   4   49.99   11.40
   3   6  -4   32.40    8.60
   2   6  -4   14.20    6.90
  -2   6   4    8.30    5.30
  -1   6   4   17.00    6.00
   1   6  -4   13.30    5.90
   0   6  -4   45.40   10.10
   0   6   4   32.70   10.20
   1   6   4   19.70    6.50
  -1   6  -4   16.80    6.60
   2   6   4  199.98   15.40
  -2   6  -4  206.98   17.90
  -3   6  -4    1.30    4.10
   3   6   4   20.00    6.20
   4   6   4  160.88   13.20
  -4   6  -4  140.39   18.10
   5   6   4   36.90    7.90
  -5   6  -4   28.40    9.70
 -20   0   5    2.60    5.00
 -20   0   5    4.90    1.90
 -19   0   5    2.90    4.30
 -19   0   5    0.10    1.50
 -18   0   5   -0.20    3.20
 -18   0   5   -0.50    1.40
 -17   0   5   -0.80    1.50
 -17   0   5    0.00    3.10
 -16   0   5    3.20    3.10
 -16   0   5   -2.50    1.10
 -15   0   5    3.60    1.70
 -15   0   5    3.90    2.40
 -14   0   5    1.00    1.70
 -14   0   5   -1.10    2.30
 -13   0   5   -1.10    1.20
 -13   0   5    2.80    3.30
 -12   0   5   -0.20    1.60
 -12   0   5    4.30    3.30
 -11   0   5   -1.30    1.70
 -11   0   5   -2.20    1.00
 -10   0   5    1.10    1.20
 -10   0   5    3.20    2.40
  -9   0   5   -0.40    1.40
  -9   0   5    1.00    1.00
   8   0  -5    0.40    1.20
  -8   0   5    4.70    2.00
   8   0  -5   -1.10    0.70
  -8   0   5    0.80    1.10
  -7   0   5    1.90    1.60
  -7   0   5   -0.20    0.80
   7   0  -5    0.90    1.20
   7   0  -5    1.70    1.20
  -6   0   5    1.50    1.50
   6   0  -5    0.20    1.00
  -6   0   5   -0.20    0.70
   6   0  -5   -0.10    0.70
   5   0  -5    1.40    0.90
   5   0  -5    1.40    1.10
  -5   0   5    2.50    1.10
  -5   0   5    3.50    1.60
  -4   0   5   -0.20    0.50
   4   0  -5   -0.10    0.70
  -4   0   5    0.90    1.30
   4   0  -5   -0.60    0.50
   3   0  -5   -0.50    0.60
   3   0  -5    0.40    0.70
  -3   0   5   -0.40    0.50
  -2   0   5   -0.40    0.50
   2   0  -5    0.20    0.70
  -2   0   5    0.30    1.30
   1   0  -5    0.30    0.60
   1   0  -5    2.10    1.20
  -1   0   5    0.10    0.50
   0   0  -5    7.80    2.10
  -1   0  -5   -1.00    1.00
   1   0   5    1.00    0.90
  -1   0  -5   -0.20    0.40
  -2   0  -5   -0.70    0.70
  -2   0  -5   -0.40    0.40
  -2   0  -5    2.70    1.10
   2   0   5   -0.70    0.70
   3   0   5    2.20    1.10
  -3   0  -5   -0.30    0.40
   3   0   5   -1.00    0.90
  -3   0  -5    0.10    0.90
   3   0   5   -1.00    0.70
  -4   0  -5   -0.50    0.40
   4   0   5    0.90    0.70
  -4   0  -5   -0.50    0.60
   4   0   5   -0.50    1.00
   4   0   5   -1.60    0.60
   5   0   5   -0.70    1.00
  -5   0  -5    0.80    0.80
  -5   0  -5   -0.10    0.70
   5   0   5    2.10    1.30
  -5   0  -5    0.70    0.60
   5   0   5    0.50    0.70
  -6   0  -5    0.50    0.70
   6   0   5    1.50    1.40
   6   0   5   -0.30    1.00
  -6   0  -5   -0.20    0.80
   6   0   5   -0.20    0.80
  -6   0  -5   -1.20    0.60
  -7   0  -5    0.60    1.10
   7   0   5   -0.40    0.70
   7   0   5    0.50    1.30
   7   0   5   -0.10    1.30
  -7   0  -5    0.00    0.70
  -7   0  -5    0.60    0.80
   8   0   5   -0.30    1.00
   8   0   5   -0.90    0.80
  -8   0  -5    0.30    0.80
  -8   0  -5   -0.10    0.80
   8   0   5   -0.20    1.20
  -8   0  -5   -0.50    0.90
  -9   0  -5    0.30    1.20
  -9   0  -5   -0.30    0.70
   9   0   5    2.90    2.00
  -9   0  -5    0.70    1.00
 -10   0  -5   -0.90    0.70
 -10   0  -5    0.90    1.00
  10   0   5    1.20    1.40
 -10   0  -5    0.00    1.10
 -11   0  -5    0.70    1.10
 -11   0  -5    2.10    1.60
 -11   0  -5    0.20    1.00
 -12   0  -5    1.80    1.90
 -12   0  -5   -0.30    1.10
 -12   0  -5    0.40    1.20
 -13   0  -5   -0.80    0.90
 -13   0  -5   -0.40    1.10
 -13   0  -5   -1.50    1.20
 -14   0  -5   -2.00    0.90
 -14   0  -5    1.80    2.40
 -15   0  -5    1.30    0.90
 -15   0  -5   -0.40    2.60
 -15   0  -5   -0.30    1.60
 -16   0  -5   -1.00    2.30
 -16   0  -5    0.20    1.60
 -16   0  -5    0.00    1.00
 -17   0  -5    4.30    3.70
 -18   0  -5   -1.50    2.40
 -19   0  -5   -1.30    2.90
 -20   0  -5   -0.10    3.00
 -20  -1   5   18.20    8.80
 -20   1   5   30.30    7.50
 -20   1   5   36.60    5.80
 -19  -1   5   11.70    7.50
 -19  -1   5   16.80    3.70
 -19   1   5   14.50    5.30
 -19   1   5   14.70    3.70
 -18  -1   5    8.10    6.50
 -18  -1   5    6.50    2.70
 -18   1   5    4.50    3.90
 -18   1   5    3.40    2.60
 -17  -1   5   46.60    5.70
 -17  -1   5   62.59   13.40
 -17   1   5   45.90    6.50
 -17   1   5   46.80    8.10
 -16  -1   5  145.29   18.80
 -16  -1   5  134.89    8.40
 -16   1   5  140.39   11.20
 -16   1   5  149.29    9.50
 -15  -1   5   48.20    4.60
 -15  -1   5   39.80    9.00
 -15   1   5   43.10    7.00
 -15   1   5   53.09    6.40
 -14  -1   5  214.08   17.30
 -14  -1   5  228.98   11.40
 -14   1   5  239.68   13.80
 -14   1   5  232.88   12.50
 -13  -1   5   55.19    4.80
 -13  -1   5   63.39   10.80
 -13   1   5   64.39    6.20
 -13   1   5   71.79    5.80
 -12  -1   5  132.19    7.50
 -12  -1   5  115.19   11.70
 -12   1   5  130.59    8.20
 -12   1   5  130.19    8.80
 -11  -1   5   34.00    7.30
 -11  -1   5   28.20    3.90
 -11   1   5   30.10    4.40
 -11   1   5   20.70    4.20
 -10  -1   5   37.40    3.60
 -10  -1   5   55.59    8.90
 -10   1   5   39.20    4.90
 -10   1   5   37.70    5.00
  -9  -1   5  728.43   26.60
  -9  -1   5  721.93   33.00
  -9   1   5  706.93   27.40
  -9   1   5  700.13   27.40
  -8  -1   5   10.20    3.60
   8  -1  -5    6.60    2.70
  -8  -1   5    5.10    1.80
  -8   1   5    2.90    1.60
   8   1  -5    7.60    1.90
  -8   1   5    8.00    2.40
   7  -1  -5  712.43   28.00
  -7  -1   5  736.33   32.10
  -7  -1   5  699.13   26.00
   7  -1  -5  784.32   29.50
  -7   1   5  721.13   26.40
   7   1  -5  685.93   26.10
   7   1  -5  684.33   28.00
  -7   1   5  713.63   27.00
  -6  -1   5  444.26   22.90
   6  -1  -5  476.45   21.10
  -6  -1   5  488.85   18.40
   6  -1  -5  486.65   19.60
   6   1  -5  501.45   21.90
   6   1  -5  471.25   18.30
  -6   1   5  475.25   18.90
  -6   1   5  487.75   18.40
   5  -1  -5 1840.92   62.19
  -5  -1   5 1622.74   65.89
   5  -1  -5 1859.71   61.99
   5   1  -5 1835.72   64.09
   4  -1  -5   50.69    3.80
  -4  -1   5   41.50    3.30
   4  -1  -5   45.80    3.80
  -4  -1   5   42.30    6.60
  -4   1   5   38.70    3.30
   4   1  -5   48.90    6.50
   4   1  -5   46.60    3.20
  -4   1   5   40.50    2.80
   3  -1  -5  157.68    8.00
   3  -1  -5  178.58    8.20
  -3  -1   5  174.58    7.90
  -3   1   5  165.48    7.70
   3   1  -5  178.88   10.60
   3   1  -5  160.28    7.40
  -2  -1   5  483.35   18.40
   2  -1  -5  486.25   18.20
   2   1  -5  462.55   21.60
  -2   1   5  494.95   17.10
   2   1  -5  486.35   18.10
  -2   1   5  505.35   18.00
   0  -1   5  141.49    7.20
   0   1  -5  153.28    7.10
   0   1   5  158.48    6.40
   0   1  -5  142.79    8.30
   0   1   5  148.59    6.20
   1  -1   5  840.92   30.00
   1  -1   5  803.42   31.00
  -1   1  -5  822.82   31.50
   1   1   5  826.82   28.00
  -1   1  -5  861.71   29.60
  -2  -1  -5 2663.63   86.69
   2  -1   5 2560.84   88.59
  -2   1  -5 2543.15   86.69
   3  -1   5  149.09    8.70
   3  -1   5  136.69    7.50
  -3   1  -5  127.29    7.00
  -3   1  -5  140.39    8.50
   3   1   5  145.69    5.90
   4  -1   5    1.30    1.20
  -4  -1  -5    5.40    1.80
   4  -1   5    6.50    2.30
  -4   1  -5    5.20    2.40
  -4   1  -5   10.10    2.10
   4   1   5    6.40    1.20
  -4   1  -5    0.80    1.50
   5  -1   5  145.39    7.90
  -5  -1  -5  145.89    7.70
   5  -1   5  152.58    9.30
  -5   1  -5  125.49    8.10
  -5   1  -5  132.79    7.30
  -5   1  -5  131.09    8.60
   5   1   5  141.39    6.50
   5   1   5  130.79    5.20
   5   1   5  132.39    5.10
   6  -1   5  403.76   18.80
  -6  -1  -5  406.26   17.00
   6  -1   5  413.86   17.00
  -6   1  -5  373.16   16.30
   6   1   5  388.76   14.10
   6   1   5  397.96   14.40
  -6   1  -5  403.26   18.00
   6   1   5  390.66   15.40
  -6   1  -5  389.56   17.60
  -7  -1  -5  649.14   25.50
   7  -1   5  649.64   27.50
   7  -1   5  587.24   28.60
   7  -1   5  662.03   25.50
   7   1   5  629.34   23.80
   7   1   5  643.14   22.70
  -7   1  -5  643.94   25.70
  -7   1  -5  632.14   25.80
  -8  -1  -5  154.08    9.30
  -8   1  -5  163.78    9.30
   8   1   5  160.48    7.30
  -8   1  -5  154.88    8.70
   8   1   5  145.69    8.00
  -8   1  -5  146.29    9.10
  -9  -1  -5  123.19    8.40
  -9   1  -5  108.19    7.20
  -9   1  -5  119.69    7.70
  -9   1  -5  116.89    7.90
   9   1   5  119.29    6.50
 -10  -1  -5   60.09    7.50
 -10   1  -5   63.99    5.60
 -10   1  -5   64.09    6.10
 -10   1  -5   66.89    6.40
 -11  -1  -5   46.50    7.10
 -11   1  -5   54.29    4.90
  11   1   5   47.50    5.60
 -11   1  -5   42.50    5.80
 -12  -1  -5    2.10    2.80
 -12   1  -5    2.30    2.00
 -12   1  -5    2.20    2.00
 -13  -1  -5   -0.70    2.30
 -13   1  -5   -0.20    1.70
 -13   1  -5   -0.60    1.50
 -14  -1  -5   99.69    9.70
 -14   1  -5  119.49    7.60
 -14   1  -5  104.19    8.10
 -15  -1  -5   58.29    9.30
 -15   1  -5   66.09    6.50
 -15   1  -5   56.29    5.20
 -16  -1  -5   -3.30    2.50
 -16   1  -5    1.10    2.60
 -16   1  -5    2.00    1.90
 -17  -1  -5    9.00    5.20
 -17   1  -5    0.40    2.20
 -17   1  -5    9.20    3.00
 -18  -1  -5   -1.50    2.70
 -18   1  -5    0.70    2.10
 -18   1  -5   -0.30    2.40
 -19  -1  -5   35.60    9.50
 -19   1  -5   31.60    4.80
 -19   1  -5   35.20    6.70
 -19  -2   5   50.09   13.10
 -19  -2   5   62.49    5.70
 -19   2   5   52.69    8.00
 -18  -2   5   64.79   14.50
 -18  -2   5   77.69    6.00
 -18   2   5   88.39   11.10
 -18   2   5   71.29    9.00
 -17  -2   5   17.70    3.50
 -17  -2   5   44.60   12.20
 -17   2   5   26.30    5.20
 -17   2   5   22.80    5.40
 -16  -2   5    0.30    1.50
 -16  -2   5   -2.10    4.40
 -16   2   5    3.20    2.50
 -16   2   5    0.90    2.40
 -15  -2   5   51.19   12.10
 -15  -2   5   34.20    4.80
 -15   2   5   36.50    5.90
 -15   2   5   30.90    5.60
 -14  -2   5    2.60    5.00
 -14  -2   5    0.50    1.40
 -14   2   5    2.70    2.30
 -14   2   5   -0.80    1.70
 -13  -2   5   17.70    3.30
 -13  -2   5   27.10    9.20
 -13   2   5   12.70    3.50
 -13   2   5   18.10    4.10
 -12  -2   5  187.18   17.00
 -12   2   5  190.08   11.10
 -12   2   5  197.88   11.60
 -11  -2   5  136.59    7.80
 -11  -2   5  151.98   14.60
 -11   2   5  133.19    9.20
 -11   2   5  126.79    8.50
 -10  -2   5    7.10    5.20
 -10  -2   5    7.60    2.40
 -10   2   5    8.10    2.90
 -10   2   5    7.30    2.40
  -9  -2   5    5.30    1.90
  -9  -2   5   -0.90    2.90
  -9   2   5    3.20    2.10
  -9   2   5    4.50    1.60
  -8  -2   5  905.21   43.50
  -8  -2   5  978.30   34.60
  -8   2   5  949.11   35.40
  -8   2   5  927.61   36.20
  -7  -2   5   38.40    8.40
  -7  -2   5   32.70    4.30
  -7   2   5   32.20    4.70
  -7   2   5   30.60    4.70
  -6  -2   5  359.86   28.90
   6  -2  -5  365.66   17.90
  -6  -2   5  407.06   16.20
  -6   2   5  377.56   17.10
  -6   2   5  383.86   16.60
   6   2  -5  377.56   15.50
  -5  -2   5   53.79    4.40
  -5  -2   5   60.59   10.20
   5  -2  -5   56.29    5.30
  -5   2   5   59.89    4.80
   5   2  -5   55.49    9.40
  -5   2   5   61.39    5.10
   5   2  -5   54.69    4.00
   4  -2  -5  367.26   16.60
  -4  -2   5  367.46   15.50
  -4   2   5  387.06   16.30
   4   2  -5  345.97   20.10
  -4   2   5  376.56   16.20
   4   2  -5  365.26   15.10
   3  -2  -5   19.20    3.50
  -3  -2   5   23.40    3.50
  -3   2   5   25.90    3.90
   3   2  -5   20.20    3.20
   3   2  -5   29.40    6.20
  -3   2   5   20.90    3.90
  -2  -2   5  183.38    9.20
   2  -2  -5  181.38    8.80
   2   2  -5  179.08    8.90
  -2   2   5  183.48    9.10
   2   2  -5  183.98   13.30
  -2   2   5  165.58    9.70
  -1  -2   5    7.10    2.20
   1  -2  -5    6.80    1.40
   1   2  -5    3.10    2.10
   1   2  -5    6.10    1.90
  -1   2   5    7.50    2.00
   0  -2   5  975.40   34.20
   0   2  -5  859.91   33.60
   0   2  -5  921.31   36.00
   1  -2   5    5.80    2.00
   1   2   5    7.80    1.60
  -1   2  -5    3.30    1.60
   1   2   5    2.60    2.10
  -1   2  -5    2.40    2.00
   2  -2   5 2674.73   89.19
   2  -2   5 2534.55   90.69
  -2   2  -5 2482.15   91.39
   2   2   5 2752.02   90.09
  -2   2  -5 2583.54   88.79
   3  -2   5  110.79    8.20
   3  -2   5  106.69    7.10
  -3   2  -5  112.19    7.10
   3   2   5  104.29    7.00
  -3   2  -5  110.79    8.50
   4  -2   5  462.15   22.10
  -4  -2  -5  482.95   22.50
   4  -2   5  483.35   20.10
  -4   2  -5  467.25   22.10
  -4   2  -5  467.85   20.00
   4   2   5  483.05   19.70
  -5  -2  -5  197.68   12.60
   5  -2   5  186.18   10.60
  -5   2  -5  203.18   12.30
   5   2   5  191.98    9.70
  -5   2  -5  175.48   12.90
  -6  -2  -5  201.48   13.40
   6  -2   5  210.98   11.60
  -6   2  -5  216.08   14.50
  -7  -2  -5   22.10    5.70
   7   2   5   19.70    3.20
  -7   2  -5   20.00    4.80
  -7   2  -5   16.20    4.60
  -8  -2  -5   99.29    9.20
   8   2   5   80.59    3.70
  -8   2  -5   80.19    7.70
   8   2   5   82.39    6.90
  -8   2  -5   82.69    7.40
  -9  -2  -5  844.12   36.60
   9   2   5  796.72   27.60
  -9   2  -5  778.02   33.80
  -9   2  -5  787.42   33.40
 -10   2  -5  162.88   11.10
 -10   2  -5  146.19   10.60
  10   2   5  160.28    7.20
 -11  -2  -5  987.20   44.00
 -11   2  -5  964.10   39.60
 -11   2  -5  985.50   40.00
  11   2   5 1024.10   39.30
 -12  -2  -5    1.00    4.00
 -12   2  -5    2.00    2.60
 -12   2  -5    2.30    2.60
  12   2   5    1.30    1.40
 -13  -2  -5    1.40    4.20
 -13   2  -5    0.60    2.00
 -13   2  -5    2.60    2.60
 -14  -2  -5   24.50    7.70
 -14   2  -5   27.70    5.20
 -14   2  -5   32.20    5.60
 -15  -2  -5    1.30    4.30
 -15   2  -5   -0.10    2.00
 -16  -2  -5    0.40    4.50
 -16   2  -5    2.90    2.70
 -16   2  -5   -0.80    1.80
 -17  -2  -5   67.59   13.30
 -17   2  -5   93.89    8.80
 -17   2  -5   85.69    7.60
 -18  -2  -5    3.90    5.30
 -18   2  -5    4.70    2.50
 -18   2  -5   -1.40    2.20
 -19  -2  -5   91.59   24.50
 -19   2  -5  108.79   10.30
 -19   2  -5  109.79    8.80
 -18  -3   5    0.50    6.00
 -17   3   5   12.70    5.10
 -17   3   5   16.90    4.60
 -16  -3   5   14.90    9.00
 -16   3   5   27.60    6.20
 -16   3   5   36.20    6.40
 -15  -3   5   58.69    4.20
 -15  -3   5   69.69   15.00
 -15   3   5   70.79    9.00
 -15   3   5   49.90    7.40
 -14  -3   5   79.49    5.30
 -14  -3   5   79.09   15.40
 -14   3   5   91.39    8.40
 -14   3   5   87.49    7.70
 -13  -3   5  121.99   19.40
 -13  -3   5  146.99    7.80
 -13   3   5  148.99   10.80
 -12  -3   5    0.70    5.40
 -12  -3   5   -1.40    1.20
 -12   3   5   -1.00    1.50
 -12   3   5    0.60    1.70
 -11  -3   5   46.40    4.20
 -11  -3   5   46.60   12.20
 -11   3   5   44.50    6.30
 -11   3   5   39.90    6.50
 -10  -3   5  117.09   17.70
 -10  -3   5  105.49    6.50
 -10   3   5  105.39    8.10
 -10   3   5   96.59    8.40
  -9  -3   5   14.10    3.30
  -9  -3   5    9.10    6.70
  -9   3   5   17.20    4.00
  -9   3   5   19.80    4.20
  -8  -3   5   19.00    3.30
  -8  -3   5   23.70    8.00
  -8   3   5   16.20    3.80
  -8   3   5   19.60    4.50
  -7  -3   5   41.10    3.90
  -7   3   5   30.70    5.50
  -7   3   5   40.30    6.20
  -6  -3   5    3.00    1.80
   6  -3  -5    3.40    2.80
  -6   3   5    1.70    2.00
   5  -3  -5  104.49    8.20
  -5  -3   5  114.69    6.90
  -5   3   5  116.29    8.40
  -5   3   5  101.89    8.40
  -4  -3   5   41.50    4.10
   4  -3  -5   38.30    5.80
  -4   3   5   48.80    6.50
  -4   3   5   43.70    7.00
   3  -3  -5  136.89    8.10
  -3  -3   5  129.89    7.90
  -3   3   5  117.99    9.70
  -3   3   5  146.99    9.20
   2  -3  -5    6.40    1.80
  -2  -3   5    1.00    1.60
   2   3  -5    2.10    2.20
  -2   3   5    2.70    1.90
  -1  -3   5  100.59    6.80
  -1   3   5   92.79    6.70
   0  -3   5  218.08   11.40
   0   3  -5  198.38   13.30
   0   3   5  227.18   11.30
   1  -3   5    1.90    1.70
  -1   3  -5    1.30    2.10
   1   3   5    0.90    1.40
   2  -3   5  114.49    7.90
  -2   3  -5  116.49    9.70
   2   3   5  120.49    6.80
   2   3   5  117.79    9.90
   3  -3   5   54.99    5.40
   3   3   5   66.39    8.80
   3   3   5   55.19    4.90
  -3   3  -5   67.19    9.60
  -4   3  -5  459.95   23.30
   4   3   5  447.16   22.10
   5   3   5   17.90    4.40
  -5   3  -5   15.10    4.70
  -6   3  -5   57.39    9.30
  -6   3  -5   62.19   10.90
  -7  -3  -5  522.15   28.60
  -7   3  -5  542.85   26.10
  -7   3  -5  505.45   27.60
   7   3   5  495.85   17.90
  -8  -3  -5  122.69   16.00
  -8   3  -5  100.49   10.20
   8   3   5   96.29    4.50
  -8   3  -5   98.69    9.60
  -9  -3  -5  301.07   21.20
  -9   3  -5  286.67   18.60
  -9   3  -5  318.27   18.50
   9   3   5  296.47   11.20
 -10  -3  -5   26.90    7.40
 -10   3  -5   28.90    5.90
  10   3   5   37.00    2.60
 -10   3  -5   38.50    7.60
 -11  -3  -5   97.59   15.60
  11   3   5   92.79    5.20
 -11   3  -5   91.59   11.10
 -12  -3  -5  187.48   17.50
 -12   3  -5  184.58   13.40
 -12   3  -5  198.88   13.90
  12   3   5  178.48    8.50
 -13  -3  -5   63.39   12.30
 -13   3  -5   80.69   10.60
 -13   3  -5   74.19    9.70
 -14  -3  -5   76.49   15.80
 -14   3  -5   69.19    9.90
 -14   3  -5   70.29    9.40
 -15  -3  -5   86.19   16.20
 -15   3  -5  103.49    9.70
 -15   3  -5  117.49   10.10
 -16  -3  -5   26.30   11.30
 -16   3  -5   26.40    5.90
 -16   3  -5   47.10    7.80
 -17  -3  -5   27.80   11.70
 -17   3  -5   27.80    6.20
 -17   3  -5   32.60    6.80
 -15  -4   5    1.70    7.70
 -15   4   5    2.10    2.80
 -15   4   5    2.70    3.50
 -14  -4   5   -0.10    6.10
 -14   4   5    0.40    2.20
 -14   4   5    0.10    2.90
 -13  -4   5    4.00    7.80
 -13   4   5    6.00    3.90
 -13   4   5    9.70    4.10
 -12   4   5    6.50    3.90
 -12   4   5    6.20    3.30
 -11   4   5   69.19    9.70
 -11   4   5   75.59    7.60
 -10   4   5   21.10    5.00
 -10   4   5   17.80    4.70
  -9   4   5   42.60    8.60
  -9   4   5   46.20    7.50
  -8  -4   5   42.70    3.60
  -8   4   5   57.69    8.60
  -8   4   5   32.80    6.60
  -7  -4   5   33.70    4.10
  -7   4   5   31.40    6.20
  -7   4   5   27.50    6.30
  -6  -4   5  184.58    9.50
  -6   4   5  196.88   13.10
  -6   4   5  198.58   14.00
  -5  -4   5  424.16   18.00
   5  -4  -5  416.66   20.30
  -5   4   5  458.05   22.00
   5   4  -5  436.26   22.50
  -5   4   5  415.16   23.10
   4  -4  -5  233.58   12.60
  -4  -4   5  241.28   12.00
  -4   4   5  249.68   14.70
   4   4  -5  247.38   15.60
  -4   4   5  230.78   16.20
  -3   4   5  529.45   24.40
   3   4  -5  511.55   25.80
   2   4  -5  438.46   23.10
  -2   4   5  417.36   20.90
   1   4  -5   -0.50    2.20
  -1   4   5    0.00    1.80
   0   4   5    1.30    2.00
   0   4  -5   -1.20    2.00
   1   4   5   -0.90    1.70
  -1   4  -5    1.00    2.50
   2   4   5   33.10    4.40
   2   4   5   41.10    5.90
  -2   4  -5   33.80    7.30
   3   4   5  195.98   11.20
  -3   4  -5  210.38   15.30
   3   4   5  193.78   11.10
   4   4   5  377.46   17.10
   4   4   5  367.16   15.40
  -4   4  -5  403.46   22.80
   5   4   5   17.10    2.80
  -5   4  -5   17.10    5.60
   5   4   5   19.30    3.60
  -6   4  -5    2.20    3.30
  -6   4  -5    4.20    4.50
   6   4   5    4.70    2.10
   6   4   5    4.40    1.60
   7   4   5    6.00    1.80
   8   4   5   39.30    3.10
  -8   4  -5   44.20    8.80
  -8   4  -5   57.99   11.00
  -9   4  -5   45.90    9.40
  -9   4  -5   26.70    7.10
   9   4   5   30.50    2.80
 -10   4  -5    5.20    4.30
  10   4   5   10.10    2.10
 -10   4  -5    4.80    3.80
 -11   4  -5    1.50    3.60
 -11   4  -5   -2.90    2.20
 -12  -4  -5  156.98   22.50
 -12   4  -5  117.69   11.90
 -12   4  -5  137.09   12.40
 -13  -4  -5   -0.60    6.60
 -13   4  -5   -0.80    2.60
 -13   4  -5    1.00    3.30
 -14  -4  -5    3.70    7.00
 -14   4  -5    6.60    3.70
 -14   4  -5    0.80    3.20
 -15  -4  -5   74.29   16.40
 -15   4  -5   95.39   12.80
 -15   4  -5   75.59   11.20
 -12   5   5   16.60    6.00
 -12   5   5   14.80    4.80
 -11   5   5  257.17   17.60
 -11   5   5  282.37   17.70
 -10   5   5   29.70    6.60
 -10   5   5   32.90    7.50
  -9   5   5  466.85   25.20
  -9   5   5  445.46   24.70
  -8   5   5   48.20    8.90
  -8   5   5   53.49    8.70
  -7   5   5   22.30    6.50
   7   5  -5   25.80    8.10
  -7   5   5   26.70    6.20
  -6   5   5    2.70    3.40
  -6   5   5   -1.60    2.90
   6   5  -5    1.10    2.90
  -5   5   5   35.40    8.30
   5   5  -5   36.70    8.00
  -5   5   5   38.90    7.80
  -4   5   5    0.80    3.40
  -4   5   5    0.00    2.50
   4   5  -5    0.40    3.00
  -3   5   5  325.67   19.30
   3   5  -5  338.87   21.50
  -2   5   5   27.60    6.20
   2   5  -5   33.40    7.80
   1   5  -5  122.89   16.80
  -1   5   5  118.49   10.30
   0   5   5   10.70    4.20
   1   5   5   37.40    6.90
  -1   5  -5   51.09   10.10
   2   5   5  305.77   17.40
  -2   5  -5  299.67   20.70
   3   5   5   95.19    9.20
  -3   5  -5   90.89   14.00
   4   5   5   44.60    6.90
  -4   5  -5   42.10    8.70
  -5   5  -5  154.18   14.40
   5   5   5  146.69   10.70
  -6   5  -5   58.99   13.40
   6   5   5   65.79    8.30
  -6   5  -5   63.09   11.20
  -7   5  -5   -1.30    2.80
   7   5   5    4.50    3.00
  -7   5  -5   13.20    7.00
  -8   5  -5   12.20    7.00
   8   5   5   20.70    4.60
  -8   5  -5   30.80    7.80
   9   5   5   11.60    3.70
  -9   5  -5   10.40    5.90
  -9   5  -5    6.20    4.70
 -10   5  -5    5.30    3.60
 -10   5  -5    3.40    4.60
 -11   5  -5   40.40    9.60
 -11   5  -5   41.90    9.20
  -5   6   5   -0.60    3.50
  -5   6   5   -0.30    3.10
   5   6  -5   -1.50    3.30
  -4   6   5   27.00    8.00
  -4   6   5   25.60    7.10
   4   6  -5   24.40    7.70
   3   6  -5    7.90    5.30
  -3   6   5    6.20    4.30
  -3   6   5    4.60    5.30
  -2   6   5   27.20    6.80
   2   6  -5   38.70    9.40
   1   6  -5   -3.10    2.70
  -1   6   5   -0.50    2.70
   0   6  -5   -1.40    3.90
  -1   6  -5   83.99   14.00
   1   6   5   69.19   10.10
  -2   6  -5    0.30    3.20
   2   6   5   -3.40    2.40
   3   6   5   85.29   11.20
  -3   6  -5   61.09   12.20
   4   6   5   26.40    6.60
  -4   6  -5   52.89   13.70
  -5   6  -5    6.30    5.20
  -5   6  -5    3.10    5.10
   5   6   5    2.70    3.30
 -20   0   6   20.10    4.20
 -20   0   6   13.40    6.60
 -19   0   6    2.40    2.10
 -19   0   6   -3.50    3.10
 -18   0   6   36.80    5.50
 -18   0   6   10.70    5.90
 -17   0   6   49.00   10.00
 -17   0   6   42.00    5.90
 -16   0   6   -3.50    3.30
 -16   0   6    0.10    2.20
 -15   0   6  665.83   32.80
 -15   0   6  671.53   27.10
 -14   0   6 2333.47   86.49
 -14   0   6 2305.97   80.29
 -13   0   6  267.67   16.60
 -13   0   6  273.07   13.10
 -12   0   6 3063.99  101.79
 -12   0   6 2921.41  106.19
 -11   0   6  283.37   15.90
 -11   0   6  281.17   13.10
 -10   0   6   91.09    5.90
 -10   0   6   86.79    7.70
  -9   0   6  169.08   10.90
  -9   0   6  191.58    9.40
   8   0  -6   47.10    3.90
  -8   0   6   44.10    6.20
  -8   0   6   37.30    3.50
   7   0  -6  838.62   31.50
  -7   0   6  831.52   31.00
  -7   0   6  920.61   33.60
  -6   0   6  386.26   16.70
   6   0  -6  357.06   14.90
  -6   0   6  359.16   14.60
   6   0  -6  364.76   14.60
  -5   0   6  870.01   32.90
   5   0  -6  840.02   30.80
  -5   0   6  895.01   31.10
   5   0  -6  891.11   31.20
  -4   0   6  251.57   10.50
  -4   0   6  259.67   12.30
   4   0  -6  254.57   10.60
   4   0  -6  263.27   10.60
  -3   0   6    5.80    2.30
   3   0  -6    7.10    1.50
   3   0  -6    8.80    1.80
  -3   0   6    6.20    1.40
   2   0  -6  587.34   20.80
  -2   0   6  570.44   20.50
  -2   0   6  550.94   22.00
   2   0  -6  568.94   20.40
   1   0  -6 1109.19   38.50
   0   0  -6  587.24   19.40
   0   0   6  525.05   19.50
   0   0  -6  539.35   20.80
  -1   0  -6  477.75   17.50
  -1   0  -6  503.55   19.30
   1   0   6  520.85   18.00
  -2   0  -6  674.23   25.30
  -2   0  -6  690.03   23.60
  -2   0  -6  723.43   24.80
   2   0   6  678.83   24.20
   2   0   6  686.53   25.70
  -3   0  -6 2149.78   67.99
   3   0   6 1918.71   66.89
   3   0   6 1942.51   68.39
   4   0   6  859.71   29.40
  -4   0  -6  816.12   28.20
   4   0   6  806.32   31.00
  -4   0  -6  825.72   29.20
   4   0   6  839.22   30.80
  -4   0  -6  816.42   29.10
   5   0   6 1966.30   67.69
  -5   0  -6 1924.21   64.89
   5   0   6 2016.40   68.19
   5   0   6 1963.70   66.29
  -5   0  -6 1912.61   65.49
  -6   0  -6 1639.34   55.19
  -6   0  -6 1668.03   54.99
   6   0   6 1647.14   57.89
   6   0   6 1589.74   58.19
   6   0   6 1656.93   56.49
  -7   0  -6  667.03   24.60
  -7   0  -6  640.34   23.30
   7   0   6  636.24   26.00
  -7   0  -6  679.23   23.30
  -8   0  -6    7.70    2.10
   8   0   6    5.20    2.50
  -8   0  -6    8.00    1.70
  -8   0  -6    7.80    1.60
   8   0   6   10.70    2.30
   8   0   6    8.20    3.90
   9   0   6  229.08   10.90
  -9   0  -6  208.18    9.20
  -9   0  -6  202.28   10.40
   9   0   6  202.38   11.70
  -9   0  -6  210.78    8.90
 -10   0  -6   70.39    4.40
 -10   0  -6   73.99    5.70
 -10   0  -6   67.49    4.00
 -11   0  -6    0.70    1.20
 -11   0  -6    2.90    2.10
 -11   0  -6    4.90    1.60
 -12   0  -6   99.39    7.70
 -12   0  -6  103.59    6.20
 -12   0  -6  126.19    5.90
 -13   0  -6  311.77   12.30
 -13   0  -6  291.47   15.40
 -13   0  -6  300.27   13.10
 -14   0  -6   50.79    3.70
 -14   0  -6   51.39    7.30
 -14   0  -6   54.09    4.40
 -15   0  -6 1415.56   55.49
 -15   0  -6 1371.26   47.50
 -15   0  -6 1376.16   48.60
 -16   0  -6  206.88   13.40
 -16   0  -6  203.28    9.70
 -16   0  -6  179.28    8.50
 -17   0  -6  113.89    6.00
 -17   0  -6  118.49   10.60
 -18   0  -6   10.40    2.00
 -18   0  -6    1.80    3.50
 -19   0  -6    4.20    4.40
 -20  -1   6    3.80    6.60
 -20   1   6    1.10    2.00
 -20   1   6   -0.50    3.30
 -19  -1   6  188.88   11.60
 -19  -1   6  240.08   21.60
 -19   1   6  196.78   15.90
 -19   1   6  225.18   12.90
 -18  -1   6    4.30    2.60
 -18  -1   6   -1.60    4.10
 -18   1   6    4.70    3.90
 -18   1   6    5.30    2.90
 -17  -1   6    1.00    1.90
 -17  -1   6    1.10    4.50
 -17   1   6   -2.30    1.60
 -17   1   6   -1.90    2.20
 -16  -1   6   18.20    3.50
 -16  -1   6   22.80    8.10
 -16   1   6   16.50    4.10
 -16   1   6   19.10    5.40
 -15  -1   6  123.79   17.00
 -15  -1   6  137.59    8.40
 -15   1   6  149.19   12.00
 -14  -1   6   39.70   10.00
 -14  -1   6   41.60    5.10
 -14   1   6   30.10    5.60
 -14   1   6   35.20    5.30
 -13  -1   6   94.09   13.20
 -13  -1   6  115.09    7.10
 -13   1   6  103.49    8.20
 -13   1   6  101.29    7.60
 -12  -1   6   18.40    3.50
 -12  -1   6   19.80    6.60
 -12   1   6   24.30    4.80
 -12   1   6   19.80    4.00
 -11  -1   6  178.88    9.30
 -11  -1   6  185.28   14.30
 -11   1   6  182.28   10.50
 -11   1   6  165.08    9.70
 -10  -1   6  464.65   25.40
 -10  -1   6  474.25   19.20
 -10   1   6  480.25   20.00
 -10   1   6  478.35   20.20
  -9  -1   6   80.39    5.60
  -9  -1   6   90.09    9.10
  -9   1   6   88.29    6.20
  -9   1   6   88.69    6.20
  -8  -1   6  688.13   25.80
  -8  -1   6  700.13   32.10
   8  -1  -6  647.34   27.10
  -8   1   6  695.43   26.20
  -8   1   6  723.43   28.10
  -7  -1   6 1190.08   41.70
   7  -1  -6 1231.58   43.30
  -7  -1   6 1131.99   47.80
   7  -1  -6 1182.58   43.60
   7   1  -6 1125.39   43.70
   7   1  -6 1128.19   41.70
  -7   1   6 1223.48   42.40
  -7   1   6 1267.27   42.00
  -6  -1   6  416.36   16.10
  -6  -1   6  355.76   20.20
   6  -1  -6  412.06   17.30
   6  -1  -6  398.86   16.70
   6   1  -6  394.56   18.10
  -6   1   6  387.16   15.50
  -6   1   6  414.06   16.40
   6   1  -6  383.46   15.70
   5  -1  -6  324.47   14.60
  -5  -1   6  345.17   18.60
  -5  -1   6  346.57   14.00
   5  -1  -6  323.07   14.30
  -5   1   6  356.26   13.40
   5   1  -6  332.07   13.70
   5   1  -6  353.06   16.70
  -5   1   6  353.56   14.20
  -4  -1   6 1190.28   49.20
   4  -1  -6 1259.77   44.60
   4  -1  -6 1315.67   44.40
   4   1  -6 1221.28   43.80
  -4   1   6 1371.86   43.10
   4   1  -6 1212.28   47.40
  -4   1   6 1291.57   44.10
   3  -1  -6  532.95   19.80
  -3  -1   6  491.65   24.00
   3  -1  -6  553.24   19.70
  -3  -1   6  513.65   19.70
   3   1  -6  513.05   23.10
   3   1  -6  511.85   19.30
  -3   1   6  512.25   19.30
   2   1  -6 4848.61  164.18
   1  -1  -6  431.86   16.10
  -1  -1   6  456.15   17.10
   1   1  -6  414.26   16.50
  -1   1   6  459.35   14.70
  -1   1   6  419.46   15.90
   1   1  -6  435.36   20.50
   0  -1  -6  319.47   11.80
   0  -1  -6  328.07   12.00
   0  -1   6  336.37   13.70
   0   1  -6  323.87   15.00
   0   1  -6  332.57   13.30
   0   1   6  335.37   12.20
   1  -1   6   36.10    3.40
  -1   1  -6   49.40    3.50
  -1   1  -6   41.90    5.50
   1   1   6   43.70    2.40
   1   1   6   44.30    1.90
   2  -1   6   73.99    5.00
  -2  -1  -6   79.59    4.60
   2  -1   6   72.29    5.70
   2   1   6   76.19    3.70
   2   1   6   72.09    3.10
   2   1   6   73.79    3.20
  -2   1  -6   74.19    4.60
  -2   1  -6   79.89    6.20
   3  -1   6 1619.04   57.49
  -3  -1  -6 1535.25   54.59
   3  -1   6 1653.73   55.59
  -3   1  -6 1548.25   54.79
   3   1   6 1638.24   52.69
  -3   1  -6 1565.64   57.19
   4  -1   6  112.99    7.80
  -4  -1  -6  109.99    6.20
   4  -1   6  104.09    6.60
  -4   1  -6  109.49    8.10
  -4   1  -6  111.19    6.20
   4   1   6  107.49    5.10
  -4   1  -6   98.69    7.20
   4   1   6  106.29    4.50
   4   1   6  112.19    4.10
   5  -1   6  262.67   12.70
  -5  -1  -6  271.47   12.20
   5  -1   6  288.67   14.60
  -5   1  -6  256.27   13.90
  -5   1  -6  283.77   13.80
   5   1   6  272.07    9.90
   5   1   6  285.77   11.20
  -5   1  -6  283.97   12.30
  -6  -1  -6  310.87   14.10
   6  -1   6  314.87   16.30
   6  -1   6  321.47   14.70
   6   1   6  335.57   12.20
   6   1   6  323.47   12.00
  -6   1  -6  298.87   13.80
  -6   1  -6  309.67   15.30
  -6   1  -6  342.77   15.50
   6   1   6  322.37   13.00
   7  -1   6   46.80    6.90
   7  -1   6   35.60    5.00
  -7  -1  -6   42.40    5.40
   7   1   6   43.60    3.20
   7   1   6   34.90    3.20
  -7   1  -6   45.00    5.80
  -7   1  -6   41.30    3.90
  -7   1  -6   34.30    5.00
   7   1   6   38.50    3.00
   8  -1   6   25.20    4.10
  -8  -1  -6   27.50    4.80
   8   1   6   24.90    2.40
   8   1   6   23.50    3.20
  -8   1  -6   25.50    3.90
   8   1   6   25.30    3.60
  -8   1  -6   17.90    3.80
  -8   1  -6   27.90    4.50
  -9  -1  -6  117.39    8.10
  -9   1  -6   98.99    7.40
   9   1   6   94.89    7.80
   9   1   6  113.09    6.40
  -9   1  -6  121.89    7.70
  -9   1  -6  123.69    7.60
 -10  -1  -6   56.29    7.50
 -10   1  -6   62.79    8.20
 -10   1  -6   57.19    5.60
 -11  -1  -6    8.10    3.70
 -11   1  -6   13.00    3.20
 -11   1  -6    4.40    2.50
  11   1   6    8.10    2.70
 -12  -1  -6   16.10    4.60
 -12   1  -6    7.90    2.70
 -12   1  -6   13.90    3.40
 -13  -1  -6  101.59    9.10
 -13   1  -6  100.89    6.90
 -14  -1  -6    7.40    4.20
 -14   1  -6    2.50    2.00
 -14   1  -6    6.60    3.00
 -15  -1  -6   11.70    4.70
 -15   1  -6   21.90    4.50
 -15   1  -6   19.00    3.70
 -16  -1  -6   75.79   11.00
 -16   1  -6   65.99    8.80
 -16   1  -6   70.59    5.70
 -17  -1  -6   19.40    6.40
 -17   1  -6   22.70    4.00
 -17   1  -6   23.30    5.10
 -18  -1  -6   13.60    5.80
 -18   1  -6    5.10    3.50
 -18   1  -6    3.20    2.50
 -19  -1  -6    3.70    5.10
 -19   1  -6    9.10    2.80
 -19   1  -6   15.00    7.70
 -19  -2   6    7.50    3.00
 -19  -2   6    0.70    5.20
 -19   2   6    1.00    5.40
 -18  -2   6  103.49   18.40
 -18  -2   6  131.39    8.30
 -18   2   6  109.59   10.40
 -18   2   6  108.59    9.40
 -17  -2   6   50.19    6.40
 -17  -2   6   56.49   13.40
 -17   2   6   52.69    7.60
 -17   2   6   49.20    8.40
 -16  -2   6   -2.80    3.30
 -16  -2   6    1.30    1.70
 -16   2   6   -3.30    1.20
 -16   2   6   -0.30    1.90
 -15  -2   6    8.10    6.70
 -15  -2   6   15.40    3.40
 -15   2   6   15.00    4.30
 -15   2   6   14.80    4.00
 -14  -2   6   -3.80    3.10
 -14  -2   6    0.70    1.50
 -14   2   6    7.30    2.60
 -14   2   6    1.80    2.30
 -13  -2   6   70.59   13.70
 -13  -2   6   85.29    6.20
 -13   2   6   71.79    6.60
 -13   2   6   80.99    7.00
 -12  -2   6    2.50    4.80
 -12  -2   6    0.70    1.90
 -12   2   6    2.50    2.40
 -12   2   6    1.40    1.90
 -11  -2   6   -1.80    1.60
 -11  -2   6    4.60    5.60
 -11   2   6    1.30    2.10
 -11   2   6    1.20    1.80
 -10  -2   6    4.10    2.70
 -10  -2   6   -0.40    3.70
 -10   2   6   -0.60    1.50
 -10   2   6   -1.40    1.00
  -9  -2   6  526.25   30.40
  -9  -2   6  568.14   22.10
  -9   2   6  535.85   23.20
  -9   2   6  543.95   22.20
  -8  -2   6  640.64   24.70
  -8  -2   6  603.34   33.10
  -8   2   6  634.14   24.90
  -8   2   6  645.64   26.00
   7  -2  -6   71.09    9.30
  -7  -2   6   70.09   11.50
  -7  -2   6   55.09    4.80
  -7   2   6   54.99    5.10
  -7   2   6   63.59    4.90
  -6  -2   6  335.87   15.00
  -6  -2   6  363.06   22.70
   6  -2  -6  350.26   16.90
  -6   2   6  338.97   15.60
  -6   2   6  347.27   14.80
   5  -2  -6  100.79    7.60
  -5  -2   6   98.89    6.40
  -5  -2   6  102.29   13.30
  -5   2   6  102.19    6.20
   5   2  -6   95.49    6.10
  -5   2   6   84.19    6.30
  -4  -2   6   51.69    4.50
   4  -2  -6   54.39    4.90
   4   2  -6   45.90    7.90
  -4   2   6   47.80    4.20
  -4   2   6   45.70    4.00
   4   2  -6   50.69    3.90
  -3  -2   6    1.50    1.30
   3  -2  -6    2.10    1.60
  -3   2   6    2.40    1.60
   3   2  -6    2.80    3.00
  -3   2   6    0.80    1.30
   3   2  -6    1.20    1.00
   2  -2  -6  128.69    6.90
  -2  -2   6  126.19    7.60
  -2   2   6  131.99    7.20
   2   2  -6  131.99    7.40
  -2   2   6  135.09    7.80
   2   2  -6  136.09   11.40
   1  -2  -6    2.10    0.90
  -1  -2   6    0.30    1.30
   1   2  -6    1.80    1.30
  -1   2   6    6.90    1.90
   1   2  -6    1.60    1.70
   0  -2   6   98.89    6.60
   0   2  -6   91.79    7.60
   0   2   6   97.59    6.80
   0   2   6  104.59    5.60
   0   2  -6  100.29    6.30
   1  -2   6    7.30    2.30
  -1   2  -6    6.90    2.80
   1   2   6    7.70    2.60
  -1   2  -6    5.90    1.90
   1   2   6    9.40    1.80
   2  -2   6   56.49    5.20
   2  -2   6   74.79    6.50
   2   2   6   75.39    5.50
  -2   2  -6   65.39    5.20
  -2   2  -6   80.79    9.50
   3  -2   6  415.96   20.20
   3  -2   6  417.36   18.60
  -3   2  -6  382.86   18.00
   3   2   6  497.65   18.20
  -3   2  -6  434.96   20.90
  -4  -2  -6   30.90    5.70
   4  -2   6   29.70    4.50
  -4   2  -6   25.00    5.30
   4   2   6   31.30    3.20
  -5  -2  -6   90.89    7.90
  -5   2  -6   88.39    8.80
   5   2   6   82.59    5.40
   6  -2   6    2.80    1.90
  -6  -2  -6    0.40    2.20
   6   2   6    2.00    0.90
  -6   2  -6    0.50    2.00
  -6   2  -6    0.10    2.30
  -7  -2  -6  141.19   10.70
   7  -2   6  132.19    8.90
  -7   2  -6  141.89   10.30
  -7   2  -6  128.39   10.50
   7   2   6  123.59    7.20
  -8  -2  -6  241.28   15.60
   8   2   6  238.78   11.60
  -8   2  -6  249.58   15.00
  -8   2  -6  250.17   14.60
  -9  -2  -6  293.27   19.00
  -9   2  -6  277.07   15.90
   9   2   6  261.27   10.40
  -9   2  -6  285.07   15.70
 -10  -2  -6  407.86   22.80
 -10   2  -6  399.16   20.20
  10   2   6  385.76   15.30
 -10   2  -6  434.36   20.80
 -11  -2  -6  335.77   20.50
 -11   2  -6  318.17   17.40
 -11   2  -6  320.17   17.20
  11   2   6  314.07   13.30
 -12  -2  -6   88.79   12.90
 -12   2  -6   86.89    7.80
 -12   2  -6   89.29    7.90
  12   2   6   86.59    5.70
 -13  -2  -6   34.90    8.30
 -13   2  -6   43.20    6.60
 -13   2  -6   37.60    8.70
 -14  -2  -6   -1.90    3.70
 -14   2  -6   -0.30    2.30
 -14   2  -6   -1.50    2.10
 -15  -2  -6   26.60    8.40
 -15   2  -6   39.10    6.60
 -16  -2  -6    8.90    6.80
 -16   2  -6    4.90    3.00
 -16   2  -6    3.70    3.10
 -17  -2  -6    8.40    7.00
 -17   2  -6   21.30    5.20
 -17   2  -6   25.70    5.00
 -18  -2  -6  194.78   19.60
 -18   2  -6  201.68   12.50
 -17  -3   6    3.70    7.40
 -17   3   6   10.70    5.20
 -17   3   6   17.90    5.00
 -16  -3   6    2.00    1.90
 -16  -3   6    0.50    5.50
 -16   3   6    1.40    2.50
 -16   3   6    3.90    3.40
 -15  -3   6   10.00    2.70
 -15  -3   6    5.40    6.90
 -15   3   6   16.70    4.40
 -15   3   6   10.60    4.30
 -14  -3   6  157.18   10.00
 -14  -3   6  164.58   23.60
 -14   3   6  184.58   12.30
 -14   3   6  170.28   11.40
 -13  -3   6    5.40    7.20
 -13  -3   6    7.30    3.10
 -13   3   6    5.20    3.70
 -13   3   6    6.10    3.60
 -12  -3   6  303.27   15.40
 -12  -3   6  316.57   26.20
 -12   3   6  316.17   16.30
 -12   3   6  342.37   17.70
 -11  -3   6  274.67   13.10
 -11   3   6  274.67   14.50
 -11   3   6  260.77   16.00
 -10  -3   6    5.70    6.10
 -10  -3   6    6.30    2.50
 -10   3   6   17.00    3.80
 -10   3   6    4.90    3.00
  -9  -3   6  104.09    7.00
  -9  -3   6  125.89   18.20
  -9   3   6  106.69    7.80
  -9   3   6   99.59    8.30
  -8  -3   6  243.78   12.30
  -8  -3   6  269.67   21.60
  -8   3   6  265.17   14.40
  -8   3   6  254.37   13.60
  -7  -3   6    9.90    2.70
  -7   3   6    8.60    3.20
  -7   3   6   10.40    2.80
   6  -3  -6   21.00    5.20
  -6  -3   6   30.50    4.60
  -6   3   6   29.60    5.30
  -6   3   6   24.00    4.70
   5  -3  -6  256.37   14.10
  -5  -3   6  259.37   12.80
  -5   3   6  263.17   14.20
  -5   3   6  261.17   13.90
  -4  -3   6   50.59    4.70
   4  -3  -6   52.39    5.10
  -4   3   6   60.89    7.70
  -4   3   6   58.29    7.60
   3  -3  -6   22.30    3.60
  -3  -3   6   30.50    4.70
  -3   3   6   19.90    4.00
  -3   3   6   22.70    4.90
  -2  -3   6  528.05   22.40
   2   3  -6  546.85   25.10
  -2   3   6  532.75   22.50
  -1   3   6   13.70    3.30
   1   3  -6   13.50    3.90
   0  -3   6  281.07   14.40
   0   3  -6  310.47   17.30
   0   3   6  286.87   16.90
   0   3   6  316.67   14.00
   1  -3   6    7.40    2.40
   1   3   6    2.20    1.60
   1   3   6    1.80    2.60
  -1   3  -6    0.60    2.40
   2  -3   6  124.09    8.10
   2   3   6  107.59    6.40
   2   3   6  122.19   11.30
  -2   3  -6  108.89    9.70
   3  -3   6    4.90    2.50
   3   3   6    9.60    3.20
   3   3   6    5.50    1.70
  -3   3  -6    4.20    3.10
   4  -3   6  111.49    8.20
   4   3   6  121.39    9.10
   4   3   6  106.19    5.20
  -4   3  -6  117.49   10.10
   5   3   6  166.08   10.60
  -5   3  -6  159.48   12.40
  -6   3  -6   32.10    7.40
  -6   3  -6   28.00    6.30
  -7  -3  -6   64.09   11.30
  -7   3  -6   50.59    8.40
  -7   3  -6   54.79    9.60
  -8  -3  -6    8.70    5.30
  -8   3  -6    4.00    3.90
  -8   3  -6    3.60    3.30
  -9  -3  -6  339.37   21.90
  -9   3  -6  294.87   18.80
   9   3   6  284.47   10.70
  -9   3  -6  272.17   17.50
 -10  -3  -6   37.80    9.50
 -10   3  -6   34.80    7.20
 -10   3  -6   37.80    7.60
  10   3   6   36.40    2.50
 -11  -3  -6   38.70   10.00
  11   3   6   46.80    3.20
 -11   3  -6   46.90    8.60
 -12  -3  -6  879.81   44.10
 -12   3  -6  866.71   37.70
  12   3   6  801.72   30.00
 -12   3  -6  858.11   37.90
 -13  -3  -6  479.45   31.20
 -13   3  -6  501.25   25.60
 -13   3  -6  517.95   26.00
 -14  -3  -6   15.70    6.90
 -14   3  -6   20.20    5.50
 -14   3  -6   20.30    5.00
 -15  -3  -6   38.80   10.90
 -15   3  -6   29.80    6.70
 -15   3  -6   33.30    6.60
 -16  -3  -6   51.49   13.50
 -16   3  -6   65.19    9.50
 -16   3  -6   66.39    9.70
 -17  -3  -6   -4.00    4.30
 -17   3  -6    0.80    3.00
 -17   3  -6   -2.70    1.90
 -15  -4   6    1.70    6.30
 -15   4   6    0.00    2.80
 -15   4   6    1.30    2.60
 -14  -4   6   10.90    7.80
 -14   4   6   15.50    4.30
 -14   4   6    7.80    4.00
 -13   4   6   34.40    6.90
 -13   4   6   25.10    5.20
 -12   4   6   -0.90    2.40
 -12   4   6   -0.30    2.00
 -11  -4   6   60.49    4.30
 -11   4   6   91.39    8.60
 -11   4   6   71.89   10.50
 -10  -4   6   51.09    4.10
 -10   4   6   40.20    7.10
 -10   4   6   59.09    8.20
  -9  -4   6   24.50    3.70
  -9   4   6   27.80    5.60
  -9   4   6   24.70    5.50
  -8  -4   6   51.19    4.60
  -8   4   6   65.49    9.10
  -8   4   6   57.79    8.20
  -7  -4   6   12.80    3.10
  -7   4   6   14.60    4.60
  -6  -4   6  396.96   17.50
  -6   4   6  386.66   20.20
  -5  -4   6   70.69   10.70
   5  -4  -6   66.49    8.10
   5   4  -6   56.59    8.90
  -5   4   6   66.49    8.70
  -5   4   6   65.09    9.80
  -4  -4   6  742.53   29.60
   4  -4  -6  730.93   29.30
  -4   4   6  766.52   32.30
   4   4  -6  781.72   34.60
  -4   4   6  755.62   34.60
  -3  -4   6   -0.30    2.00
   3   4  -6    5.40    3.50
  -3   4   6    1.50    2.60
  -3   4   6    2.00    3.20
  -2  -4   6  179.78   10.70
   2   4  -6  180.88   13.70
  -2   4   6  191.58   11.90
  -1  -4   6   60.49    7.10
   1   4  -6   73.19   10.90
  -1   4   6   51.49    7.20
   0   4   6    0.40    1.70
   0   4  -6    1.30    2.60
  -1   4  -6   21.00    6.10
   1   4   6   16.20    3.90
  -2   4  -6  224.18   16.20
   2   4   6  228.08   12.40
  -3   4  -6    4.00    3.50
   3   4   6    7.20    2.90
   4   4   6   37.30    3.40
   4   4   6   47.30    5.80
  -4   4  -6   45.20    8.80
   5   4   6  207.58    9.80
   5   4   6  239.98   11.50
  -5   4  -6  264.47   17.60
  -6   4  -6   73.29   14.70
   6   4   6   61.49    4.10
  -6   4  -6   69.29   11.60
   6   4   6   71.09    5.10
  -7   4  -6   30.20    8.40
   7   4   6   25.50    3.00
  -7   4  -6   27.80    7.40
  -8   4  -6   -0.90    2.90
   8   4   6    1.50    1.10
  -8   4  -6   -1.90    3.00
  -9   4  -6   10.20    4.60
   9   4   6    9.10    1.70
  -9   4  -6   17.40    6.10
 -10   4  -6    8.80    5.00
 -10   4  -6   11.70    4.90
  10   4   6   19.70    2.90
 -11  -4  -6    9.00    8.40
 -11   4  -6    1.70    3.30
 -11   4  -6    6.60    4.30
 -12  -4  -6    6.60    7.40
 -12   4  -6    1.00    3.00
 -12   4  -6    2.60    3.60
 -13  -4  -6    4.00    7.20
 -13   4  -6    4.60    3.80
 -13   4  -6    2.70    4.00
 -14  -4  -6    2.30    7.00
 -14   4  -6    7.10    4.70
 -15  -4  -6   10.80    9.50
 -15   4  -6   13.20    5.10
 -15   4  -6   23.00    6.80
 -11   5   6   12.20    4.50
 -11   5   6    5.20    4.10
 -10   5   6  276.87   18.10
 -10   5   6  291.57   17.90
  -9   5   6    7.90    4.50
  -9   5   6    7.10    4.00
  -8   5   6    2.80    2.90
   8   5  -6    1.60    3.00
  -8   5   6    1.10    3.10
  -7   5   6   -0.80    2.70
   7   5  -6    1.60    3.50
  -7   5   6    1.10    2.70
  -6   5   6   16.30    5.70
  -6   5   6   24.20    5.70
   6   5  -6   24.80    6.50
   5   5  -6    3.30    3.60
  -5   5   6   -0.20    2.70
  -5   5   6   -1.60    2.30
  -4   5   6   32.90    8.10
  -4   5   6   38.30    7.30
   4   5  -6   36.10   11.00
  -3   5   6   30.50    7.50
  -3   5   6   19.80    5.30
   3   5  -6   17.60    7.50
  -2   5   6  220.58   14.60
   2   5  -6  208.98   16.70
  -1   5   6  143.39   11.40
   1   5  -6  158.88   14.20
   0   5  -6   -1.50    2.50
   0   5   6   -2.10    1.90
   1   5   6   63.19    8.60
  -1   5  -6   59.49   10.60
  -2   5  -6   52.89   10.20
   2   5   6   50.99    7.70
  -3   5  -6   -1.00    2.50
   4   5   6   20.90    5.00
  -4   5  -6   23.20    7.10
  -5   5  -6    0.40    3.10
   5   5   6    0.60    2.40
  -6   5  -6    8.20    6.20
  -6   5  -6   19.10    6.80
   6   5   6   23.50    5.00
  -7   5  -6   -2.90    3.10
  -7   5  -6    0.70    3.40
   7   5   6    1.00    2.30
  -8   5  -6    5.20    4.90
   8   5   6    3.40    2.80
  -8   5  -6    0.00    4.20
  -9   5  -6   21.80    7.60
  -9   5  -6   26.70    8.00
 -11   5  -6  144.49   14.20
 -11   5  -6  166.38   16.10
  -4   6   6    3.30    4.40
   4   6  -6   13.40    6.20
  -4   6   6   15.70    5.80
   3   6  -6   18.20    7.10
  -3   6   6   10.30    5.10
  -3   6   6   18.00    6.80
  -2   6   6   24.70    6.40
  -2   6   6   15.50    7.60
   2   6  -6    9.70    6.10
   1   6  -6    0.70    4.10
  -1   6   6    8.50    5.10
   0   6   6   -0.50    4.90
   0   6  -6   -0.40    4.00
  -1   6  -6   11.00    6.20
   1   6   6   11.80    5.30
   2   6   6   15.90    5.40
  -2   6  -6   20.90    7.30
   3   6   6    4.20    3.70
   4   6   6    4.60    4.10
  -4   6  -6    2.00    4.50
 -20   0   7    3.20    2.30
 -20   0   7    3.90    5.10
 -19   0   7   -1.50    3.70
 -19   0   7   -2.30    1.30
 -18   0   7    2.30    4.20
 -18   0   7    0.70    1.80
 -17   0   7    0.90    1.70
 -17   0   7   -2.30    2.90
 -16   0   7   -1.10    2.90
 -16   0   7    0.90    2.10
 -15   0   7    6.30    5.60
 -15   0   7    3.10    1.70
 -14   0   7    2.70    2.40
 -14   0   7    4.90    4.70
 -13   0   7   -0.60    2.50
 -13   0   7    2.20    2.10
 -12   0   7   -1.10    2.20
 -12   0   7    0.20    1.50
 -11   0   7    0.90    2.30
 -11   0   7   -1.10    1.00
 -10   0   7   -0.10    1.00
 -10   0   7    2.00    2.40
  -9   0   7    0.40    1.10
  -9   0   7   -0.20    2.10
   8   0  -7   -1.00    0.70
  -8   0   7   -1.50    1.40
   7   0  -7    0.60    1.20
  -7   0   7    4.40    1.50
  -7   0   7    9.80    2.80
  -6   0   7   -1.80    1.20
  -6   0   7    0.10    0.90
   6   0  -7   -0.40    0.80
   6   0  -7    0.70    1.00
   5   0  -7    1.30    1.00
  -5   0   7    0.70    1.60
  -5   0   7   -0.20    0.60
   4   0  -7   -0.20    0.80
  -4   0   7    0.40    0.70
   4   0  -7    0.00    0.80
  -4   0   7    0.20    1.50
  -3   0   7    2.00    1.90
   3   0  -7   -0.40    0.80
   3   0  -7    0.30    0.80
  -3   0   7    0.30    0.80
  -2   0   7    2.40    1.50
   2   0  -7    0.10    0.70
   2   0  -7   -0.40    1.00
  -2   0   7   -0.30    0.50
  -1   0   7   -0.60    0.50
   1   0  -7    0.00    0.60
   0   0  -7    1.20    1.50
   0   0  -7    2.40    1.40
   0   0  -7   -0.10    0.50
   0   0   7    0.50    0.60
   1   0   7    0.40    0.60
  -1   0  -7    0.50    0.60
  -1   0  -7   -0.90    0.70
  -2   0  -7   -1.00    0.70
  -2   0  -7    1.00    1.00
   2   0   7    1.10    1.10
   2   0   7    0.10    0.60
  -2   0  -7   -0.50    0.40
  -3   0  -7    0.20    1.00
   3   0   7    0.70    1.30
  -3   0  -7   -0.10    0.50
   3   0   7   -0.70    0.50
  -3   0  -7   -0.30    0.70
   4   0   7    0.60    1.10
  -4   0  -7   -0.90    0.70
  -4   0  -7   -0.50    0.60
   4   0   7   -0.30    0.70
   4   0   7    0.20    1.30
  -4   0  -7   -0.30    0.40
  -5   0  -7    0.10    0.50
   5   0   7   -1.20    1.10
   5   0   7   -0.10    1.00
  -5   0  -7   -0.40    0.70
   5   0   7    0.80    1.00
  -5   0  -7    1.30    1.00
  -6   0  -7    0.30    0.90
   6   0   7   -1.20    1.00
   6   0   7    0.10    0.80
  -6   0  -7    0.00    0.60
   6   0   7    0.90    1.40
  -6   0  -7    0.10    0.80
  -7   0  -7    0.90    1.20
   7   0   7    0.10    0.80
   7   0   7    1.70    1.60
  -7   0  -7    0.80    0.80
  -7   0  -7    0.40    0.90
   8   0   7   -0.30    1.00
   8   0   7   -1.40    1.20
  -8   0  -7   -0.10    1.00
  -8   0  -7    0.00    0.70
  -8   0  -7    0.60    0.90
   8   0   7   -0.20    1.40
  -9   0  -7   -0.30    0.90
   9   0   7    2.10    1.70
   9   0   7    0.00    1.60
  -9   0  -7    1.50    1.00
  -9   0  -7   -0.30    1.20
 -10   0  -7   -1.20    0.80
 -10   0  -7    0.30    1.50
 -10   0  -7    0.70    0.90
 -11   0  -7   -1.60    1.10
 -11   0  -7    0.40    1.00
 -11   0  -7    0.80    1.10
 -12   0  -7   -0.50    1.00
 -12   0  -7   -0.10    1.80
 -12   0  -7   -0.70    0.80
 -13   0  -7   -2.00    1.50
 -13   0  -7    1.30    0.90
 -13   0  -7   -0.50    0.90
 -14   0  -7    0.90    1.20
 -14   0  -7   -0.60    1.70
 -14   0  -7    0.50    0.80
 -15   0  -7    2.40    1.00
 -15   0  -7   -0.70    1.10
 -16   0  -7   -0.50    1.10
 -16   0  -7    1.00    1.10
 -16   0  -7   -1.10    2.10
 -17   0  -7    0.10    1.00
 -17   0  -7    2.20    3.10
 -18   0  -7    1.40    3.20
 -19   0  -7    3.40    4.10
 -19  -1   7   58.09    7.10
 -19  -1   7   47.30   13.60
 -19   1   7   63.39   11.40
 -19   1   7   52.29    7.20
 -18  -1   7   38.40   11.50
 -18  -1   7   51.69    6.70
 -18   1   7   44.20    6.50
 -18   1   7   47.90    9.30
 -17  -1   7    6.90    2.70
 -17  -1   7   -1.80    3.80
 -17   1   7    3.00    3.20
 -17   1   7    6.30    3.00
 -16  -1   7   20.40    7.30
 -16  -1   7   18.40    4.00
 -16   1   7   17.40    5.20
 -16   1   7   30.00    5.10
 -15  -1   7   34.30    9.00
 -15  -1   7   23.50    4.00
 -15   1   7   20.80    6.10
 -15   1   7   24.70    4.90
 -14  -1   7   18.20    6.80
 -14  -1   7   21.40    3.90
 -14   1   7   24.20    4.30
 -14   1   7   16.70    4.80
 -13  -1   7   16.50    3.30
 -13  -1   7   11.70    6.20
 -13   1   7   12.40    3.30
 -13   1   7   13.10    3.90
 -12  -1   7  231.48   17.10
 -12  -1   7  201.78   10.50
 -12   1   7  200.28   12.00
 -12   1   7  194.18   11.10
 -11  -1   7   40.80    8.90
 -11  -1   7   46.30    5.40
 -11   1   7   46.50    5.60
 -11   1   7   37.40    5.80
 -10  -1   7   70.29   10.50
 -10  -1   7   51.19    4.60
 -10   1   7   69.29    5.60
 -10   1   7   64.29    5.30
  -9  -1   7   22.60    6.00
  -9  -1   7   23.90    3.80
  -9   1   7   14.30    3.10
  -9   1   7   18.20    3.40
  -8  -1   7   92.99   12.90
   8  -1  -7   90.79    6.40
  -8  -1   7   86.89    6.40
  -8   1   7   83.69    5.90
  -8   1   7   80.09    5.70
  -7  -1   7  190.68   13.80
   7  -1  -7  193.58   10.80
   7  -1  -7  198.78   10.30
  -7  -1   7  186.68    9.50
   7   1  -7  205.78   11.30
  -7   1   7  197.18    9.90
  -7   1   7  209.88    9.70
   6  -1  -7    3.50    1.80
  -6  -1   7    8.00    2.10
  -6  -1   7    1.80    3.10
   6  -1  -7    4.40    1.60
   6   1  -7    5.10    1.50
  -6   1   7    7.90    1.80
  -6   1   7    3.00    1.40
   6   1  -7    7.70    2.90
   5  -1  -7  372.76   16.20
   5  -1  -7  383.06   15.50
  -5  -1   7  401.56   15.60
  -5  -1   7  370.96   20.20
  -5   1   7  374.66   15.40
   5   1  -7  362.46   18.90
   5   1  -7  376.16   15.30
  -5   1   7  383.76   14.70
  -4  -1   7   47.40    7.20
   4  -1  -7   43.30    3.70
  -4  -1   7   40.60    3.50
   4  -1  -7   41.50    3.30
   4   1  -7   43.40    3.30
  -4   1   7   38.20    2.80
  -4   1   7   39.30    3.40
   4   1  -7   42.10    6.00
   3  -1  -7    0.60    1.00
  -3  -1   7    2.20    1.20
   3  -1  -7    0.20    1.30
  -3   1   7    2.10    1.10
   3   1  -7    3.70    2.20
  -3   1   7    1.10    0.70
  -2  -1   7  573.14   23.00
   2  -1  -7  607.44   22.50
   2   1  -7  638.74   22.80
  -2   1   7  647.64   21.00
   2   1  -7  633.64   27.00
  -2   1   7  595.54   22.10
  -1  -1   7   97.89    5.80
   1  -1  -7   93.79    4.90
   1   1  -7   89.59    5.10
  -1   1   7   95.29    4.80
   1   1  -7   98.49    8.00
   0  -1  -7  126.99    5.30
   0  -1  -7  129.99    5.60
   0  -1   7  121.19    6.80
   0   1   7  122.79    5.50
   0   1  -7  109.69    7.70
   0   1  -7  114.99    6.20
   1  -1   7 1714.53   54.69
  -1   1  -7 1457.45   56.09
   1   1   7 1536.85   51.89
  -1   1  -7 1548.35   53.69
   2  -1   7 6259.87  328.97
  -2  -1  -7 6707.03  303.77
  -2   1  -7 6633.64  335.37
  -3  -1  -7  490.85   19.10
   3  -1   7  564.54   20.90
   3   1   7  504.75   18.70
  -3   1  -7  500.05   19.70
   3   1   7  508.95   18.00
  -3   1  -7  480.35   21.80
   3   1   7  526.45   17.40
   4  -1   7  113.49    8.30
  -4  -1  -7  131.59    6.70
   4  -1   7  125.49    7.40
   4   1   7  130.09    5.00
   4   1   7  122.59    5.80
  -4   1  -7  117.29    8.70
   4   1   7  127.39    6.00
  -4   1  -7  132.59    7.00
  -4   1  -7  112.59    8.10
   5  -1   7   -1.40    0.90
   5  -1   7    0.20    1.00
  -5  -1  -7    1.20    1.30
  -5   1  -7    0.60    1.00
   5   1   7    1.20    0.90
   5   1   7    1.90    1.10
  -5   1  -7    1.00    1.60
  -5   1  -7    0.00    1.70
   5   1   7    0.80    0.60
   6  -1   7    4.90    2.60
   6  -1   7    7.60    2.30
  -6  -1  -7    9.00    2.50
   6   1   7    4.10    1.50
   6   1   7    5.30    1.40
  -6   1  -7    4.40    2.30
  -6   1  -7    5.10    2.50
   6   1   7    8.20    1.80
   7  -1   7  650.83   25.80
  -7  -1  -7  636.34   24.90
   7   1   7  618.04   24.00
   7   1   7  632.54   22.80
  -7   1  -7  609.34   25.80
  -7   1  -7  655.73   26.30
   7   1   7  639.44   23.40
  -7   1  -7  628.14   24.70
  -8  -1  -7    5.20    2.50
   8   1   7    4.70    1.50
   8   1   7    3.80    1.60
  -8   1  -7    5.00    2.60
  -8   1  -7    6.80    2.20
   8   1   7    7.20    2.10
  -9  -1  -7   65.79    5.80
   9  -1   7   56.59    5.60
  -9   1  -7   60.79    5.60
   9   1   7   63.59    4.40
   9   1   7   57.79    7.00
  -9   1  -7   59.49    5.10
   9   1   7   56.89    4.60
  -9   1  -7   65.49    5.70
 -10  -1  -7   58.59    5.80
  10   1   7   54.59    5.20
 -10   1  -7   54.49    5.50
 -10   1  -7   49.30    7.10
 -11  -1  -7   75.39    6.80
 -11   1  -7   63.49    5.50
 -11   1  -7   77.49    6.40
  11   1   7   73.79    6.00
 -12  -1  -7   -0.60    2.30
 -12   1  -7    0.40    1.60
 -12   1  -7    0.90    1.70
 -13  -1  -7   35.70    6.80
 -13   1  -7   38.40    5.80
 -13   1  -7   37.30    5.20
 -14  -1  -7   -0.80    2.20
 -14   1  -7   -0.20    1.60
 -14   1  -7   -0.60    1.60
 -15  -1  -7   56.09   11.00
 -15   1  -7   61.89    5.30
 -15   1  -7   58.69    7.70
 -16  -1  -7   -0.40    3.10
 -16   1  -7    1.60    2.40
 -16   1  -7    0.70    2.00
 -17  -1  -7   -2.00    2.50
 -17   1  -7    2.70    3.00
 -17   1  -7   -0.40    1.80
 -18  -1  -7   13.60    6.50
 -18   1  -7    8.50    4.40
 -18   1  -7    9.60    2.80
 -19  -1  -7   59.39   11.20
 -19   1  -7   72.39    5.80
 -19   1  -7   69.99   15.50
 -19  -2   7   47.10   14.30
 -18  -2   7    0.40    6.00
 -18  -2   7    3.50    2.60
 -18   2   7    3.20    3.10
 -18   2   7    0.00    2.90
 -17  -2   7   27.10    4.70
 -17  -2   7   14.70    9.00
 -17   2   7   26.80    5.60
 -17   2   7   24.40    5.90
 -16  -2   7  140.19    9.10
 -16  -2   7  134.99   20.60
 -16   2   7  155.98   11.50
 -16   2   7  148.09   10.50
 -15  -2   7   30.30    4.90
 -15  -2   7    7.50    6.90
 -15   2   7   34.90    5.90
 -15   2   7   18.20    4.60
 -14  -2   7    2.20    5.10
 -14  -2   7   -1.10    1.50
 -14   2   7   -0.60    1.90
 -14   2   7   -2.00    1.50
 -13  -2   7  108.79    7.30
 -13  -2   7  122.69   29.90
 -13   2   7   99.29   14.30
 -13   2   7   81.89    7.10
 -12  -2   7   36.50    5.20
 -12  -2   7   36.20    9.30
 -12   2   7   49.40    6.50
 -12   2   7   34.10    5.30
 -11  -2   7    2.00    4.50
 -11  -2   7    6.50    2.70
 -11   2   7    6.70    2.90
 -11   2   7   10.80    3.00
 -10  -2   7  157.98   15.10
 -10  -2   7  157.68    9.00
 -10   2   7  148.79    9.60
 -10   2   7  156.18    9.20
  -9  -2   7    8.40    5.90
  -9  -2   7   15.60    3.20
  -9   2   7   14.10    3.00
  -9   2   7   10.00    3.00
  -8  -2   7  309.07   21.20
  -8  -2   7  289.77   14.40
   8  -2  -7  243.68   18.30
  -8   2   7  285.07   14.10
  -8   2   7  280.47   12.90
  -7  -2   7  197.88   16.50
   7  -2  -7  213.08   13.50
  -7  -2   7  195.48   10.60
  -7   2   7  209.48   10.10
  -7   2   7  220.68   11.30
   6  -2  -7  122.19    8.50
  -6  -2   7  127.19   12.60
  -6  -2   7  114.29    7.20
  -6   2   7  120.29    6.70
  -6   2   7  100.29    9.00
   5  -2  -7   91.29   13.30
  -5  -2   7   93.09    6.30
  -5   2   7   79.89    5.20
  -5   2   7   90.99    6.30
   4  -2  -7    6.30    2.30
  -4  -2   7    6.80    2.10
  -4   2   7    4.20    1.60
  -4   2   7    6.20    2.00
   3  -2  -7    4.50    1.90
  -3  -2   7    7.60    2.10
  -3   2   7    3.10    1.40
  -3   2   7    6.40    2.10
   3   2  -7   10.80    4.90
   2  -2  -7  125.89    6.70
  -2  -2   7  122.09    7.60
  -2   2   7  123.59    6.80
  -2   2   7  116.59    6.70
   2   2  -7  127.89    7.30
   2   2  -7  127.19   11.20
  -1  -2   7   68.49    5.50
   1   2  -7   85.09    7.00
  -1   2   7   64.99    4.50
  -1   2   7   68.59    4.90
   1   2  -7   63.89    4.90
   1   2  -7   77.39   10.70
   0  -2   7  177.78   10.30
   0   2   7  204.68    8.90
   0   2  -7  204.48   10.20
   0   2  -7  184.08   11.90
   0   2   7  214.78   10.40
   1  -2   7 2212.28   75.99
  -1   2  -7 2129.09   75.19
   1   2   7 2202.58   74.79
  -1   2  -7 2204.18   78.79
   2  -2   7    1.70    1.60
   2   2   7    1.80    1.50
  -2   2  -7    0.20    1.20
  -2   2  -7    0.00    1.80
   2   2   7    1.60    0.90
   3  -2   7  370.06   17.00
   3   2   7  345.67   14.50
  -3   2  -7  386.06   19.20
  -4  -2  -7   67.79    8.10
   4   2   7   59.89    4.00
   5  -2   7  398.16   19.40
  -5  -2  -7  459.25   21.30
   5   2   7  442.56   17.00
  -5   2  -7  447.96   21.80
   6  -2   7   56.09    5.60
  -6  -2  -7   60.79    8.50
  -6   2  -7   71.09    9.50
   6   2   7   61.09    4.20
  -6   2  -7   65.29    9.20
  -7  -2  -7  485.05   24.10
   7  -2   7  545.15   22.90
   7   2   7  476.85   19.40
  -7   2  -7  510.25   24.90
  -7   2  -7  487.05   23.80
   8  -2   7  242.78   13.70
  -8  -2  -7  247.38   15.60
   8   2   7  254.97   11.60
   8   2   7  247.68    9.10
  -8   2  -7  233.68   14.90
   8   2   7  240.88    9.40
  -8   2  -7  259.37   14.90
  -9  -2  -7  536.95   39.30
  -9   2  -7  483.25   24.00
  -9   2  -7  494.45   23.70
   9   2   7  499.65   18.00
 -10  -2  -7  812.72   36.80
 -10   2  -7  792.62   34.20
  10   2   7  772.82   28.50
 -10   2  -7  845.72   34.40
 -11  -2  -7    2.20    3.60
 -11   2  -7    1.00    2.00
  11   2   7   -0.90    0.90
 -11   2  -7    1.00    2.20
 -12  -2  -7    1.80    3.80
 -12   2  -7   -1.30    1.70
 -12   2  -7   -0.60    1.90
  12   2   7    1.00    1.70
 -13  -2  -7  120.39   15.40
 -13   2  -7   97.99   10.00
 -13   2  -7  108.39    8.90
 -14  -2  -7   88.99   13.90
 -14   2  -7   92.49    8.40
 -14   2  -7  103.99    8.70
 -15  -2  -7   14.70    6.60
 -15   2  -7   24.80    5.50
 -16  -2  -7  124.59   17.80
 -16   2  -7  133.09    9.60
 -16   2  -7  125.69   10.20
 -17  -2  -7   -3.80    4.00
 -17   2  -7    4.10    3.30
 -17   2  -7    6.80    4.10
 -18  -2  -7   15.90    8.80
 -18   2  -7   13.50    3.90
 -18   2  -7    9.90    5.60
 -17  -3   7   -2.20    5.40
 -17   3   7    3.80    3.40
 -17   3   7   -1.40    1.80
 -16  -3   7   85.89   18.70
 -16  -3   7  109.29    7.50
 -16   3   7  114.39    9.70
 -16   3   7  115.99    9.60
 -15  -3   7   32.20   11.20
 -15  -3   7   55.09    6.40
 -15   3   7   47.80    7.50
 -15   3   7   57.09    7.90
 -14  -3   7    4.10    7.00
 -14  -3   7    4.30    2.40
 -14   3   7    4.90    3.50
 -14   3   7    6.00    3.10
 -13  -3   7   -2.20    1.40
 -13  -3   7   -2.90    4.80
 -13   3   7   -1.30    2.00
 -13   3   7    3.40    2.60
 -12  -3   7   13.60    3.50
 -12  -3   7   11.20    8.40
 -12   3   7   13.60    3.70
 -12   3   7   12.80    3.80
 -11  -3   7   38.40    5.60
 -11  -3   7   36.00   10.80
 -11   3   7   47.80    6.20
 -10  -3   7   39.70   11.70
 -10  -3   7   37.30    5.50
 -10   3   7   59.09    8.10
 -10   3   7   39.20    5.50
  -9  -3   7   28.60    9.10
  -9  -3   7   14.80    3.70
  -9   3   7   28.00    4.70
  -9   3   7   16.90    4.30
  -8  -3   7   15.10    3.20
  -8   3   7    9.90    3.00
  -8   3   7    7.00    3.30
  -7  -3   7   13.80    3.20
  -7   3   7    3.60    2.40
  -7   3   7   19.10    4.00
  -6  -3   7  272.77   13.30
   6  -3  -7  242.28   14.30
  -6   3   7  249.58   13.20
  -6   3   7  262.97   13.90
   5  -3  -7    1.80    2.60
  -5  -3   7    0.60    1.80
  -5   3   7    4.50    2.50
  -5   3   7    2.10    1.90
   4  -3  -7  120.49    7.80
  -4  -3   7  105.09    7.30
  -4   3   7  100.29    7.70
  -4   3   7   95.89    7.40
  -3  -3   7  162.88    9.70
   3  -3  -7  160.68    8.60
  -3   3   7  153.48    9.50
   3   3  -7  152.98   11.20
  -3   3   7  169.18   10.50
  -2  -3   7  288.37   14.50
  -2   3   7  297.67   14.30
  -2   3   7  303.67   15.90
   2   3  -7  297.67   16.90
  -1  -3   7  114.89    8.10
  -1   3   7  120.49    7.60
   1   3  -7  115.79    9.70
   0  -3   7   20.70    4.30
   0   3  -7   23.60    5.50
   0   3   7   24.70    4.00
   0   3   7   19.10    4.80
   1  -3   7  102.29    7.70
   1   3   7  103.89    8.60
  -1   3  -7  107.19    9.50
   1   3   7  103.99    6.40
   2  -3   7  127.09    8.60
  -2   3  -7   97.19    9.50
   2   3   7  116.49    9.00
   2   3   7  124.99    6.80
   3  -3   7   15.90    3.60
   3   3   7    9.60    2.00
   3   3   7    5.10    3.10
  -3   3  -7   20.70    5.30
   4  -3   7  142.99   10.20
   4   3   7  189.28   10.90
  -4   3  -7  155.88   12.30
   5  -3   7   20.90    4.70
  -5   3  -7   15.30    4.90
   5   3   7   16.90    3.70
  -6   3  -7  100.39    9.60
   6   3   7   96.09    7.20
  -6   3  -7   90.79   13.40
  -7   3  -7    0.70    2.60
  -7   3  -7    0.20    2.60
  -8  -3  -7    5.90    4.70
  -8   3  -7    2.00    3.30
  -8   3  -7    1.70    2.70
  -9  -3  -7  202.98   16.40
  -9   3  -7  210.78   14.80
  -9   3  -7  170.18   14.10
 -10  -3  -7  281.07   20.30
  10   3   7  259.57   10.10
 -10   3  -7  276.07   18.10
 -10   3  -7  269.87   17.20
 -11  -3  -7  176.58   16.30
 -11   3  -7  168.98   13.70
 -11   3  -7  195.78   15.20
  11   3   7  183.78    7.90
 -12  -3  -7  223.78   19.00
 -12   3  -7  219.48   15.40
 -12   3  -7  207.88   14.80
 -13  -3  -7   44.00   10.30
 -13   3  -7   50.49    8.30
 -13   3  -7   56.09    8.80
 -14  -3  -7   -0.50    4.80
 -14   3  -7    3.10    3.60
 -14   3  -7    7.80    4.00
 -15  -3  -7   14.00    7.80
 -15   3  -7   18.60    5.40
 -15   3  -7   17.40    5.40
 -16  -3  -7    7.10    6.70
 -16   3  -7    0.40    2.80
 -16   3  -7    0.80    2.80
 -17  -3  -7  141.29   22.00
 -17   3  -7  157.38   12.60
 -17   3  -7  158.98   12.30
 -15  -4   7    2.00    7.60
 -15   4   7    5.60    3.40
 -15   4   7    9.40    4.50
 -14  -4   7   -5.80    9.00
 -14   4   7    0.60    2.10
 -14   4   7    6.90    5.00
 -13  -4   7   14.40    3.10
 -13   4   7   10.00    4.00
 -13   4   7    5.00    3.50
 -12  -4   7    6.80    2.40
 -12   4   7   12.50    4.00
 -12   4   7   10.40    4.50
 -11  -4   7   43.70    5.30
 -11   4   7   35.20    6.70
 -10  -4   7  104.99    8.80
 -10   4   7  120.79   10.00
 -10   4   7  127.99    9.50
  -9  -4   7   -1.00    1.70
  -9   4   7   -0.20    2.00
  -9   4   7   -1.80    1.60
  -8  -4   7   -1.20    1.60
  -8   4   7   -0.40    1.80
  -8   4   7    1.80    2.30
  -7  -4   7    6.60    2.90
  -7   4   7   16.10    4.50
  -7   4   7   19.10    4.50
   6  -4  -7    3.00    2.20
  -6  -4   7    0.80    1.70
  -6   4   7    6.20    3.30
  -6   4   7    3.20    3.00
   5  -4  -7  295.07   17.80
  -5  -4   7  295.57   14.90
  -5   4   7  300.07   16.60
   5   4  -7  308.07   18.60
  -5   4   7  311.77   17.50
   4  -4  -7  286.27   13.30
  -4  -4   7  292.97   14.60
  -4   4   7  284.47   17.00
  -4   4   7  279.67   15.80
   4   4  -7  284.67   18.00
  -3  -4   7   27.70    4.70
  -3   4   7   26.40    6.20
  -3   4   7   32.80    5.80
   3   4  -7   30.30    6.90
  -2  -4   7  158.08    9.90
   2   4  -7  164.18   13.00
  -2   4   7  149.99   10.30
  -1  -4   7   51.79    7.10
  -1   4   7   52.99    6.90
   1   4  -7   43.80    8.30
   0  -4   7   72.19    6.70
   0   4   7   79.19    6.90
   0   4  -7   83.59   11.50
   1  -4   7    6.90    3.10
   1   4   7    6.00    2.70
  -1   4  -7    3.10    3.60
  -2   4  -7    3.30    3.70
   2   4   7    1.10    1.90
   3   4   7   55.09    5.20
  -3   4  -7   77.19   11.80
   4   4   7  223.68   11.20
  -4   4  -7  198.68   15.70
  -5   4  -7   92.49   13.10
   5   4   7   81.89    4.90
   5   4   7   95.99    6.20
  -6   4  -7  497.65   30.00
  -6   4  -7  508.15   32.60
   6   4   7  494.05   18.60
   6   4   7  511.55   19.90
  -7   4  -7  353.66   21.60
  -7   4  -7  341.87   23.80
   7   4   7  315.27   12.70
  -8   4  -7   58.39   11.90
  -8   4  -7   39.80    8.80
   8   4   7   44.70    3.10
   9   4   7   62.19    3.60
  -9   4  -7   80.39   12.30
  -9   4  -7   71.09   12.40
 -10   4  -7  146.69   13.50
 -10   4  -7  176.68   15.50
 -11   4  -7    1.40    3.70
 -11   4  -7    1.10    3.10
 -12  -4  -7   54.09   13.30
 -12   4  -7   42.10    8.50
 -12   4  -7   38.40    8.60
 -13  -4  -7    0.80    5.30
 -13   4  -7   -3.00    2.20
 -13   4  -7    0.10    3.00
 -14  -4  -7   15.90    9.50
 -14   4  -7   16.30    5.60
 -11   5   7   27.50    5.80
 -11   5   7   27.90    7.90
 -10   5   7   39.60    7.90
 -10   5   7   39.70    7.10
  -9   5   7   32.30    7.10
  -9   5   7   38.90    7.20
  -8   5   7    1.90    2.80
  -8   5   7    3.70    3.50
   8   5  -7    3.10    4.10
   7   5  -7    4.10    3.80
  -7   5   7    0.70    3.70
  -7   5   7    0.20    2.60
   6   5  -7   53.09   10.00
  -6   5   7   40.80    7.60
  -6   5   7   58.19    9.50
  -5   5   7   45.70   13.00
   5   5  -7   32.80    8.30
  -5   5   7   33.00    7.40
  -4   5   7    3.00    3.20
   4   5  -7    5.70    4.00
  -4   5   7   -0.90    2.60
   3   5  -7   15.50    6.10
  -3   5   7   -0.70    2.80
  -3   5   7    3.30    2.80
  -2   5   7    1.10    2.50
   2   5  -7    4.20    3.80
  -1   5   7   17.40    4.90
   1   5  -7   17.70    6.20
   0   5   7    0.40    2.70
   0   5  -7    1.60    4.00
  -1   5  -7    9.20    5.40
   1   5   7   11.90    4.10
  -2   5  -7   54.49   10.60
   2   5   7   52.39    7.30
  -3   5  -7   -2.30    2.00
   3   5   7    8.00    3.50
  -4   5  -7    2.70    4.50
   4   5   7   -0.70    2.00
   5   5   7   52.29    7.10
  -5   5  -7   51.59   10.70
   6   5   7    3.40    2.70
  -6   5  -7    3.50    5.30
  -6   5  -7    6.60    4.80
  -7   5  -7   -3.40    3.10
  -7   5  -7   -0.70    3.40
   7   5   7    0.90    2.10
  -8   5  -7   -0.30    3.70
  -8   5  -7   17.30    6.70
  -9   5  -7   15.60    6.30
  -9   5  -7   15.10    6.80
 -10   5  -7  105.89   15.00
 -10   5  -7   99.49   15.50
 -11   5  -7   -0.80    3.60
 -11   5  -7    2.10    4.40
  -3   6   7   -1.10    2.80
   3   6  -7   -1.00    3.00
  -3   6   7   -2.20    3.00
  -2   6   7   16.90    5.50
   2   6  -7   18.70    7.60
  -2   6   7   16.50    7.20
  -1   6   7    6.50    4.30
   1   6  -7   11.40    5.90
   0   6  -7    0.60    3.40
   0   6   7    0.80    3.30
  -1   6  -7    1.00    3.60
   1   6   7    7.10    4.30
   2   6   7    8.00    4.30
   3   6   7    1.40    3.00
  -3   6  -7   -0.40    3.80
 -19   0   8    2.60    5.20
 -19   0   8    0.80    2.10
 -18   0   8   42.60   10.70
 -18   0   8   35.90    5.70
 -17   0   8   11.10    6.40
 -17   0   8   21.90    4.20
 -16   0   8   23.00    7.00
 -16   0   8   13.00    3.50
 -15   0   8  163.28   11.40
 -14   0   8 1124.59   41.80
 -14   0   8 1096.19   47.90
 -13   0   8  612.04   30.20
 -13   0   8  626.84   25.40
 -12   0   8   25.90    6.40
 -12   0   8   25.10    4.10
 -11   0   8    3.40    1.70
 -11   0   8    1.80    2.80
 -10   0   8   16.70    5.60
  -9   0   8   33.60    4.40
  -9   0   8   35.70    6.50
   8   0  -8   56.99    4.40
  -8   0   8   56.79    4.60
  -8   0   8   56.29    7.70
  -7   0   8  302.17   15.50
  -7   0   8  271.07   13.40
   7   0  -8  285.97   12.50
   6   0  -8 1127.79   38.40
   6   0  -8 1103.19   38.90
  -6   0   8 1054.59   41.60
  -6   0   8 1054.19   38.60
  -5   0   8   10.30    2.20
  -5   0   8    8.80    2.90
   5   0  -8    9.20    2.00
   5   0  -8    7.20    1.70
  -4   0   8  120.19    7.90
   4   0  -8   93.29    6.10
   4   0  -8   99.89    5.50
  -4   0   8   98.99    5.70
   3   0  -8  567.54   21.50
  -3   0   8  584.14   24.00
  -3   0   8  605.14   21.80
   2   0  -8  617.14   23.00
  -2   0   8  650.53   23.30
   2   0  -8  650.43   23.60
   1   0  -8  466.15   17.20
  -1   0   8  461.15   17.50
   1   0  -8  474.45   18.40
   0   0  -8   45.90    3.00
   0   0  -8   52.79    4.30
   0   0   8   52.59    3.40
   1   0   8  150.68    6.80
  -1   0  -8  132.49    7.80
  -1   0  -8  144.49    6.30
   2   0   8   73.19    4.40
   2   0   8   76.19    5.40
  -2   0  -8   78.59    5.30
  -3   0  -8    1.20    1.20
  -3   0  -8    0.10    0.50
  -3   0  -8   -0.30    0.80
   3   0   8   -1.60    0.70
   3   0   8    0.50    0.80
   4   0   8  109.79    6.40
  -4   0  -8  123.89    5.50
   4   0   8  131.19    7.90
  -4   0  -8  136.09    6.90
  -4   0  -8  124.59    6.30
  -5   0  -8  420.26   16.00
  -5   0  -8  455.95   17.40
  -5   0  -8  437.76   17.10
   5   0   8  484.75   18.10
   5   0   8  470.25   19.60
   5   0   8  428.76   19.90
   6   0   8  123.79    8.60
  -6   0  -8  118.99    5.40
  -6   0  -8  112.29    5.80
   6   0   8  128.59    8.20
   6   0   8  112.49    6.70
  -6   0  -8  120.89    6.40
   7   0   8  608.94   26.80
  -7   0  -8  629.14   23.60
  -7   0  -8  625.74   22.00
   7   0   8  621.44   24.30
  -7   0  -8  626.54   22.50
   7   0   8  620.64   26.40
   8   0   8   53.89    6.90
  -8   0  -8   42.70    4.00
  -8   0  -8   46.20    3.20
   8   0   8   48.50    4.30
   8   0   8   49.00    7.20
  -8   0  -8   53.59    3.20
  -9   0  -8  459.45   17.00
  -9   0  -8  453.65   17.00
   9   0   8  463.65   19.70
  -9   0  -8  460.35   19.20
   9   0   8  493.35   23.20
 -10   0  -8 1000.10   35.10
 -10   0  -8 1025.70   35.30
  10   0   8 1033.20   38.60
 -10   0  -8 1032.20   38.00
 -11   0  -8   21.80    3.90
 -11   0  -8   24.80    2.70
 -11   0  -8   23.20    2.20
 -12   0  -8   29.50    4.80
 -12   0  -8   36.00    2.60
 -12   0  -8   29.80    2.70
 -13   0  -8  466.05   21.00
 -13   0  -8  456.95   16.80
 -13   0  -8  454.85   17.20
 -14   0  -8   12.30    2.00
 -14   0  -8    8.70    3.10
 -14   0  -8   15.20    2.10
 -15   0  -8    1.10    1.20
 -15   0  -8    1.90    1.10
 -16   0  -8   83.89    8.30
 -16   0  -8   78.99    4.90
 -17   0  -8   -3.20    2.00
 -18   0  -8   97.49   12.50
 -19   0  -8    3.10    3.50
 -19  -1   8    1.80    2.30
 -19   1   8    4.30    2.70
 -19   1   8    3.40    4.70
 -18  -1   8   24.60    4.60
 -18  -1   8   12.00    7.90
 -18   1   8   32.20    8.40
 -18   1   8   19.30    4.40
 -17  -1   8   36.00   10.40
 -17  -1   8   57.09    5.50
 -17   1   8   47.60    9.30
 -17   1   8   48.20    6.60
 -16  -1   8  101.59   16.60
 -16  -1   8   92.59    7.20
 -16   1   8   83.49   10.90
 -16   1   8   96.99    7.80
 -15  -1   8   23.90    4.30
 -15  -1   8   25.40    8.30
 -15   1   8   22.00    4.50
 -14  -1   8   99.49    7.10
 -14  -1   8   87.99   14.00
 -14   1   8  111.49    9.20
 -13  -1   8   74.09    5.90
 -13  -1   8   93.29   13.80
 -13   1   8   71.59    7.00
 -13   1   8   75.49    6.50
 -12  -1   8  266.87   19.30
 -12  -1   8  257.67   13.00
 -12   1   8  279.57   13.90
 -12   1   8  279.57   15.00
 -11  -1   8  189.28   15.20
 -11  -1   8  176.68    9.90
 -11   1   8  164.48   10.00
 -11   1   8  202.88   11.50
 -10  -1   8  116.59   14.60
 -10  -1   8  106.49    6.90
 -10   1   8  112.59    7.40
 -10   1   8   97.49    7.40
  -9  -1   8   29.60    4.40
  -9  -1   8   29.20    7.50
  -9   1   8   36.60    5.00
  -9   1   8   26.50    4.20
  -8  -1   8 1168.08   40.70
   8  -1  -8 1117.09   41.50
  -8  -1   8 1069.79   51.19
  -8   1   8 1121.89   40.80
  -8   1   8 1134.09   41.00
  -7  -1   8  727.33   34.70
   7  -1  -8  752.82   28.90
  -7   1   8  737.63   28.30
   7   1  -8  810.22   32.00
  -7   1   8  770.02   28.80
  -6  -1   8  139.09    7.70
   6  -1  -8  131.49    7.50
   6  -1  -8  140.99    8.10
  -6  -1   8  148.39   11.70
  -6   1   8  123.39    7.30
  -6   1   8  132.29    7.10
   6   1  -8  152.68    9.40
  -5  -1   8  311.67   18.30
   5  -1  -8  322.27   13.30
  -5  -1   8  300.47   13.50
   5  -1  -8  331.77   14.90
   5   1  -8  324.07   13.30
  -5   1   8  298.27   13.20
  -5   1   8  312.17   12.80
   5   1  -8  307.37   16.20
  -4  -1   8    5.20    1.80
  -4  -1   8    8.30    4.10
   4  -1  -8    6.20    1.60
   4  -1  -8    6.10    1.60
  -4   1   8    5.00    1.30
   4   1  -8    5.50    1.60
  -4   1   8    5.70    1.60
   4   1  -8    4.70    2.90
  -3  -1   8    6.30    1.90
   3  -1  -8    8.60    1.70
   3  -1  -8    4.80    1.90
   3   1  -8    9.00    1.80
   3   1  -8    0.40    2.20
  -3   1   8    8.40    1.80
  -3   1   8   10.30    1.80
   2  -1  -8  527.05   20.20
  -2  -1   8  553.44   21.20
   2   1  -8  551.84   24.70
   2   1  -8  546.95   20.40
  -2   1   8  547.45   19.90
  -2   1   8  520.95   18.80
   1  -1  -8  114.99    5.50
  -1  -1   8  102.99    6.30
  -1   1   8  109.29    5.40
   1   1  -8  111.49    8.90
   0  -1  -8 2029.30   69.59
   0  -1  -8 2254.27   70.69
   0  -1   8 2031.50   71.79
   0   1  -8 2172.38   74.29
   0   1  -8 2037.10   70.99
   1  -1   8  198.78   10.00
  -1   1  -8  189.08   11.30
  -1   1  -8  204.28    9.20
   1   1   8  196.98    7.90
   2  -1   8  636.44   24.60
   2  -1   8  655.93   26.40
  -2   1  -8  647.44   26.60
  -2   1  -8  603.34   23.60
   3  -1   8 3239.48  107.59
  -3  -1  -8 3044.30  103.09
  -3   1  -8 3090.29  107.29
  -3   1  -8 3099.69  104.09
   3   1   8 3098.39  103.49
  -4  -1  -8   28.30    2.80
   4  -1   8   21.80    3.90
   4  -1   8   29.60    5.40
  -4   1  -8   34.60    5.40
   4   1   8   24.00    2.20
   4   1   8   20.60    1.60
  -4   1  -8   29.80    5.50
   4   1   8   26.70    3.10
  -4   1  -8   24.30    3.60
  -5  -1  -8   11.00    2.30
   5  -1   8    8.80    2.50
   5  -1   8    9.60    3.40
   5   1   8    3.10    1.40
  -5   1  -8    5.40    2.80
   5   1   8    7.40    1.90
  -5   1  -8   10.90    3.20
  -6  -1  -8  319.07   14.00
   6  -1   8  320.17   15.30
   6   1   8  316.87   13.50
  -6   1  -8  310.37   15.80
  -6   1  -8  323.97   14.10
  -6   1  -8  331.47   16.00
   6   1   8  327.47   12.60
   6   1   8  332.57   13.70
  -7  -1  -8   33.00    4.60
   7  -1   8   27.00    4.60
  -7   1  -8   25.80    3.70
   7   1   8   25.10    2.40
  -7   1  -8   33.30    5.30
   7   1   8   17.80    3.40
   7   1   8   27.60    3.60
  -7   1  -8   26.60    4.50
  -8  -1  -8 1105.99   40.40
   8  -1   8 1086.09   41.30
   8   1   8 1142.69   38.50
  -8   1  -8 1092.79   39.80
   8   1   8 1081.69   39.40
   8   1   8 1039.80   39.80
  -8   1  -8 1077.19   41.10
  -8   1  -8 1092.19   41.50
   9  -1   8   91.89    7.40
  -9  -1  -8  106.19    7.50
   9   1   8   92.59    7.70
  -9   1  -8   98.49    7.20
   9   1   8   97.19    5.90
  -9   1  -8   93.99    7.20
   9   1   8  102.69    6.70
  -9   1  -8   95.39    6.60
 -10  -1  -8  772.92   31.20
  10  -1   8  768.72   31.60
 -10   1  -8  791.82   32.40
 -10   1  -8  768.72   31.00
  10   1   8  693.13   29.60
  10   1   8  820.52   29.20
 -11  -1  -8  270.47   15.00
  11   1   8  273.97   14.10
 -11   1  -8  282.67   14.50
 -11   1  -8  287.47   13.80
 -12  -1  -8  144.19   10.20
 -12   1  -8  146.49    8.60
 -12   1  -8  122.39    8.80
 -13  -1  -8    7.70    4.10
 -13   1  -8   10.30    3.00
 -13   1  -8    9.20    3.10
 -14  -1  -8    2.60    3.30
 -14   1  -8    2.40    2.70
 -14   1  -8    2.80    2.20
 -15  -1  -8   48.80   10.90
 -15   1  -8   52.89    7.60
 -15   1  -8   57.69    5.20
 -16  -1  -8   -0.40    2.80
 -16   1  -8   -0.80    1.70
 -16   1  -8    0.70    2.00
 -17  -1  -8   -2.20    2.40
 -17   1  -8    1.30    2.60
 -17   1  -8    1.80    2.10
 -18   1  -8   38.20    5.10
 -18   1  -8   27.50    6.00
 -19  -1  -8   18.50    7.10
 -18  -2   8   73.29    6.90
 -18   2   8   68.79   10.30
 -17  -2   8   -2.70    4.70
 -17  -2   8    0.10    2.00
 -17   2   8   -1.60    1.90
 -17   2   8    1.30    2.40
 -16  -2   8   17.50    8.90
 -16  -2   8   15.40    3.90
 -16   2   8   19.80    5.10
 -16   2   8   21.70    4.80
 -15  -2   8   10.60    3.20
 -15  -2   8   -5.20    4.30
 -15   2   8    6.30    3.60
 -15   2   8    5.80    3.30
 -14  -2   8   76.59   14.90
 -14  -2   8   79.99    6.60
 -14   2   8   78.59    7.30
 -14   2   8   84.09    7.50
 -13  -2   8  155.08   22.60
 -13  -2   8  184.28   10.60
 -13   2   8  182.68   11.40
 -13   2   8  178.78   11.20
 -12  -2   8    9.70    3.00
 -12  -2   8    1.00    4.70
 -12   2   8   14.20    3.60
 -12   2   8   14.40    3.30
 -11  -2   8   53.09   11.10
 -11  -2   8   44.20    5.70
 -11   2   8   54.29    5.10
 -11   2   8   56.49    5.40
 -10  -2   8  147.79    9.00
 -10  -2   8  128.29   17.20
 -10   2   8  157.78    9.00
  -9  -2   8  157.68    9.10
  -9  -2   8  150.48   14.70
  -9   2   8  153.88    8.70
  -9   2   8  137.49    9.10
   8  -2  -8  151.98   11.60
  -8  -2   8  157.38   14.80
  -8  -2   8  140.39    8.80
  -8   2   8  148.09    8.10
  -8   2   8  149.69    9.10
  -7  -2   8    6.90    5.20
  -7  -2   8   14.70    3.00
   7  -2  -8    8.70    3.70
  -7   2   8   14.70    2.60
  -7   2   8    9.90    2.80
  -6  -2   8   55.39    5.10
  -6  -2   8   68.09   11.40
   6  -2  -8   58.59    5.70
  -6   2   8   60.79    5.20
  -6   2   8   56.69    4.10
  -5   2   8  210.98   10.80
  -5   2   8  216.58    9.60
  -4  -2   8    6.70    2.10
   4  -2  -8    5.00    2.10
  -4   2   8    2.80    1.70
  -4   2   8    4.10    1.40
  -3  -2   8 1514.45   52.79
   3  -2  -8 1482.95   51.69
  -3   2   8 1444.96   49.80
  -3   2   8 1420.46   51.09
   2  -2  -8  526.85   20.30
  -2  -2   8  549.35   22.30
  -2   2   8  540.55   20.70
  -2   2   8  527.25   19.70
   2   2  -8  536.45   27.80
  -1  -2   8 2611.64   92.19
  -1   2   8 2746.83   89.79
   1   2  -8 2698.53   99.59
  -1   2   8 2710.13   89.99
   1   2  -8 2660.93   94.79
   0  -2   8 2317.47   81.79
   0   2  -8 2398.86   84.59
   0   2   8 2346.77   78.79
   0   2   8 2360.96   79.79
   1  -2   8 1804.62   65.29
   1   2   8 1880.51   64.49
  -1   2  -8 1869.91   68.29
   1   2   8 1815.32   62.39
   2   2   8  100.69    4.70
   2   2   8   99.59    5.20
   3  -2   8  177.48   10.50
  -3   2  -8  189.68   12.60
   3   2   8  183.68    7.90
   4  -2   8   23.20    4.40
  -4  -2  -8   24.50    4.90
   4   2   8   20.50    2.10
  -4   2  -8   25.90    5.50
  -5  -2  -8   95.99    8.10
   5  -2   8  101.29    7.60
   5   2   8   95.29    5.30
  -5   2  -8  102.69    9.80
  -5   2  -8  106.99    8.90
  -6  -2  -8 1365.16   53.89
   6  -2   8 1429.56   52.89
   6   2   8 1389.36   48.80
  -6   2  -8 1509.15   57.09
   7  -2   8   52.29    7.20
  -7  -2  -8   42.90    7.10
  -7   2  -8   44.70    7.80
   7   2   8   40.00    3.50
  -7   2  -8   50.09    7.60
   8  -2   8  440.86   21.50
  -8  -2  -8  444.36   23.10
   8   2   8  461.55   18.60
  -8   2  -8  482.65   23.80
  -8   2  -8  482.95   23.20
   8   2   8  464.55   16.50
   9  -2   8 1458.65   54.59
  -9   2  -8 1486.45   56.19
  -9   2  -8 1407.66   55.29
   9   2   8 1415.16   48.80
 -10  -2  -8   43.90    8.40
 -10   2  -8   29.30    5.70
  10   2   8   20.50    3.00
 -10   2  -8   22.90    5.10
 -11  -2  -8    1.50    3.80
 -11   2  -8    3.00    2.80
  11   2   8    1.30    1.40
 -11   2  -8    3.90    2.90
 -12  -2  -8    9.20    5.50
 -12   2  -8   17.50    4.30
 -12   2  -8   16.60    4.00
  12   2   8   15.50    3.10
 -13  -2  -8   69.49   11.40
 -13   2  -8   82.69    7.70
 -13   2  -8   72.89    7.30
 -14  -2  -8    8.40    5.70
 -14   2  -8   19.30    4.90
 -14   2  -8   14.50    4.30
 -15  -2  -8   59.59   11.40
 -15   2  -8   80.79    7.80
 -15   2  -8   83.09   11.50
 -16  -2  -8   12.30    6.90
 -16   2  -8   23.60    5.30
 -16   2  -8   24.60    5.10
 -17  -2  -8  173.48   21.70
 -17   2  -8  126.99    9.60
 -17   2  -8  125.59   10.70
 -18  -2  -8   -4.30    4.00
 -18   2  -8    2.50    3.00
 -18   2  -8   -0.80    2.30
 -17  -3   8   29.80    4.80
 -17  -3   8   17.70   10.60
 -17   3   8   36.50    7.00
 -17   3   8   29.50    6.20
 -16  -3   8   -5.10    4.70
 -16  -3   8    0.10    2.00
 -16   3   8    0.60    2.70
 -16   3   8   -0.80    2.60
 -15  -3   8  125.49    8.60
 -15  -3   8  125.19   22.80
 -15   3   8  122.69   10.20
 -15   3   8  136.29   10.10
 -14  -3   8    1.80    2.30
 -14  -3   8    5.60    7.30
 -14   3   8    2.30    2.80
 -14   3   8    1.80    2.40
 -13  -3   8    1.00    2.10
 -13  -3   8    2.70    6.50
 -13   3   8    2.50    2.30
 -13   3   8    0.90    2.30
 -12  -3   8   19.80    4.00
 -12  -3   8    5.20    6.90
 -12   3   8   20.70    4.40
 -12   3   8   22.00    5.00
 -11  -3   8   -1.60    4.80
 -11  -3   8    1.90    2.20
 -11   3   8    0.60    1.70
 -11   3   8   -0.80    1.80
 -10  -3   8  272.57   13.80
 -10  -3   8  259.07   24.30
 -10   3   8  254.07   13.40
 -10   3   8  269.67   14.90
  -9  -3   8  198.98   19.50
  -9  -3   8  200.28   11.40
  -9   3   8  198.78   12.10
  -9   3   8  204.88   11.10
  -8  -3   8  138.79    9.10
  -8   3   8  138.89    9.60
  -8   3   8  138.29    8.60
  -7  -3   8 1389.06   50.49
  -7   3   8 1349.66   50.99
  -6  -3   8   59.19    5.60
   6  -3  -8   51.49    7.40
  -6   3   8   51.19    5.10
  -6   3   8   63.49    7.50
  -5  -3   8  153.18    9.60
  -5   3   8  153.68    9.20
  -5   3   8  157.98    9.80
   4  -3  -8  575.44   24.00
  -4  -3   8  589.74   24.80
  -4   3   8  596.14   24.30
   3  -3  -8 1074.19   38.80
  -3  -3   8 1105.79   41.30
  -3   3   8 1070.19   40.90
   3   3  -8 1115.79   44.60
  -3   3   8 1075.69   40.60
  -2  -3   8  299.67   15.10
  -2   3   8  299.47   14.00
   2   3  -8  305.67   17.60
  -2   3   8  281.27   14.80
  -1  -3   8   98.79    7.50
   1   3  -8   91.89    8.90
  -1   3   8   96.09    8.40
  -1   3   8   96.99    6.50
   0  -3   8   22.50    4.60
   0   3   8   27.40    5.50
   0   3   8   31.80    4.30
   0   3  -8   27.00    6.00
   1  -3   8    0.60    1.60
   1   3   8   -0.70    1.00
   1   3   8    0.20    2.10
  -1   3  -8    0.30    2.50
   2  -3   8  140.49    9.60
   2   3   8  110.39    8.70
  -2   3  -8  150.18   11.80
   2   3   8  156.18    7.50
   3  -3   8  139.59    9.40
  -3   3  -8  141.59   11.60
   3   3   8  108.29    6.00
   3   3   8  115.39    8.20
   4  -3   8   41.90    6.20
   4   3   8   67.49   10.40
  -4   3  -8   55.39    8.80
   5  -3   8   53.79    7.50
  -5   3  -8   50.99    8.70
   5   3   8   58.79    5.00
   6  -3   8    0.70    2.20
  -6   3  -8    0.10    2.20
   6   3   8    2.20    1.90
  -6   3  -8    4.50    4.20
  -7  -3  -8   -1.00    3.30
  -7   3  -8    0.50    2.70
  -7   3  -8   -1.80    2.00
  -8  -3  -8   29.10    8.00
  -8   3  -8   32.50    8.00
  -8   3  -8   42.70    7.90
  -9  -3  -8   -4.70    3.20
  -9   3  -8    2.20    3.00
  -9   3  -8   -1.30    2.70
 -10  -3  -8  204.78   17.20
 -10   3  -8  206.58   16.70
 -11  -3  -8  117.79   16.00
 -11   3  -8  118.29   10.90
 -11   3  -8  113.99   13.40
  11   3   8   97.69    5.20
 -12  -3  -8   75.69   13.40
 -12   3  -8   68.99   10.00
 -12   3  -8   81.39   11.00
  12   3   8   70.29    5.00
 -13  -3  -8  315.97   23.80
 -13   3  -8  307.57   18.70
 -13   3  -8  296.77   18.60
 -14  -3  -8   99.09   16.10
 -14   3  -8   88.89   11.10
 -14   3  -8   93.89   11.50
 -15  -3  -8   23.20    9.40
 -15   3  -8   38.00    7.20
 -15   3  -8   61.29    9.50
 -16  -3  -8  126.39   20.50
 -16   3  -8  115.79   10.80
 -16   3  -8  161.08   23.80
 -14   4   8    7.00    6.20
 -14   4   8   21.30    5.10
 -13   4   8    3.80    2.90
 -13   4   8    1.70    3.10
 -12  -4   8   42.00    5.70
 -12   4   8   39.80    7.10
 -12   4   8   32.50    5.60
 -11  -4   8   23.60    4.40
 -11   4   8   28.70    5.80
 -11   4   8   24.30    5.20
 -10  -4   8   17.10    4.10
 -10   4   8   17.70    4.80
 -10   4   8   13.10    3.70
  -9  -4   8    0.00    1.70
  -9   4   8    0.60    2.30
  -9   4   8   -0.20    1.90
  -8  -4   8   18.80    4.10
  -8   4   8    6.40    3.10
  -8   4   8   18.60    5.40
  -7  -4   8   24.10    4.60
  -7   4   8   17.50    4.40
  -7   4   8   20.60    5.10
  -6  -4   8   32.70    5.20
   6  -4  -8   36.30    6.20
  -6   4   8   36.60    6.10
  -6   4   8   38.60    6.40
   5  -4  -8   23.10    4.50
  -5  -4   8   36.00    5.90
  -5   4   8   21.30    5.00
  -5   4   8   21.80    5.10
   5   4  -8   23.70    6.00
  -4  -4   8   39.10    6.30
  -4   4   8   46.90    7.20
   4   4  -8   51.99    9.20
  -4   4   8   43.40    7.30
  -3  -4   8  651.43   27.80
   3   4  -8  702.73   32.80
  -3   4   8  654.93   28.20
  -3   4   8  637.84   29.80
  -2  -4   8  155.68   10.40
  -2   4   8  161.28   10.50
   2   4  -8  164.18   13.60
  -1  -4   8   18.50    4.10
   1   4  -8   16.20    5.20
  -1   4   8    8.70    3.30
   0  -4   8   92.09    7.70
   0   4  -8  123.99   14.60
   0   4   8   92.29    7.30
   1  -4   8   31.50    5.80
  -1   4  -8   31.60    7.50
   1   4   8   34.60    5.30
   2  -4   8   13.60    4.00
  -2   4  -8   14.20    5.50
   2   4   8   10.20    3.00
   3  -4   8  199.78   13.10
   3   4   8  218.28   11.20
  -3   4  -8  218.28   16.50
   4   4   8  391.96   16.60
  -4   4  -8  359.76   23.80
  -5   4  -8   58.39   11.60
   5   4   8   58.79    4.70
  -6   4  -8  104.69   15.70
  -6   4  -8  121.79   15.10
  -7   4  -8    0.80    3.40
  -7   4  -8   -0.60    2.00
  -8   4  -8    3.50    3.70
  -8   4  -8    4.70    5.00
  -9   4  -8   91.99   14.40
  -9   4  -8   97.59   13.70
 -10   4  -8   70.59   12.30
 -10   4  -8   62.49   10.50
 -11   4  -8   82.59   12.80
 -11   4  -8   70.89   11.50
 -12  -4  -8   -0.10    5.60
 -12   4  -8    3.40    4.40
 -12   4  -8    0.60    3.50
 -13  -4  -8   25.80   10.40
 -13   4  -8   23.80    6.60
 -13   4  -8   19.30    6.80
 -14  -4  -8    1.90    6.10
 -14   4  -8   -3.00    1.70
 -14   4  -8   -0.40    3.80
 -11   5   8   38.10    7.00
 -10   5   8   20.80    5.50
 -10   5   8   20.60    5.20
  -9   5   8    4.40    3.30
  -9   5   8    9.90    4.80
  -8   5   8    0.50    2.70
   8   5  -8    0.20    2.90
  -8   5   8    1.20    2.90
  -7   5   8    5.70    3.90
   7   5  -8    6.30    4.30
  -7   5   8    3.10    3.00
   6   5  -8   21.90    6.80
  -6   5   8   17.90    5.30
  -6   5   8   20.40    5.60
  -5   5   8    0.00    2.40
   5   5  -8    3.20    3.70
  -4   5   8   74.49    9.90
  -4   5   8   71.49   10.50
   4   5  -8   69.89   11.80
  -3   5   8    7.80    4.40
  -3   5   8    9.50    4.10
   3   5  -8   14.70    5.80
  -2   5   8   45.00    7.50
   2   5  -8   37.80    9.10
  -2   5   8   44.70    8.80
  -1   5   8   -0.60    2.40
   1   5  -8    6.50    4.90
   0   5  -8   11.40    5.90
   0   5   8    5.50    3.40
  -1   5  -8   19.40    7.00
   1   5   8   17.90    4.80
   2   5   8   16.50    5.10
  -2   5  -8   15.50    6.00
  -3   5  -8    1.00    3.10
   3   5   8    6.90    3.40
  -4   5  -8  139.99   17.70
   4   5   8  177.98   11.10
   5   5   8    3.20    2.80
  -5   5  -8    6.90    5.00
   6   5   8   44.30    6.20
  -6   5  -8   51.29   10.90
  -6   5  -8   59.69   12.80
  -7   5  -8    0.50    5.00
  -7   5  -8    5.10    4.80
  -8   5  -8    0.80    3.80
  -8   5  -8   -4.40    2.50
 -10   5  -8    2.80    5.00
 -10   5  -8    3.60    4.50
 -19   0   9   -1.90    3.70
 -19   0   9   -0.40    1.90
 -18   0   9    0.20    1.90
 -18   0   9   -3.20    3.00
 -17   0   9   -1.30    1.50
 -17   0   9   -1.20    4.10
 -16   0   9   -1.10    1.60
 -16   0   9   -0.10    3.10
 -15   0   9    2.20    4.40
 -15   0   9    3.10    2.00
 -14   0   9    4.70    2.30
 -14   0   9   -1.00    3.10
 -13   0   9    2.60    1.90
 -13   0   9   -2.00    2.50
 -12   0   9   -0.10    1.30
 -12   0   9    1.30    3.20
 -11   0   9    0.70    1.60
 -11   0   9    1.00    3.00
 -10   0   9    0.10    2.30
 -10   0   9   -0.30    1.10
  -9   0   9   -1.80    2.90
  -9   0   9   -0.80    1.00
   8   0  -9    0.40    1.30
  -8   0   9   -0.10    2.20
  -8   0   9   -0.40    1.10
  -7   0   9    1.00    2.40
  -7   0   9    0.00    1.20
   7   0  -9    1.30    1.10
   6   0  -9    1.50    1.30
  -6   0   9   -0.40    1.10
  -6   0   9    1.30    2.50
  -5   0   9   -0.60    0.70
   5   0  -9    2.30    1.40
  -5   0   9    0.40    2.00
   5   0  -9    1.30    1.10
   4   0  -9    1.20    1.10
   4   0  -9    0.30    0.90
  -4   0   9   -0.40    0.80
  -4   0   9   -0.10    1.70
  -3   0   9   -2.30    1.20
   3   0  -9   -0.30    0.70
   3   0  -9    0.50    1.00
  -3   0   9   -0.40    0.70
   2   0  -9   -0.80    0.60
   2   0  -9    1.50    1.30
  -2   0   9    0.00    0.80
   1   0  -9    1.00    1.40
  -1   0   9   -0.40    0.70
   1   0  -9    0.30    0.80
   0   0  -9    0.00    1.50
   0   0  -9    0.60    0.70
   0   0   9    0.60    0.80
   0   0  -9   -0.40    1.10
  -1   0  -9    3.50    1.70
   2   0   9    1.00    1.00
  -2   0  -9   -0.10    1.10
  -2   0  -9   -0.50    0.90
  -2   0  -9    0.70    0.70
  -3   0  -9    0.00    0.80
  -3   0  -9   -0.10    1.20
   3   0   9   -0.40    0.80
  -3   0  -9   -0.70    0.50
   3   0   9    0.70    1.40
   4   0   9    2.10    1.80
  -4   0  -9    0.90    0.70
   4   0   9    0.60    0.90
  -4   0  -9   -0.10    1.00
  -4   0  -9    1.30    1.00
  -5   0  -9   -0.20    0.60
   5   0   9   -1.20    1.20
  -5   0  -9    0.50    1.00
   5   0   9    0.10    1.00
  -5   0  -9    0.10    1.00
  -6   0  -9   -0.30    1.00
   6   0   9   -0.90    1.10
  -6   0  -9   -0.90    0.70
   6   0   9    0.10    1.60
   6   0   9    0.50    1.00
  -6   0  -9    0.80    0.70
  -7   0  -9   -0.70    0.90
  -7   0  -9    0.00    0.60
  -7   0  -9   -0.90    0.80
   7   0   9    1.80    2.40
   7   0   9    0.40    1.20
   7   0   9   -0.20    1.40
  -8   0  -9   -0.50    1.10
  -8   0  -9   -0.20    0.90
   8   0   9   -1.60    1.40
  -8   0  -9   -0.20    0.60
   8   0   9   -0.80    1.50
   8   0   9    0.40    1.30
  -9   0  -9   -0.30    0.80
  -9   0  -9    0.10    0.70
   9   0   9   -0.20    1.20
  -9   0  -9    0.00    1.40
 -10   0  -9    0.20    0.70
 -10   0  -9   -1.20    1.30
 -10   0  -9    2.20    1.00
  10   0   9    0.20    1.40
 -11   0  -9    0.60    0.70
 -11   0  -9    0.40    1.60
 -11   0  -9   -0.50    0.70
  11   0   9    0.60    1.70
 -12   0  -9   -0.10    0.80
 -12   0  -9    0.30    0.80
 -12   0  -9   -0.30    1.50
 -13   0  -9    2.10    2.20
 -13   0  -9    1.00    0.80
 -13   0  -9    0.00    0.70
 -14   0  -9    0.00    0.90
 -14   0  -9   -0.50    1.70
 -15   0  -9    1.70    2.70
 -16   0  -9   -1.80    1.80
 -17   0  -9    1.60    3.20
 -18   0  -9    2.40    3.50
 -19  -1   9   -0.10    2.00
 -19  -1   9   13.10    9.10
 -19   1   9    9.80    5.60
 -19   1   9    2.90    2.50
 -18  -1   9    3.80    6.60
 -18  -1   9   -0.70    1.90
 -18   1   9    1.10    3.90
 -18   1   9    1.90    2.70
 -17  -1   9   15.70    8.20
 -17  -1   9   14.80    3.80
 -17   1   9    4.80    4.00
 -17   1   9   13.20    3.70
 -16  -1   9   82.19    6.70
 -16  -1   9   70.99   13.20
 -16   1   9   84.69   12.10
 -16   1   9   92.79    7.50
 -15  -1   9   19.60    3.90
 -15  -1   9    3.70    5.10
 -15   1   9   14.90    3.70
 -14  -1   9   18.60    3.80
 -14   1   9    8.80    4.30
 -14   1   9   13.20    3.30
 -13  -1   9  570.54   31.80
 -13  -1   9  512.05   22.80
 -13   1   9  558.24   23.80
 -13   1   9  556.34   25.70
 -12  -1   9  409.76   18.40
 -12  -1   9  437.06   26.30
 -12   1   9  401.46   18.80
 -12   1   9  430.76   20.60
 -11  -1   9   85.09    6.60
 -11  -1   9   81.19   12.70
 -11   1   9  101.49    7.80
 -11   1   9   82.29    6.60
 -10  -1   9   67.79   11.20
 -10  -1   9   66.19    5.50
 -10   1   9   59.29    5.70
 -10   1   9   55.59    5.20
  -9  -1   9   45.50    8.90
  -9  -1   9   44.00    4.30
  -9   1   9   43.60    5.40
  -9   1   9   47.20    6.20
  -8  -1   9    9.00    4.60
  -8  -1   9   14.30    3.10
   8  -1  -9   18.60    3.70
  -8   1   9   15.80    3.20
  -8   1   9   20.00    3.80
  -7  -1   9  243.98   11.90
   7  -1  -9  262.77   12.20
  -7  -1   9  242.28   16.70
  -7   1   9  255.57   12.00
  -7   1   9  247.28   11.90
   6  -1  -9    1.90    1.30
  -6  -1   9    4.70    3.60
   6  -1  -9    9.10    2.50
  -6  -1   9    1.70    1.70
   6   1  -9    0.30    1.60
  -6   1   9    1.20    1.40
   5  -1  -9  425.76   16.80
  -5  -1   9  398.76   22.40
   5  -1  -9  432.66   17.90
  -5  -1   9  393.46   17.40
  -5   1   9  423.06   17.10
   5   1  -9  447.06   20.30
  -5   1   9  428.16   16.90
   4  -1  -9    1.00    1.10
  -4  -1   9    0.30    0.90
  -4  -1   9    0.30    2.80
   4  -1  -9    1.30    1.50
   4   1  -9    0.50    2.20
   4   1  -9    0.20    1.10
  -4   1   9   -0.80    0.80
  -4   1   9    1.20    1.30
   3  -1  -9  148.49    6.90
   3  -1  -9  147.39    7.70
  -3  -1   9  138.39    8.10
   3   1  -9  153.98    7.70
   3   1  -9  159.28   10.70
  -3   1   9  162.28    7.20
  -3   1   9  149.09    7.50
   2  -1  -9 1444.36   49.50
  -2  -1   9 1479.45   50.79
   2   1  -9 1453.35   54.69
   2   1  -9 1385.86   49.70
  -2   1   9 1433.06   49.20
  -1  -1   9  120.59    7.10
   1  -1  -9  124.69    6.10
  -1   1   9  114.69    6.00
   1   1  -9  126.29    6.60
   1   1  -9  131.19    9.80
   1   1  -9  120.99    8.50
   0  -1  -9  175.88    8.80
   0  -1   9  172.28    9.00
   0  -1  -9  174.38    8.00
   0   1   9  172.18    7.50
   0   1  -9  170.58   10.50
   0   1  -9  159.28    8.10
   1  -1   9  458.45   19.10
  -1   1  -9  476.75   21.30
   1   1   9  459.55   16.80
  -1   1  -9  458.15   18.10
   2  -1   9  560.84   23.50
   2   1   9  615.04   20.90
  -2   1  -9  598.94   25.60
  -2   1  -9  585.64   22.40
  -3  -1  -9   41.70    3.20
   3  -1   9   50.79    6.80
   3  -1   9   52.89    4.70
   3   1   9   38.70    3.40
   3   1   9   37.90    2.60
  -3   1  -9   56.99    7.10
  -3   1  -9   50.39    3.90
   3   1   9   40.90    3.50
   4  -1   9  295.87   15.50
   4  -1   9  283.17   13.70
  -4  -1  -9  287.67   11.90
   4   1   9  289.87   12.50
  -4   1  -9  278.47   15.20
  -4   1  -9  291.97   12.60
   4   1   9  277.37   10.90
   4   1   9  283.87   11.90
   5  -1   9  885.41   34.40
  -5  -1  -9  913.61   32.60
  -5   1  -9  902.31   35.80
   5   1   9  897.51   32.90
   5   1   9  917.91   31.30
   5   1   9  906.91   32.70
  -5   1  -9  901.81   33.00
  -5   1  -9  895.41   36.00
  -6  -1  -9   48.70    4.30
   6  -1   9   53.99    5.00
   6   1   9   55.29    3.60
   6   1   9   58.99    4.60
  -6   1  -9   62.89    7.50
   6   1   9   55.39    4.40
  -6   1  -9   55.99    4.40
  -6   1  -9   61.19    5.80
   7  -1   9   81.29    6.50
  -7  -1  -9   65.59    5.50
  -7   1  -9   65.99    5.00
   7   1   9   73.39    5.40
  -7   1  -9   77.49    6.60
   7   1   9   75.69    5.60
   7   1   9   72.59    4.60
  -7   1  -9   81.39    6.60
  -8  -1  -9   97.79    6.80
   8  -1   9   97.29    7.40
   8   1   9   92.99    6.50
  -8   1  -9   93.69    7.20
  -8   1  -9   90.59    7.00
  -8   1  -9  101.09    6.40
   8   1   9   96.69    5.70
   8   1   9   86.49    6.50
  -9  -1  -9   88.19    6.90
   9  -1   9  102.59    7.60
   9   1   9   83.09    8.20
  -9   1  -9   92.39    7.90
   9   1   9   90.69    5.80
  -9   1  -9   99.99    7.30
   9   1   9   77.09    7.30
  -9   1  -9   97.89    6.40
 -10  -1  -9  107.89    7.70
  10  -1   9   90.59    7.50
  10   1   9   84.79    6.70
  10   1   9   91.59    6.10
 -10   1  -9   85.99    7.10
 -10   1  -9   81.69    6.70
 -11  -1  -9   13.70    4.40
 -11   1  -9   19.90    4.00
 -11   1  -9   13.10    3.30
  11   1   9   16.30    3.40
 -12  -1  -9   19.70    5.40
 -12   1  -9   30.10    5.00
 -13  -1  -9   31.40    6.50
 -13   1  -9   29.10    5.20
 -13   1  -9   30.10    4.60
 -14  -1  -9    2.10    3.30
 -14   1  -9    3.20    2.20
 -15   1  -9    2.10    2.60
 -15   1  -9    2.60    2.30
 -16  -1  -9    7.20    4.70
 -16   1  -9   19.30    4.90
 -16   1  -9   16.10    3.30
 -17  -1  -9   36.50    8.70
 -17   1  -9   34.70    6.30
 -17   1  -9   34.80    4.90
 -18  -1  -9   79.49   12.50
 -18   1  -9   69.99    9.60
 -18   1  -9   64.19    5.40
 -18  -2   9    1.10    5.90
 -18  -2   9   -0.50    2.00
 -18   2   9    3.40    3.20
 -18   2   9    2.90    4.00
 -17  -2   9   -1.10    1.90
 -17  -2   9   -4.50    4.40
 -17   2   9    0.60    2.50
 -17   2   9   -2.10    2.50
 -16  -2   9    1.70    6.30
 -16  -2   9   14.00    3.70
 -16   2   9    7.70    4.30
 -16   2   9   16.60    4.10
 -15  -2   9   44.30    6.20
 -15  -2   9   33.80   11.80
 -15   2   9   34.10    6.50
 -15   2   9   35.40    6.30
 -14  -2   9   67.49   14.20
 -14  -2   9   57.29    7.00
 -14   2   9   50.79    6.90
 -14   2   9   59.89    8.00
 -13  -2   9  331.37   15.80
 -13  -2   9  294.97   24.00
 -13   2   9  306.37   16.10
 -13   2   9  301.67   16.00
 -12  -2   9    2.60    2.50
 -12  -2   9   -1.00    4.00
 -12   2   9    2.50    2.30
 -11  -2   9   31.20    9.40
 -11  -2   9   23.70    4.70
 -11   2   9   26.30    4.60
 -11   2   9   27.10    4.80
 -10  -2   9  346.77   24.20
 -10  -2   9  300.37   15.10
 -10   2   9  299.27   15.20
 -10   2   9  311.47   14.60
  -9  -2   9   50.09    6.30
  -9  -2   9   80.19   13.30
  -8  -2   9  182.78   10.50
   8  -2  -9  172.28   12.50
  -8  -2   9  174.28   16.00
  -8   2   9  181.98    9.30
  -8   2   9  185.98   10.40
  -7  -2   9   40.70    5.60
  -7  -2   9   24.10    7.90
  -7   2   9   35.00    4.30
  -7   2   9   36.80    5.30
  -6  -2   9    3.60    2.20
   6  -2  -9    4.20    2.50
  -6   2   9    2.50    1.90
  -6   2   9    2.80    1.40
   5  -2  -9   64.19    7.20
  -5  -2   9   50.69    5.00
  -5   2   9   52.99    3.70
  -5   2   9   51.19    4.90
  -4  -2   9  144.19    8.90
   4  -2  -9  146.39    8.70
  -4   2   9  149.59    8.20
  -4   2   9  144.79    6.70
   3  -2  -9  249.58   11.60
  -3  -2   9  252.27   12.70
  -3   2   9  246.98   11.40
  -3   2   9  240.28    9.70
  -2  -2   9  140.59    8.80
   2  -2  -9  133.09    7.00
  -2   2   9  134.79    7.30
  -2   2   9  139.49    6.20
  -1   2   9 3633.84  120.09
  -1   2   9 3618.04  122.69
   1   2  -9 3762.22  127.49
   0  -2   9 3084.89  104.79
   0   2  -9 3066.39  107.69
   0   2   9 3006.80  101.19
   0   2   9 3147.69  100.79
   0   2   9 2956.10  100.29
   1  -2   9    2.40    2.00
   1   2   9    1.00    0.80
   1   2   9    1.40    1.00
  -1   2  -9    1.70    1.80
   2  -2   9  210.78   11.80
   2   2   9  209.08    8.30
  -2   2  -9  217.18   13.70
   3  -2   9  344.57   17.30
   3   2   9  377.26   13.20
  -3   2  -9  382.36   20.00
   3   2   9  366.46   13.50
   4  -2   9  288.47   15.40
  -4  -2  -9  326.77   15.70
   4   2   9  312.47   11.90
  -4   2  -9  319.67   17.90
  -5  -2  -9  115.39    8.80
   5  -2   9  117.99    8.50
  -5   2  -9  105.39    9.30
   5   2   9  114.09    5.70
  -5   2  -9  107.99   10.40
   6  -2   9  109.79    8.40
   6   2   9  113.99    6.00
  -6   2  -9  121.49    9.90
  -6   2  -9  124.99   10.70
   7  -2   9  263.67   15.00
  -7  -2  -9  295.47   16.50
  -7   2  -9  267.37   16.90
  -7   2  -9  312.47   17.00
  -8  -2  -9 1570.14   59.69
   8  -2   9 1520.05   58.09
  -8   2  -9 1623.14   60.39
  -8   2  -9 1540.05   59.49
   8   2   9 1562.84   51.99
   8   2   9 1503.95   53.99
   8   2   9 1535.25   52.29
   9  -2   9  750.12   31.40
  -9  -2  -9  729.73   33.80
   9   2   9  709.43   25.80
   9   2   9  715.23   26.20
  -9   2  -9  750.42   32.20
  -9   2  -9  704.33   32.10
 -10  -2  -9   17.50    5.60
  10   2   9   34.70    4.10
  10   2   9   26.30    3.30
 -10   2  -9   26.70    5.50
 -10   2  -9   31.30    6.00
 -11  -2  -9   91.59   12.30
 -11   2  -9   94.59    8.40
 -11   2  -9   86.29    8.10
  11   2   9   91.79    6.70
 -12  -2  -9   -2.70    3.70
 -12   2  -9    1.30    2.20
 -12   2  -9    3.00    2.60
  12   2   9    5.50    2.60
 -13  -2  -9   45.70    9.90
 -13   2  -9   57.69    8.10
 -13   2  -9   69.29    9.40
 -14  -2  -9   23.50    7.80
 -14   2  -9   19.20    4.80
 -14   2  -9   24.20    5.30
 -15  -2  -9    3.50    4.90
 -15   2  -9    7.40    3.70
 -15   2  -9    8.80    4.10
 -16  -2  -9  165.48   16.60
 -16   2  -9  180.28   11.60
 -16   2  -9  176.78   12.50
 -17  -2  -9   26.20    9.20
 -17   2  -9   35.80    6.70
 -17   2  -9   30.60    5.90
 -16  -3   9    2.90    2.60
 -16   3   9    1.00    2.70
 -16   3   9    2.40    3.70
 -15  -3   9    0.10    6.60
 -15  -3   9    3.10    2.60
 -15   3   9    0.00    2.20
 -15   3   9    1.00    2.30
 -14  -3   9    5.40    6.70
 -14  -3   9    2.40    2.50
 -14   3   9    1.70    2.40
 -14   3   9    3.30    2.90
 -13  -3   9   -1.00    5.10
 -13  -3   9    1.90    2.30
 -13   3   9   -2.60    1.70
 -13   3   9   -1.20    1.50
 -12  -3   9   11.00    8.90
 -12  -3   9    4.60    2.70
 -12   3   9    8.40    3.10
 -12   3   9   13.70    3.50
 -11  -3   9   20.10   10.00
 -11  -3   9   38.20    6.00
 -11   3   9   32.40    5.10
 -11   3   9   23.00    5.10
 -10  -3   9  166.58   10.20
 -10  -3   9  192.48   34.00
 -10   3   9  147.59    9.20
 -10   3   9  151.08   11.10
  -9  -3   9   50.19    6.60
  -9   3   9   48.00    4.60
  -9   3   9   51.69    6.90
  -8  -3   9  349.07   17.20
  -8   3   9  355.26   16.00
  -8   3   9  360.56   17.60
  -7  -3   9   66.59    7.80
  -7   3   9   64.29    5.30
  -7   3   9   63.89    6.20
  -6  -3   9  122.39    8.70
   6  -3  -9  114.39    9.10
  -6   3   9  129.99    8.70
  -6   3   9  126.69    7.60
  -5  -3   9  450.45   21.10
   5  -3  -9  470.25   21.90
  -5   3   9  479.45   19.50
  -5   3   9  466.45   20.60
  -4  -3   9  573.04   24.50
   4  -3  -9  537.55   22.80
  -4   3   9  554.94   22.40
  -4   3   9  572.14   23.50
  -3  -3   9 1307.07   47.70
   3  -3  -9 1240.58   43.90
   3   3  -9 1258.07   50.69
  -3   3   9 1200.38   45.80
  -3   3   9 1288.27   45.60
  -2  -3   9  512.45   23.00
  -2   3   9  536.05   21.90
  -2   3   9  513.85   21.50
   2   3  -9  530.95   26.10
  -1  -3   9   10.90    3.40
   1   3  -9   14.40    4.80
  -1   3   9   15.30    3.20
  -1   3   9   12.00    3.70
  -1   3   9   13.70    3.20
   0  -3   9    0.30    1.40
   0   3  -9    5.00    3.10
   0   3   9    1.60    1.50
   0   3   9    2.90    2.50
   1  -3   9   74.49    6.80
   1   3   9   64.99    4.80
  -1   3  -9   73.59   10.50
   1   3   9   61.59    5.90
   2  -3   9   60.29    7.80
   2   3   9   73.29    6.00
   2   3   9   61.99    4.40
  -2   3  -9   72.39   10.50
   3  -3   9   64.39    8.30
  -3   3  -9   60.29    9.30
   3   3   9   54.69    4.90
   4  -3   9   44.20    6.50
   4   3   9   54.39    4.50
  -4   3  -9   47.20    8.10
   5  -3   9   36.60    6.30
   5   3   9   37.60    5.40
  -5   3  -9   37.90    7.90
   6  -3   9   65.29    9.00
   6   3   9   56.89    4.60
  -6   3  -9   54.49    9.20
  -6   3  -9   80.59   13.00
  -7  -3  -9   46.30    9.20
   7  -3   9   33.00    6.10
  -7   3  -9   54.19   10.20
  -7   3  -9   49.20    8.80
  -8  -3  -9   -2.60    3.30
  -8   3  -9   -0.10    3.40
  -8   3  -9   -3.20    1.90
  -9  -3  -9   -0.30    4.40
  -9   3  -9   -1.10    2.50
  -9   3  -9    5.20    3.30
 -10  -3  -9   48.50   10.40
 -10   3  -9   35.10    7.70
 -10   3  -9   48.70    9.40
 -11  -3  -9   91.39   14.50
 -11   3  -9  106.79   10.20
  11   3   9   95.79    5.20
 -11   3  -9  109.59   10.50
 -12  -3  -9   96.59   15.50
 -12   3  -9   80.99   10.70
 -12   3  -9   78.59   10.60
 -13  -3  -9   45.30   11.20
 -13   3  -9   41.50    8.10
 -13   3  -9   39.60    7.60
 -14  -3  -9   -3.00    4.30
 -14   3  -9    0.00    2.60
 -14   3  -9    2.50    3.50
 -15  -3  -9   19.20    8.90
 -15   3  -9   32.90    6.90
 -15   3  -9   29.50    6.40
 -16  -3  -9    0.10    6.00
 -16   3  -9    1.10    3.50
 -16   3  -9   -0.30    2.40
 -14  -4   9   22.00    5.40
 -14   4   9   23.20    5.60
 -14   4   9   16.00    4.50
 -13  -4   9   -1.20    1.90
 -13   4   9    4.30    3.50
 -13   4   9    1.40    2.40
 -12  -4   9    2.80    2.50
 -12   4   9    5.40    3.00
 -12   4   9    1.40    2.60
 -11  -4   9   -0.10    1.80
 -11   4   9    3.20    1.60
 -11   4   9   -1.40    1.90
 -10  -4   9    4.60    2.70
 -10   4   9    6.20    2.70
 -10   4   9    5.90    3.50
  -9  -4   9    3.10    2.30
  -9   4   9    0.60    1.90
  -9   4   9    0.50    2.30
  -8  -4   9   35.70    5.80
  -8   4   9   40.50    5.90
  -7  -4   9   87.89    7.50
  -7   4   9   95.99    8.20
  -7   4   9   87.09    7.30
  -6  -4   9    1.10    1.90
   6  -4  -9    4.00    2.50
  -6   4   9    2.10    2.40
  -6   4   9   -0.20    1.70
  -5  -4   9    2.20    2.30
   5  -4  -9    0.20    1.70
   5   4  -9    6.70    4.30
  -5   4   9    2.30    2.40
  -5   4   9    0.90    2.40
  -4  -4   9  355.46   17.80
  -4   4   9  341.37   17.70
  -4   4   9  351.06   18.00
   4   4  -9  367.26   21.90
  -3  -4   9   10.20    3.50
  -3   4   9    9.60    4.10
  -3   4   9   12.10    3.50
   3   4  -9   15.80    5.60
  -2  -4   9    2.30    2.20
  -2   4   9    0.40    2.20
   2   4  -9   -1.40    2.20
  -2   4   9   -1.70    1.40
  -1  -4   9   52.59    7.40
   1   4  -9   69.99   11.10
  -1   4   9   52.69    6.90
  -1   4   9   33.10    8.50
   0  -4   9  252.77   14.80
   0   4   9  265.67   17.00
   0   4   9  284.37   14.00
   0   4  -9  261.07   18.30
   1  -4   9   72.49    7.00
  -1   4  -9   63.79   10.60
   1   4   9   73.09   10.20
   1   4   9   66.69    5.80
   2  -4   9  118.39    9.70
   2   4   9  132.19    8.10
  -2   4  -9  133.19   12.80
   3  -4   9  441.26   22.50
   3   4   9  477.95   19.50
   4  -4   9   20.90    4.80
   4   4   9   24.40    3.60
  -4   4  -9   20.50    6.60
   5   4   9    2.60    1.70
  -5   4  -9   -2.90    2.10
  -6   4  -9    5.00    5.10
  -6   4  -9    3.90    4.10
  -7   4  -9    4.80    4.20
  -7   4  -9    1.90    4.60
  -8   4  -9   46.00   10.60
  -8   4  -9   46.30    9.80
  -9   4  -9    0.60    3.80
  -9   4  -9   -4.10    2.10
 -10   4  -9   -2.60    2.50
 -10   4  -9   -0.90    2.90
 -11   4  -9    3.80    4.20
 -11   4  -9   17.30    6.20
 -12  -4  -9  170.28   22.90
 -12   4  -9  181.48   15.30
 -12   4  -9  173.88   15.40
 -13  -4  -9    3.90    6.80
 -13   4  -9   10.40    5.00
 -13   4  -9    6.30    5.30
 -10   5   9   -1.10    2.50
 -10   5   9   -0.40    2.20
  -9  -5   9   60.69    7.10
  -9   5   9   48.80    7.30
   9   5  -9   58.69   11.10
  -9   5   9   61.39    9.10
  -8  -5   9    3.70    2.70
  -8   5   9   -2.80    1.80
   8   5  -9    7.60    4.70
  -7  -5   9    5.60    2.70
  -7   5   9   26.70    6.00
  -7   5   9   15.30    4.70
   7   5  -9   -1.30    3.20
  -6  -5   9    4.10    2.80
   6   5  -9    2.50    3.80
  -6   5   9    4.50    3.20
  -6   5   9    9.00    3.70
  -5  -5   9    2.60    2.40
   5   5  -9    3.40    4.00
  -5   5   9    9.30    4.40
  -5   5   9    2.40    3.10
  -4  -5   9  122.99    9.30
  -4   5   9  123.29   10.80
  -4   5   9  111.59    9.80
   4   5  -9  142.29   17.60
  -3  -5   9  104.79    8.80
  -3   5   9  114.49    9.60
   3   5  -9  141.09   17.20
  -3   5   9  123.09   11.00
   2   5  -9  146.39   17.80
  -2   5   9  130.19   11.90
  -2   5   9  134.29   10.40
   1   5  -9   35.90    8.60
  -1   5   9   35.80    6.20
  -1   5   9   38.30    7.70
   0   5  -9   21.70    6.90
   0   5   9   19.10    4.70
  -1   5  -9    1.40    3.60
   1   5   9    4.20    3.10
   2   5   9    1.70    3.10
  -2   5  -9    4.10    4.70
  -3   5  -9   14.10    6.20
   3   5   9    7.80    3.50
   4   5   9   24.80    4.90
  -4   5  -9   18.00    6.30
  -5   5  -9   39.40    9.30
   5   5   9   48.00    6.30
  -6   5  -9    1.00    4.90
  -6   5  -9    6.80    5.30
  -7   5  -9   19.20    7.10
  -7   5  -9   12.10    6.80
  -8   5  -9   -3.00    3.70
  -8   5  -9   10.70    8.00
  -9   5  -9    7.00    5.30
  -9   5  -9    7.40    5.30
 -19   0  10   -2.10    1.80
 -19   0  10    5.10    5.70
 -18   0  10    7.00    6.50
 -18   0  10   13.90    3.80
 -17   0  10    9.20    6.90
 -17   0  10    7.70    3.20
 -16   0  10   32.70    8.60
 -16   0  10   31.70    5.50
 -15   0  10  184.58   11.10
 -15   0  10  171.98   15.80
 -14   0  10   23.50    8.00
 -14   0  10   28.30    4.90
 -13   0  10  255.57   13.60
 -13   0  10  274.57   18.60
 -12   0  10  117.39    8.30
 -12   0  10  146.79   12.30
 -11   0  10  129.19    8.40
 -11   0  10  134.19   11.50
 -10   0  10  137.89    8.50
  -9   0  10  262.67   12.90
   8   0 -10   13.50    2.60
  -8   0  10    8.70    2.40
  -8   0  10   11.40    4.10
  -7   0  10 1419.96   54.49
  -7   0  10 1446.56   50.39
   7   0 -10 1387.86   49.50
  -6   0  10 5639.44  190.88
   5   0 -10   84.09    6.20
  -5   0  10   84.69    7.40
  -5   0  10   90.79    6.50
   5   0 -10   84.19    5.10
   4   0 -10    0.20    1.00
   4   0 -10    0.30    1.00
  -4   0  10    3.90    2.60
  -4   0  10   -0.50    0.80
  -3   0  10   37.90    3.50
   3   0 -10   49.20    3.60
   3   0 -10   44.40    3.60
   2   0 -10  259.77   11.30
  -2   0  10  269.57   11.70
   2   0 -10  274.67   11.70
  -1   0  10   14.10    2.40
   1   0 -10   22.50    3.20
   1   0 -10   16.50    2.40
   0   0  10   40.50    3.30
   0   0 -10   40.00    2.90
   0   0 -10   34.20    4.90
   0   0 -10   45.30    4.10
  -1   0 -10   -1.20    1.00
   1   0  10    0.40    1.00
   2   0  10    1.30    1.10
  -2   0 -10    4.60    1.20
  -2   0 -10    2.70    1.60
  -2   0 -10    2.20    1.60
  -3   0 -10   18.20    2.30
  -3   0 -10   22.80    3.00
  -3   0 -10   20.30    3.60
   3   0  10   13.60    2.60
   4   0  10    7.90    2.70
  -4   0 -10    5.90    2.10
  -4   0 -10    5.20    1.60
  -4   0 -10   11.10    1.60
   5   0  10   11.10    2.60
   5   0  10    7.10    2.90
  -5   0 -10   18.80    2.70
  -6   0 -10  656.43   24.50
   6   0  10  678.83   28.10
  -6   0 -10  645.44   23.40
  -6   0 -10  690.03   25.00
   6   0  10  684.53   26.10
  -7   0 -10  381.86   14.10
  -7   0 -10  388.86   15.90
   7   0  10  393.96   17.00
  -7   0 -10  367.66   14.70
   7   0  10  386.66   18.80
   8   0  10   15.50    4.80
   8   0  10   18.00    3.50
  -8   0 -10   22.10    3.50
  -8   0 -10   14.50    1.80
   9   0  10   30.00    4.80
  -9   0 -10   29.80    2.30
  -9   0 -10   38.90    2.60
 -10   0 -10  309.67   11.70
 -10   0 -10  314.87   14.60
 -10   0 -10  313.77   11.80
  10   0  10  323.47   15.50
 -11   0 -10   72.59    6.00
 -11   0 -10   79.39    3.80
 -11   0 -10   70.99    3.80
  11   0  10   82.79    6.90
 -12   0 -10  218.58    8.50
 -12   0 -10  229.48   12.40
 -13   0 -10   58.49    5.90
 -15   0 -10   26.70    5.60
 -16   0 -10   39.90    7.10
 -17   0 -10    3.70    4.00
 -18   0 -10  337.37   20.40
 -18  -1  10   76.49   16.00
 -18  -1  10   65.89    8.00
 -18   1  10   66.49    8.50
 -18   1  10   59.29   11.30
 -17  -1  10   23.20    5.00
 -17  -1  10   22.70   10.00
 -17   1  10   24.40    7.10
 -17   1  10   27.50    5.00
 -16  -1  10   -2.10    1.70
 -16  -1  10    0.30    4.70
 -16   1  10    1.60    2.70
 -16   1  10   -2.10    2.60
 -15  -1  10   25.30    9.00
 -15  -1  10   22.40    4.90
 -15   1  10   19.50    3.80
 -14  -1  10  296.57   29.30
 -14  -1  10  313.07   15.30
 -14   1  10  305.37   15.50
 -14   1  10  278.67   17.70
 -13  -1  10  862.51   33.70
 -13  -1  10  900.31   44.00
 -13   1  10  852.01   35.90
 -13   1  10  840.62   36.90
 -12  -1  10  408.36   27.00
 -12  -1  10  475.15   20.50
 -12   1  10  488.25   23.20
 -12   1  10  476.85   20.80
 -11  -1  10   -1.30    1.40
 -11  -1  10    2.80    4.40
 -11   1  10    1.60    1.60
 -11   1  10   -0.90    2.00
 -10  -1  10   45.70    9.40
 -10  -1  10   60.49    5.20
 -10   1  10   49.80    6.30
 -10   1  10   49.00    7.10
  -9  -1  10    0.00    3.10
  -9  -1  10    0.80    1.90
  -9   1  10    1.60    2.00
  -9   1  10    4.10    2.10
  -8  -1  10    5.70    2.30
   8  -1 -10   10.50    2.90
  -8  -1  10   -0.10    2.90
  -8   1  10    0.70    1.60
  -8   1  10    6.10    2.80
  -7  -1  10  129.89   11.80
  -7  -1  10  111.69    7.20
   7  -1 -10  118.99    7.10
  -7   1  10  104.99    6.90
  -7   1  10  109.69    7.40
   6  -1 -10   38.80    3.60
  -6  -1  10   33.20    7.00
  -6  -1  10   35.90    4.70
  -6   1  10   32.30    4.30
   6   1 -10   44.60    6.40
  -6   1  10   40.00    5.00
   5  -1 -10  742.73   29.00
  -5  -1  10  765.52   29.00
   5  -1 -10  779.92   27.80
  -5  -1  10  691.83   34.30
   5   1 -10  720.63   31.20
  -5   1  10  797.92   28.60
  -5   1  10  774.82   28.40
  -4  -1  10  136.49    8.80
   4  -1 -10  142.49    6.90
  -4   1  10  149.29    7.70
   4   1 -10  130.99   10.80
  -4   1  10  142.79    7.60
  -3  -1  10  220.98   11.40
   3  -1 -10  230.58   10.80
   3   1 -10  242.58   14.10
  -3   1  10  232.18   10.20
  -3   1  10  245.68   10.70
   2  -1 -10   98.19    5.60
  -2  -1  10   88.79    6.20
   2   1 -10   89.49    8.10
   2   1 -10   98.09    5.80
  -2   1  10   94.19    5.40
   1  -1 -10  543.65   20.40
  -1  -1  10  567.44   22.30
   1   1 -10  546.35   25.80
  -1   1  10  543.55   20.40
   1   1 -10  555.44   21.20
   1   1 -10  569.94   24.50
   0  -1 -10   40.10    3.40
   0  -1  10   35.50    4.60
   0  -1 -10   46.50    3.00
   0   1  10   48.00    3.30
   0   1 -10   50.39    7.00
   0   1 -10   46.00    3.60
  -1  -1 -10  295.07   11.20
   1  -1  10  288.17   13.80
  -1   1 -10  280.37   12.50
   1   1  10  316.67   11.80
  -1   1 -10  291.07   15.60
   2  -1  10  502.15   20.60
  -2   1 -10  497.65   19.10
   2   1  10  470.45   17.80
  -2   1 -10  479.15   22.30
  -3  -1 -10  909.81   32.70
   3  -1  10  950.20   35.90
   3   1  10  975.50   32.80
  -3   1 -10  936.81   37.70
  -3   1 -10  966.60   34.30
   4  -1  10  209.78   11.00
  -4   1 -10  208.28   12.10
  -4   1 -10  211.78    9.70
  -4   1 -10  201.38   12.30
   4   1  10  183.68    8.20
   4   1  10  191.68    9.40
   4   1  10  177.58    9.60
  -5  -1 -10  863.51   31.20
   5  -1  10  821.52   35.60
   5   1  10  853.21   32.20
  -5   1 -10  929.01   35.30
  -5   1 -10  869.71   31.80
   5   1  10  882.41   32.10
  -5   1 -10  830.22   34.60
   5   1  10  854.91   30.30
   6  -1  10   23.20    4.40
  -6  -1 -10   25.40    3.70
   6   1  10   21.10    3.80
  -6   1 -10   21.20    4.30
  -6   1 -10   22.60    3.50
   6   1  10   16.00    3.30
  -6   1 -10   23.30    4.40
   6   1  10   18.50    2.60
   7  -1  10  508.65   21.80
  -7  -1 -10  484.65   19.70
  -7   1 -10  493.95   21.60
   7   1  10  505.35   20.50
   7   1  10  470.75   18.60
  -7   1 -10  471.85   19.30
  -7   1 -10  438.26   22.70
   7   1  10  458.15   20.20
  -8  -1 -10   23.00    4.00
   8  -1  10   17.80    3.80
  -8   1 -10   24.00    3.70
  -8   1 -10   17.90    4.10
   8   1  10   18.80    3.90
  -8   1 -10   20.30    4.20
   8   1  10   18.50    3.80
   8   1  10   22.80    3.30
   9  -1  10  462.55   21.60
  -9  -1 -10  482.65   20.60
  -9   1 -10  485.75   20.50
   9   1  10  473.85   19.30
   9   1  10  462.15   22.90
  -9   1 -10  466.55   20.90
  -9   1 -10  424.76   27.10
   9   1  10  483.65   20.90
 -10  -1 -10  119.39    8.30
  10  -1  10   98.69    8.20
  10   1  10   94.89    7.70
  10   1  10  106.79    6.80
 -10   1 -10  107.09    7.60
 -10   1 -10  109.89    8.10
  11  -1  10   27.20    5.60
 -11  -1 -10   10.30    4.00
  11   1  10   23.40    4.00
 -11   1 -10   27.90    4.50
 -12  -1 -10   11.10    4.00
 -13  -1 -10    6.90    4.40
 -13   1 -10   22.30    3.70
 -14  -1 -10  295.37   18.20
 -14   1 -10  303.57   16.50
 -14   1 -10  316.87   14.40
 -15  -1 -10  334.97   28.00
 -15   1 -10  309.77   16.40
 -15   1 -10  270.07   13.40
 -16  -1 -10   53.79    9.70
 -16   1 -10   67.89    5.40
 -16   1 -10   56.99    7.90
 -17  -1 -10   53.49   10.60
 -17   1 -10   51.69    4.80
 -17   1 -10   60.69    9.00
 -18  -1 -10    0.20    3.60
 -18   1 -10    1.50    1.90
 -18   1 -10    5.60    3.10
 -18  -2  10    4.10    7.20
 -18  -2  10   -1.40    1.80
 -18   2  10    3.10    2.80
 -18   2  10   -1.70    2.70
 -17  -2  10   26.20   11.50
 -17  -2  10   18.60    4.60
 -17   2  10   30.50    7.10
 -17   2  10   25.50    6.00
 -16  -2  10   23.30    4.60
 -16  -2  10   24.60   10.30
 -16   2  10   12.80    4.00
 -16   2  10   31.40    6.70
 -15  -2  10   -1.10    5.00
 -15   2  10   -1.20    2.10
 -15   2  10   -0.70    2.00
 -14  -2  10   43.20    6.40
 -14  -2  10   62.09   14.20
 -14   2  10   52.39    7.50
 -14   2  10   48.20    7.30
 -13  -2  10  102.89    7.90
 -13  -2  10   81.39   15.30
 -13   2  10  104.89    8.00
 -13   2  10  100.29    8.20
 -12  -2  10   52.99    6.80
 -12  -2  10   55.49   13.20
 -12   2  10   49.10    6.70
 -12   2  10   66.39    6.10
 -11  -2  10  261.47   13.60
 -11  -2  10  249.58   21.00
 -11   2  10  245.68   13.50
 -11   2  10  234.58   12.80
 -10  -2  10  293.97   22.60
 -10  -2  10  268.77   14.20
 -10   2  10  265.97   14.20
 -10   2  10  297.87   13.90
  -9  -2  10   90.09    6.90
  -9  -2  10   86.59   14.30
  -9   2  10   80.59    6.60
  -8  -2  10   31.80    8.50
  -8  -2  10   28.90    4.70
   8  -2 -10   33.50    6.80
  -8   2  10   29.90    4.70
  -8   2  10   31.40    4.20
  -7  -2  10   73.49    6.20
  -7  -2  10   85.19   13.40
  -7   2  10   84.79    6.20
  -7   2  10   76.09    5.10
   6  -2 -10    6.10    3.20
  -6  -2  10   11.20    3.10
  -6   2  10    7.60    1.90
  -6   2  10   15.40    3.20
  -5  -2  10   98.19    7.20
   5  -2 -10   87.29    7.00
  -5   2  10   97.49    5.20
  -5   2  10  100.49    6.60
   4  -2 -10    3.30    2.20
  -4  -2  10    0.50    1.70
  -4   2  10    5.10    1.80
  -4   2  10    3.00    1.20
  -3  -2  10  144.69    9.40
   3  -2 -10  144.89    8.20
  -3   2  10  152.08    8.00
  -2  -2  10 1224.78   47.10
   2  -2 -10 1258.87   44.20
  -2   2  10 1311.57   44.60
   2   2 -10 1282.27   49.80
  -1  -2  10   29.30    4.80
  -1   2  10   31.00    3.70
   1   2 -10   35.00    6.30
   0  -2  10   67.59    6.20
   0   2  10   74.19    4.50
   0   2 -10   81.19   10.00
   1  -2  10  183.68   11.00
   1   2  10  188.78    8.10
  -1   2 -10  176.68   12.40
   2  -2  10  304.17   15.30
  -2   2 -10  268.57   16.70
   2   2  10  307.47   11.50
   3  -2  10  136.79    9.00
   3   2  10  126.99    5.40
   4  -2  10  290.87   15.40
   4   2  10  307.37   10.90
   4   2  10  293.27   11.40
  -4   2 -10  306.77   17.70
   5  -2  10    1.20    1.70
  -5  -2 -10    1.00    2.40
   5   2  10    3.20    0.80
   5   2  10    0.80    1.10
  -5   2 -10    4.80    3.40
  -5   2 -10    1.50    2.80
   5   2  10    0.60    0.90
   6  -2  10  240.08   14.00
  -6  -2 -10  261.77   14.50
  -6   2 -10  266.77   16.00
   6   2  10  236.38   10.60
   6   2  10  254.67   10.50
  -6   2 -10  260.17   16.70
   6   2  10  252.37    9.20
  -7  -2 -10   19.30    5.30
   7  -2  10   14.10    3.80
  -7   2 -10    8.50    4.00
   7   2  10    6.20    1.90
  -7   2 -10    3.40    3.10
   7   2  10    9.60    2.00
   7   2  10    6.90    1.30
  -8  -2 -10  163.28   11.60
   8  -2  10  146.59   10.40
   8   2  10  131.69    7.80
  -8   2 -10  145.99   11.40
  -8   2 -10  154.28   11.50
   8   2  10  145.09    7.30
  -9  -2 -10  226.48   15.10
   9  -2  10  224.68   14.10
   9   2  10  229.38    9.90
   9   2  10  226.88   10.60
  -9   2 -10  234.18   14.80
  -9   2 -10  253.57   15.10
 -10  -2 -10  177.18   13.80
  10  -2  10  172.78   12.50
 -10   2 -10  218.38   13.50
 -10   2 -10  207.58   13.40
  10   2  10  188.28    9.80
  10   2  10  200.88    9.10
 -11  -2 -10   12.30    5.50
 -11   2 -10   19.90    5.10
  11   2  10   16.60    5.50
 -11   2 -10   23.80    4.90
 -12  -2 -10   85.59   12.70
 -12   2 -10   85.69    7.90
  12   2  10   69.79    6.30
 -13  -2 -10  105.29   14.40
 -13   2 -10  114.19    9.10
 -13   2 -10   92.99    8.80
 -14  -2 -10   90.09   13.70
 -14   2 -10  101.39    8.80
 -14   2 -10   87.99    8.20
 -15  -2 -10   31.00    9.20
 -15   2 -10   30.10    5.80
 -15   2 -10   18.00    4.80
 -16  -2 -10  119.09   17.40
 -16   2 -10  125.39   10.40
 -16   2 -10  124.29    9.50
 -17  -2 -10    2.90    5.80
 -17   2 -10    1.50    2.50
 -16  -3  10   -0.90    1.80
 -16  -3  10   -1.80    5.30
 -16   3  10   -1.80    2.20
 -16   3  10   -2.80    1.60
 -15  -3  10   -1.60    1.80
 -15  -3  10    3.60    7.80
 -15   3  10    0.00    2.30
 -15   3  10   -1.00    2.10
 -14  -3  10   13.30    9.60
 -14  -3  10    6.30    3.30
 -14   3  10   13.30    4.00
 -14   3  10    7.30    3.70
 -13  -3  10   15.80    4.10
 -13  -3  10    6.70    7.80
 -13   3  10    4.70    3.30
 -13   3  10   11.40    3.50
 -12  -3  10   48.60    6.90
 -12  -3  10   43.60   12.00
 -12   3  10   31.80    6.10
 -12   3  10   44.90    6.20
 -11  -3  10   -2.60    4.50
 -11  -3  10    1.10    2.10
 -11   3  10    0.50    1.80
 -11   3  10    2.00    2.70
 -10  -3  10   36.80    5.90
 -10   3  10   35.20    4.90
 -10   3  10   36.30    6.90
  -9  -3  10  175.78   11.10
  -9   3  10  166.38   11.00
  -9   3  10  176.68    9.70
  -8  -3  10   18.70    4.30
  -8   3  10   20.40    4.40
  -8   3  10   18.10    3.30
  -7  -3  10   73.09    6.80
  -7   3  10   72.99    5.30
  -7   3  10   72.49    6.30
   6  -3 -10  655.43   29.00
  -6  -3  10  688.93   29.00
  -6   3  10  705.13   28.30
  -6   3  10  700.63   26.30
  -5  -3  10  186.18   11.80
   5  -3 -10  214.78   12.00
  -5   3  10  208.38   11.50
  -5   3  10  216.68   10.20
  -4  -3  10  278.17   15.30
   4  -3 -10  290.07   13.70
  -4   3  10  306.97   14.40
  -4   3  10  276.57   12.60
  -3  -3  10  172.18   11.20
  -3   3  10  187.08    9.10
   3   3 -10  174.88   13.20
  -3   3  10  189.98   10.70
  -2  -3  10   60.29    7.70
  -2   3  10   59.49    4.50
  -2   3  10   54.19    7.30
   2   3 -10   62.99    9.80
  -2   3  10   50.89    4.70
  -1  -3  10   60.29    7.50
  -1   3  10   59.89    4.90
   1   3 -10   69.89   10.10
  -1   3  10   63.09    4.90
  -1   3  10   61.29    5.90
   0  -3  10   22.90    4.80
   0   3  10   17.00    3.70
   0   3 -10   18.10    5.30
   0   3  10   18.20    3.60
   0   3  10   18.00    3.00
   1  -3  10  484.25   22.10
  -1   3 -10  402.66   23.80
   1   3  10  492.75   19.70
   1   3  10  459.85   18.20
   2  -3  10   90.79    7.90
  -2   3 -10  114.69   13.80
   2   3  10  104.39    6.30
   2   3  10   90.99    5.40
   3  -3  10   -1.00    1.20
   3   3  10   -0.10    1.20
  -3   3 -10   -2.80    1.30
   3   3  10    2.10    1.10
   4  -3  10   -1.90    1.00
   4   3  10   -0.20    1.10
  -4   3 -10    2.50    3.00
   5  -3  10  343.17   18.50
  -5   3 -10  327.07   20.70
   5   3  10  368.26   14.60
   6  -3  10   76.79    7.40
  -6   3 -10   74.69   12.20
   6   3  10   66.79    4.80
  -6   3 -10   70.39   10.70
   7  -3  10    7.50    3.20
  -7   3 -10    3.10    3.60
   7   3  10    1.60    1.60
  -7   3 -10    8.00    4.70
  -8   3 -10  429.66   25.20
  -8   3 -10  419.16   23.80
  -9  -3 -10   40.70    9.10
 -10  -3 -10    8.70    5.70
 -10   3 -10   12.80    4.60
 -10   3 -10   19.30    5.80
 -11  -3 -10  324.87   22.40
 -11   3 -10  304.27   19.10
  11   3  10  307.87   12.90
 -11   3 -10  315.27   19.70
 -12  -3 -10   95.19   14.70
 -12   3 -10   93.19   12.10
 -12   3 -10   92.19   11.80
 -13  -3 -10   -0.30    4.20
 -13   3 -10   -0.60    2.70
 -13   3 -10    2.80    3.50
 -14  -3 -10   10.30    7.30
 -14   3 -10    9.90    4.90
 -14   3 -10   14.40    5.00
 -15  -3 -10   70.59   14.90
 -15   3 -10   60.39   10.40
 -15   3 -10   58.39    9.50
 -13  -4  10    2.00    2.60
 -13   4  10    2.70    2.60
 -13   4  10    3.90    4.00
 -12  -4  10    0.10    2.70
 -12   4  10   -1.00    2.00
 -12   4  10    1.50    2.20
 -11  -4  10    0.30    2.30
 -11   4  10   -0.60    1.60
 -11   4  10   -1.10    2.10
 -10  -4  10   65.09    8.20
 -10   4  10   56.89    8.50
 -10   4  10   65.59    6.10
  -9  -4  10    0.50    2.30
  -9   4  10   -0.10    2.40
  -9   4  10    0.40    1.80
  -8  -4  10   17.90    4.70
  -8   4  10   15.60    4.10
  -8   4  10   16.80    3.90
  -7  -4  10   60.39    8.00
  -7   4  10   59.29    5.50
  -7   4  10   51.49    7.60
  -6  -4  10    3.30    2.50
   6   4 -10    9.80    5.00
  -6   4  10   11.70    3.20
  -6   4  10   12.80    4.00
  -5  -4  10    6.50    3.20
   5  -4 -10   13.50    3.00
  -5   4  10   14.40    4.00
   5   4 -10    4.60    4.60
  -5   4  10    9.60    3.10
  -4  -4  10  109.59    8.80
  -4   4  10  103.29    8.50
  -4   4  10   93.59    7.80
  -3  -4  10   -0.20    1.90
  -3   4  10    2.10    2.30
   3   4 -10    5.60    6.00
  -3   4  10    1.50    2.20
  -2  -4  10   30.20    5.80
  -2   4  10   31.50    7.30
  -2   4  10   34.00    5.30
   2   4 -10   23.90    7.40
  -2   4  10   35.80    5.80
  -1  -4  10  235.58   13.90
  -1   4  10  219.98   14.80
   1   4 -10  223.08   21.00
  -1   4  10  205.98   13.10
   0  -4  10    1.20    1.90
   0   4  10    1.10    2.00
   0   4  10    1.40    3.10
   1  -4  10  180.68   12.20
  -1   4 -10  147.89   25.30
   1   4  10  169.08   12.00
   1   4  10  184.18   10.10
   2  -4  10    1.10    2.30
   2   4  10   -0.70    1.40
   2   4  10   -0.30    2.30
  -2   4 -10    2.40    3.70
   3  -4  10    5.30    4.00
   3   4  10    6.60    2.50
   3   4  10    9.10    3.60
  -3   4 -10    5.30    4.30
   4  -4  10  145.39   11.40
  -4   4 -10  173.88   14.80
   4   4  10  159.38    8.30
   5  -4  10   -0.40    2.00
  -5   4 -10    1.60    3.30
   5   4  10    1.30    1.40
  -6   4 -10   33.70    7.80
  -6   4 -10   34.30    9.50
  -7   4 -10    2.60    5.10
  -7   4 -10    0.00    3.20
  -8   4 -10  107.39   15.10
  -8   4 -10   72.59   13.00
  -9   4 -10   63.49   11.40
  -9   4 -10   54.29   10.80
 -10   4 -10   15.00    6.20
 -10   4 -10    3.20    4.20
 -11   4 -10  478.15   28.30
 -11   4 -10  474.25   27.50
 -12   4 -10   -3.80    2.40
 -12   4 -10   -2.80    2.20
 -13  -4 -10  342.97   26.90
 -13   4 -10  317.47   21.40
  -9  -5  10    2.40    2.60
   9   5 -10    1.60    3.30
  -9   5  10   -0.50    2.00
  -9   5  10    4.00    3.50
  -8  -5  10  102.09    8.30
   8   5 -10  123.79   16.50
  -8   5  10  123.19   10.40
  -8   5  10  113.69    9.10
  -7  -5  10   19.60    4.70
  -7   5  10   22.90    5.50
  -7   5  10   14.00    4.40
   7   5 -10   23.30    7.40
  -6  -5  10   -0.20    2.20
  -6   5  10   -0.80    2.10
   6   5 -10    5.20    4.50
  -6   5  10    0.70    2.40
  -5  -5  10    5.50    3.30
  -5   5  10   12.40    4.10
  -5   5  10    6.30    3.30
   5   5 -10    2.60    4.20
  -4  -5  10   19.00    4.70
   4   5 -10   25.60    8.10
  -4   5  10   23.50    5.60
  -4   5  10   13.50    4.40
  -3  -5  10    9.50    4.60
  -3   5  10   11.00    4.00
   3   5 -10    2.30    4.10
  -3   5  10    2.30    3.30
  -2  -5  10   48.00    8.00
  -2   5  10   48.10    8.00
  -2   5  10   54.89    7.80
   2   5 -10   29.10    8.70
  -1  -5  10    2.20    2.60
   1   5 -10    1.30    3.60
  -1   5  10    2.60    2.70
  -1   5  10    2.00    3.00
   0   5  10   30.00    5.70
   0   5 -10   18.20    7.30
  -1   5 -10    1.80    3.70
   1   5  10   -2.20    1.80
  -2   5 -10   -2.00    3.70
   2   5  10    0.30    2.40
   3   5  10   12.70    3.80
  -3   5 -10   24.50    8.20
   4   5  10   21.70    4.20
  -4   5 -10   35.90    8.90
   5   5  10   42.00    6.40
  -5   5 -10   57.39   11.80
  -6   5 -10    9.60    6.90
  -6   5 -10    2.70    3.80
  -7   5 -10   12.90   11.80
  -7   5 -10    4.30    5.80
  -8   5 -10    1.70    4.80
  -8   5 -10    0.60    3.90
  -9   5 -10   16.90    6.90
  -9   5 -10   38.90   10.70
 -18   0  11   -1.80    1.50
 -18   0  11    2.60    5.50
 -17   0  11   -2.30    4.30
 -17   0  11   -0.60    1.70
 -16   0  11   -1.00    1.70
 -16   0  11   -0.70    4.80
 -15   0  11    0.50    3.80
 -15   0  11    3.00    2.30
 -14   0  11   -0.20    1.80
 -14   0  11    0.40    4.00
 -13   0  11   -2.40    3.10
 -12   0  11   -1.80    3.00
 -12   0  11    1.40    1.80
 -11   0  11   -0.50    3.10
 -11   0  11    1.60    1.80
 -10   0  11    0.60    1.60
 -10   0  11    2.00    3.60
  -9   0  11   -1.00    2.90
  -9   0  11   -0.50    1.30
  -8   0  11    1.30    1.50
  -8   0  11    2.10    3.00
   8   0 -11    0.40    1.40
  -7   0  11   -0.20    1.20
   7   0 -11    0.20    1.20
  -7   0  11   -1.50    2.10
  -6   0  11    0.70    1.50
   6   0 -11    0.70    1.30
  -6   0  11    0.90    2.50
  -5   0  11    1.40    1.30
  -5   0  11   -0.80    2.10
   5   0 -11    0.60    1.10
   4   0 -11   -0.20    1.00
   4   0 -11    1.10    1.30
  -4   0  11    1.60    2.50
   3   0 -11    0.00    0.70
  -3   0  11    0.50    1.10
   3   0 -11    0.00    1.10
   2   0 -11   -0.10    1.20
   2   0 -11    0.20    1.00
  -2   0  11    0.80    1.20
   1   0 -11   -0.40    0.80
  -1   0  11    0.60    1.10
   1   0 -11   -1.20    1.10
   1   0 -11    0.40    1.30
   0   0 -11    1.60    1.60
   0   0 -11    4.10    2.20
   0   0  11    2.30    1.40
   0   0 -11    0.30    0.80
  -1   0 -11   -0.30    0.80
   1   0  11   -1.20    0.60
  -1   0 -11   -1.10    1.10
  -1   0 -11    4.90    1.80
  -2   0 -11    4.90    1.90
  -2   0 -11    1.10    0.90
   2   0  11   -1.30    0.70
  -2   0 -11    0.50    1.20
  -3   0 -11    0.40    1.40
   3   0  11    1.30    1.30
  -3   0 -11   -0.40    0.90
  -3   0 -11    0.40    0.80
  -4   0 -11    1.00    1.40
  -4   0 -11   -0.40    0.70
   4   0  11    0.40    1.10
   4   0  11    0.70    1.60
  -4   0 -11   -0.80    0.90
   5   0  11   -0.90    0.90
  -5   0 -11    0.20    0.70
   5   0  11   -0.40    1.50
  -5   0 -11    1.00    1.20
  -5   0 -11    0.90    1.40
   6   0  11    0.10    1.50
  -6   0 -11   -0.10    0.80
   6   0  11    0.70    1.30
  -6   0 -11    1.70    1.30
  -6   0 -11   -1.30    0.90
  -7   0 -11    1.60    1.40
  -7   0 -11    0.00    0.70
   7   0  11   -0.10    1.20
  -7   0 -11   -0.30    1.00
  -8   0 -11   -0.10    1.00
  -8   0 -11    0.80    0.70
  -8   0 -11    0.20    1.30
   8   0  11    2.80    1.60
  -9   0 -11    1.10    0.90
  -9   0 -11    0.40    1.50
   9   0  11   -1.70    1.20
  -9   0 -11   -0.30    0.50
 -10   0 -11    0.70    0.80
  10   0  11    2.40    1.90
 -10   0 -11   -0.40    1.30
  11   0  11    1.10    1.70
 -11   0 -11    2.80    2.20
 -12   0 -11    0.90    1.60
  12   0  11   -1.40    1.60
 -13   0 -11    0.60    2.20
 -14   0 -11    1.30    2.40
 -15   0 -11   -1.20    2.00
 -16   0 -11   -1.50    2.30
 -17   0 -11   -1.80    2.70
 -18   0 -11    0.00    3.30
 -18  -1  11   -0.70    6.60
 -18  -1  11    1.50    2.40
 -18   1  11    0.00    4.10
 -17  -1  11   22.10    4.70
 -17  -1  11   22.30   10.60
 -17   1  11   12.50    6.50
 -17   1  11   18.30    4.60
 -16  -1  11   35.30   11.30
 -16  -1  11   34.70    6.00
 -16   1  11   39.80    6.10
 -16   1  11   40.50    8.90
 -15  -1  11  195.68   18.90
 -15  -1  11  193.48   11.50
 -15   1  11  182.78   11.60
 -15   1  11  193.78   16.00
 -14  -1  11   27.20    4.70
 -14  -1  11   32.50    9.90
 -14   1  11   36.80    7.70
 -14   1  11   24.00    4.50
 -13  -1  11  355.56   17.10
 -13  -1  11  343.67   24.60
 -13   1  11  355.16   19.80
 -12  -1  11   28.50    4.50
 -12  -1  11   26.60    8.40
 -12   1  11   24.20    5.00
 -12   1  11   31.40    6.20
 -11  -1  11   18.00    6.10
 -10  -1  11   41.20    5.60
 -10  -1  11   26.00    7.90
 -10   1  11   33.40    5.00
 -10   1  11   31.10    5.80
  -9  -1  11  183.78   10.10
  -9  -1  11  159.88   14.30
  -9   1  11  167.08    9.70
  -9   1  11  163.88   10.70
  -8  -1  11   83.29    6.40
  -8  -1  11  100.99   13.20
   8  -1 -11   78.39    6.00
  -8   1  11   80.29    6.00
  -8   1  11   93.59    7.20
  -7  -1  11  323.77   15.30
   7  -1 -11  326.07   14.70
  -7  -1  11  347.77   30.40
  -7   1  11  334.57   14.90
  -7   1  11  327.87   15.70
   6  -1 -11    0.40    1.20
  -6  -1  11   -3.50    2.60
  -6  -1  11   -0.70    1.10
   6   1 -11    1.20    2.10
  -6   1  11    0.00    1.80
  -6   1  11   -0.40    1.10
   5  -1 -11  153.58    8.60
  -5  -1  11  149.39    8.70
   5  -1 -11  143.49    7.40
   5   1 -11  148.39   10.10
  -5   1  11  129.29    7.70
  -5   1  11  150.28    8.50
   4  -1 -11   73.59    5.20
  -4  -1  11   61.59    5.10
   4  -1 -11   59.49    4.00
  -4   1  11   65.89    5.20
   4   1 -11   70.09    6.80
  -4   1  11   64.29    4.70
   3  -1 -11  313.37   13.70
  -3  -1  11  318.67   14.70
  -3   1  11  325.67   13.50
  -3   1  11  314.47   13.10
   2  -1 -11  199.98    9.40
   1  -1 -11   -0.60    1.00
   1  -1 -11   -0.10    1.10
  -1  -1  11    1.70    1.90
  -1   1  11    0.10    0.80
   1   1 -11    0.10    1.50
   1   1 -11    1.30    2.80
   0  -1 -11   14.30    2.60
   0   1 -11   15.70    3.80
   0   1 -11   10.30    2.20
   0   1 -11   14.30    4.90
   0   1  11   14.20    2.30
  -1  -1 -11 1440.36   52.39
   1  -1  11 1553.74   58.09
  -1  -1 -11 1497.75   50.59
   1   1  11 1504.95   51.79
  -1   1 -11 1523.05   56.99
  -1   1 -11 1614.44   52.99
  -2   1 -11  236.98   13.60
  -2   1 -11  207.58   10.20
   2   1  11  232.88    9.60
  -3   1 -11  118.09    9.00
  -3   1 -11  110.89    6.50
   3   1  11  113.89    5.70
   4  -1  11   15.70    3.60
   4   1  11   17.10    2.50
  -4   1 -11   14.20    4.00
   4   1  11   17.80    3.30
  -4   1 -11   19.40    3.00
  -4   1 -11   18.30    4.00
   5  -1  11    2.00    1.80
  -5  -1 -11    0.80    1.40
   5   1  11    1.30    1.60
  -5   1 -11    2.30    1.40
   5   1  11    3.40    1.90
  -5   1 -11    3.00    2.50
   5   1  11    0.50    0.90
  -5   1 -11   -0.60    1.80
   6  -1  11    1.60    1.60
   6   1  11    2.20    1.30
   6   1  11    1.60    1.70
   6   1  11    3.60    2.10
  -6   1 -11    7.30    2.90
  -6   1 -11    5.60    2.70
   7  -1  11  174.38   10.90
  -7  -1 -11  175.98    9.40
  -7   1 -11  183.08    9.30
   7   1  11  182.48    8.90
   7   1  11  186.78   10.70
  -7   1 -11  195.48   12.70
   7   1  11  171.08   10.20
  -7   1 -11  174.38   11.50
  -8  -1 -11  538.75   21.20
   8  -1  11  498.15   22.70
   8   1  11  510.75   20.20
   8   1  11  477.15   22.10
  -8   1 -11  505.95   22.30
   8   1  11  482.35   21.70
  -8   1 -11  491.75   20.60
  -9  -1 -11   80.49    6.60
   9  -1  11   86.89    7.50
   9   1  11   81.29    7.10
   9   1  11   83.89   10.10
  -9   1 -11   77.89    6.90
   9   1  11   84.89    5.90
  -9   1 -11   81.69    6.90
 -10  -1 -11  522.45   23.10
  10  -1  11  501.55   23.90
  10   1  11  503.55   21.50
 -10   1 -11  550.24   23.50
 -10   1 -11  559.84   22.90
 -11  -1 -11   49.99    7.10
  11  -1  11   60.59    8.10
  11   1  11   52.59    5.00
 -11   1 -11   64.59    5.60
 -11   1 -11   66.79    6.00
 -12  -1 -11   89.29    8.40
  12  -1  11   90.39    8.20
  12   1  11   81.99    7.40
 -12   1 -11  100.09    6.90
 -12   1 -11   98.69    7.60
 -13  -1 -11    2.50    3.10
 -13   1 -11    0.70    2.40
 -13   1 -11    2.80    1.80
 -14  -1 -11  313.07   18.50
 -14   1 -11  299.27   14.00
 -14   1 -11  304.77   16.40
 -15  -1 -11   54.69   10.10
 -15   1 -11   62.89    5.40
 -15   1 -11   77.49    7.30
 -16  -1 -11    0.00    3.50
 -16   1 -11   11.90    4.00
 -16   1 -11    7.30    2.50
 -17  -1 -11   21.90    6.90
 -17   1 -11   25.40    5.60
 -17   1 -11   22.40    3.50
 -17  -2  11   51.09    7.20
 -17  -2  11   53.09   15.60
 -17   2  11   37.30    7.80
 -17   2  11   43.20    7.00
 -16  -2  11    4.00    2.90
 -16  -2  11   -2.20    4.80
 -16   2  11    1.60    2.80
 -16   2  11    0.40    3.00
 -15  -2  11   19.80    4.40
 -15  -2  11    4.70    6.50
 -15   2  11   21.30    5.00
 -15   2  11   27.60    5.70
 -14  -2  11    4.00    5.70
 -14  -2  11    0.00    1.60
 -14   2  11    2.50    2.90
 -14   2  11    6.10    2.30
 -13  -2  11   15.00    3.80
 -13  -2  11   -0.40    5.00
 -13   2  11   12.50    4.10
 -13   2  11    8.30    3.20
 -12  -2  11   82.29    7.30
 -12  -2  11   84.69   23.10
 -12   2  11   94.49    7.80
 -12   2  11   95.99    7.60
 -11  -2  11  108.39    8.10
 -11  -2  11   81.49   14.20
 -11   2  11   99.49    7.60
 -10  -2  11  138.49   19.10
 -10  -2  11   99.19    7.90
 -10   2  11  103.59    7.70
 -10   2  11  122.99    7.90
  -9  -2  11   41.50    6.00
  -9  -2  11   51.99   11.50
  -9   2  11   36.80    5.40
  -9   2  11   49.50    6.20
  -8  -2  11    1.10    2.00
   8  -2 -11   -2.00    2.20
  -8  -2  11    0.30    3.90
  -8   2  11    3.80    2.30
  -8   2  11    2.20    1.80
  -7  -2  11   89.29    7.20
  -7   2  11   97.99    5.90
  -7   2  11   91.39    6.60
  -6  -2  11  286.47   14.30
  -6   2  11  271.67   11.70
  -6   2  11  267.57   13.10
  -5  -2  11    3.20    1.80
   5  -2 -11    0.80    1.90
  -5   2  11    1.10    1.10
  -5   2  11    0.40    1.40
  -4  -2  11  158.08    9.90
   4  -2 -11  156.28    9.20
  -4   2  11  162.08    7.00
  -3  -2  11   28.40    5.00
   3  -2 -11   22.00    3.60
  -3   2  11   23.60    1.90
  -3   2  11   20.60    3.40
  -2  -2  11   99.19    7.50
   2  -2 -11   83.99    5.30
   2   2 -11  107.89    9.10
  -2   2  11   96.19    5.80
  -1  -2  11  225.88   12.30
  -1   2  11  202.28    9.50
   1   2 -11  216.98   14.00
   0  -2  11  426.26   19.10
   0   2 -11  373.36   20.70
   0   2  11  389.76   15.40
   1  -2  11   16.50    3.90
   1   2  11   20.50    2.50
  -1   2 -11   22.30    5.20
   2  -2  11    0.10    1.60
  -2   2 -11   -0.70    2.30
   2   2  11    1.10    1.00
   3  -2  11  410.36   19.70
   3   2  11  411.86   15.20
  -3   2 -11  430.76   22.30
   4  -2  11   57.69    7.90
   4   2  11   45.00    2.70
   4   2  11   44.60    2.90
  -4   2 -11   46.00    8.30
  -5  -2 -11  229.28   12.80
   5  -2  11  242.38   13.80
   5   2  11  227.88    9.90
  -5   2 -11  231.28   16.30
   5   2  11  239.08   10.50
  -5   2 -11  263.67   16.00
   6  -2  11  100.59    8.40
  -6  -2 -11  105.39    8.50
   6   2  11  109.69    6.10
   6   2  11  118.19    6.40
  -6   2 -11   96.99    9.40
  -6   2 -11  122.29   10.70
   7  -2  11   71.69    6.90
  -7  -2 -11   72.79    7.40
   7   2  11   62.49    4.10
   7   2  11   78.69    5.10
  -7   2 -11   72.79   10.10
   7   2  11   67.19    4.80
  -7   2 -11   87.39    8.40
   8  -2  11   42.70    6.90
  -8  -2 -11   31.20    6.80
  -8   2 -11   57.69    8.80
   8   2  11   37.80    4.80
   8   2  11   35.70    2.90
  -8   2 -11   54.29    8.10
   8   2  11   39.20    3.80
   9  -2  11   20.30    4.60
  -9  -2 -11   22.40    5.30
   9   2  11   15.90    2.60
  -9   2 -11   21.60    5.30
  -9   2 -11    8.70    4.20
   9   2  11   16.60    3.30
 -10  -2 -11   83.09   11.10
  10  -2  11   92.19    8.50
 -10   2 -11  104.49    9.00
  10   2  11   74.39    6.00
  10   2  11   87.99    5.40
 -10   2 -11   86.79    8.20
  11  -2  11  246.18   15.90
 -11  -2 -11  197.68   15.50
 -11   2 -11  247.88   14.90
  11   2  11  248.68   11.20
 -11   2 -11  235.88   14.80
  11   2  11  234.78   12.40
 -12  -2 -11    5.30    4.90
 -12   2 -11   -2.10    1.70
  12   2  11    1.30    2.50
 -12   2 -11    0.60    2.40
 -13  -2 -11  129.89   12.90
 -13   2 -11  110.99    9.60
 -13   2 -11  115.89    9.50
 -14  -2 -11   29.70    8.20
 -14   2 -11   24.70    6.20
 -14   2 -11   30.00    6.10
 -15  -2 -11   16.00    7.60
 -15   2 -11    5.40    3.40
 -15   2 -11   12.30    3.90
 -16  -2 -11   20.60    7.60
 -16   2 -11   19.70    4.90
 -16   2 -11   22.80    5.50
 -16  -3  11    1.60    7.80
 -16   3  11    4.30    3.40
 -16   3  11    0.00    2.30
 -15  -3  11   10.00    7.60
 -15  -3  11   14.60    4.50
 -15   3  11   16.10    4.50
 -14  -3  11    7.20    8.60
 -14   3  11   19.40    4.90
 -14   3  11   13.70    4.00
 -13  -3  11    7.80    8.50
 -13  -3  11   20.10    4.70
 -13   3  11   21.90    4.50
 -13   3  11   15.10    4.30
 -12  -3  11   29.20   11.10
 -12  -3  11   45.70    7.00
 -12   3  11   41.90    6.60
 -12   3  11   36.40    5.60
 -11  -3  11    4.30    3.10
 -11   3  11   12.10    3.60
 -11   3  11    1.60    2.10
 -10  -3  11   77.69    7.30
 -10   3  11   73.49    7.10
 -10   3  11   85.09    6.30
  -9  -3  11    1.50    2.20
  -9   3  11    1.30    1.70
  -9   3  11    0.40    2.10
  -8  -3  11   70.19    8.50
  -8   3  11   71.39    6.60
  -8   3  11   55.39    7.00
  -7  -3  11  316.97   16.90
  -7   3  11  341.67   16.40
  -7   3  11  323.77   14.10
   6  -3 -11   16.80    4.20
  -6  -3  11   25.20    4.50
  -6   3  11   32.50    3.10
  -6   3  11   32.40    4.80
  -5  -3  11   68.59    6.70
   5  -3 -11   64.89    6.10
  -5   3  11   64.99    4.50
  -5   3  11   71.69    6.00
  -4  -3  11  240.88   13.90
   4  -3 -11  231.68   11.70
  -4   3  11  253.07   12.60
   4   3 -11  274.87   17.20
  -4   3  11  233.88   10.50
  -3  -3  11    0.50    1.90
   3   3 -11   -0.10    2.00
  -3   3  11    0.90    1.10
  -2  -3  11  242.28   13.80
  -2   3  11  223.98    9.90
  -2   3  11  229.98   12.40
  -2   3  11  230.98   11.40
   2   3 -11  238.18   16.10
  -1   3  11    8.00    2.70
   1   3 -11    8.20    3.70
   0  -3  11  582.24   27.20
   0   3  11  619.64   23.70
   0   3  11  658.93   24.00
   0   3  11  609.84   23.20
   1  -3  11  368.56   18.60
   1   3  11  335.97   14.10
  -1   3 -11  360.56   21.20
   1   3  11  357.76   14.50
   2  -3  11   67.99    8.50
   2   3  11   49.30    3.60
   2   3  11   49.40    3.50
  -2   3 -11   53.79    9.00
   3  -3  11   -0.80    1.30
  -3   3 -11   -2.00    1.60
   3   3  11    0.50    0.90
   4  -3  11   39.80    6.80
   4   3  11   30.60    2.70
  -4   3 -11   27.50    7.00
   5  -3  11  248.68   15.00
  -5   3 -11  243.48   17.00
   5   3  11  240.08   10.40
  -6   3 -11    7.00    3.80
  -6   3 -11   12.20    4.90
  -7   3 -11  145.29   12.80
  -7   3 -11  148.49   13.70
   7   3  11  141.29    7.60
   8  -3  11   -2.50    1.10
  -8  -3 -11    1.20    3.60
  -8   3 -11    3.20    3.60
   9  -3  11    7.20    3.40
  -9  -3 -11   -1.50    3.30
  -9   3 -11   -0.90    2.40
  -9   3 -11    1.40    3.00
 -10  -3 -11   47.60   10.00
 -10   3 -11   90.79   12.50
 -10   3 -11   67.29   10.50
 -11  -3 -11    8.00    6.30
 -11   3 -11    6.90    4.40
 -11   3 -11    7.10    4.50
 -12  -3 -11   12.40    7.00
 -12   3 -11   11.70    5.00
 -12   3 -11   22.60    6.20
 -13  -3 -11    5.80    5.60
 -13   3 -11    0.70    2.90
 -13   3 -11    5.10    3.90
 -14  -3 -11    0.30    5.40
 -14   3 -11   -0.10    2.40
 -14   3 -11   -0.20    2.80
 -15  -3 -11    0.20    5.00
 -15   3 -11    2.10    5.60
 -15   3 -11    1.40    3.60
 -13  -4  11   -0.10    2.30
 -13   4  11    6.00    3.70
 -13   4  11    0.80    2.30
 -12  -4  11    4.30    3.00
 -12   4  11    8.20    3.60
 -12   4  11    6.70    2.70
 -11  -4  11   -1.00    1.90
 -11   4  11    2.60    3.10
 -11   4  11    6.50    3.10
 -10  -4  11    2.40    2.80
 -10   4  11    7.00    3.60
 -10   4  11    4.40    2.50
  -9  -4  11    6.50    3.40
  -9   4  11   15.40    3.40
  -9   4  11   11.50    4.10
  -8  -4  11   30.30    5.70
  -8   4  11   40.30    5.30
  -8   4  11   35.90    6.20
   7  -4 -11   33.60    6.40
  -7  -4  11   47.20    7.50
  -7   4  11   51.69    4.90
  -7   4  11   59.09   10.40
  -6  -4  11   25.00    5.30
   6  -4 -11   14.80    4.00
  -6   4  11   29.30    5.30
   6   4 -11   20.50    6.30
  -6   4  11   18.20    3.60
  -5  -4  11   54.49    7.70
  -5   4  11   35.70    5.90
   5   4 -11   39.00    8.40
  -4  -4  11  188.18   12.40
  -4   4  11  185.58   10.30
   4   4 -11  187.58   15.50
  -4   4  11  171.28   11.00
  -3  -4  11  382.16   19.60
   3   4 -11  350.06   22.80
  -3   4  11  362.86   16.90
  -3   4  11  346.67   20.40
  -3   4  11  391.06   18.00
  -2  -4  11  171.98   12.10
  -2   4  11  183.68   13.10
  -2   4  11  188.68   10.90
   2   4 -11  188.58   15.80
  -2   4  11  181.28   10.60
  -1  -4  11    1.20    2.20
  -1   4  11    0.60    2.90
  -1   4  11    0.60    1.90
   1   4 -11    6.80    4.90
  -1   4  11    4.80    2.30
   0  -4  11   62.29    8.60
   0   4 -11   56.19   11.00
   0   4  11   66.59    8.00
   0   4  11   50.79    5.00
   0   4  11   48.60    8.60
   1   4  11    5.30    2.20
   1   4  11    0.50    2.60
  -1   4 -11    6.00    3.60
   2  -4  11   23.80    4.70
   2   4  11   20.10    4.10
  -2   4 -11   30.70    7.30
   2   4  11   20.10    3.50
   3  -4  11    9.90    3.10
   3   4  11    2.30    1.60
   3   4  11    6.10    2.70
  -3   4 -11    8.20    5.00
   4  -4  11    1.10    2.40
  -4   4 -11    0.80    3.00
   4   4  11    4.00    2.30
   4   4  11    1.60    1.50
   5  -4  11   55.19    8.50
  -5   4 -11   52.79   10.20
   5   4  11   48.30    3.70
   6  -4  11   14.60    4.80
  -6   4 -11    6.50    4.10
  -6   4 -11    1.50    4.40
  -7   4 -11   13.60    5.70
  -7   4 -11    3.40    4.50
  -8   4 -11   16.60    6.80
  -8   4 -11    6.10    5.00
  -9   4 -11    6.00    4.70
  -9   4 -11    1.30    3.90
 -10   4 -11   49.00   10.00
 -10   4 -11   26.90    7.20
 -11   4 -11  246.88   18.40
 -11   4 -11  233.18   18.60
 -12   4 -11   82.49   15.40
  -9   5  11   51.19    8.30
   9   5 -11   60.29   12.80
  -9   5  11   78.99   10.10
  -8  -5  11   -1.30    1.80
   8   5 -11   -0.30    3.30
  -8   5  11    0.40    3.00
  -8   5  11    1.60    2.40
  -7  -5  11    0.10    2.40
  -7   5  11   -1.10    1.90
   7   5 -11   -1.00    3.30
  -7   5  11   -2.00    1.50
  -6   5  11   19.50    4.00
  -6   5  11   16.60    4.70
   6   5 -11   31.30    8.70
  -5  -5  11   -0.10    1.80
  -5   5  11    4.10    2.60
  -5   5  11    1.00    2.10
   5   5 -11    1.90    3.70
  -4  -5  11    9.30    3.50
  -4   5  11   11.30    3.90
   4   5 -11   10.50    6.10
  -4   5  11    8.70    6.40
  -3  -5  11    2.90    2.90
  -3   5  11    1.40    2.50
   3   5 -11    3.60    4.40
  -3   5  11    1.10    2.40
  -2  -5  11    6.10    3.60
  -2   5  11   12.20    4.40
   2   5 -11    4.00    4.90
  -2   5  11    5.60    3.10
  -1  -5  11    0.80    2.30
   1   5 -11   -0.60    3.30
  -1   5  11   -1.50    1.70
  -1   5  11    2.50    3.20
   0  -5  11    3.80    3.20
   0   5 -11    0.30    3.70
   0   5  11   -0.80    1.70
   0   5  11    2.70    3.30
   1  -5  11   19.90    5.40
  -1   5 -11   30.00    8.70
   1   5  11   18.30    4.00
   2   5  11   47.70    6.50
  -2   5 -11   48.00   11.30
   3   5  11   -0.40    2.00
  -3   5 -11    1.70    4.20
  -4   5 -11   81.09   13.30
   4   5  11  111.09    7.80
  -5   5 -11  122.99   17.10
  -6   5 -11    2.10    6.70
  -7   5 -11   -0.10    4.20
  -7   5 -11    5.40    4.30
  -8   5 -11    0.30    3.90
  -8   5 -11   12.10    5.90
 -18   0  12   -0.40    4.90
 -18   0  12    2.10    2.60
 -17   0  12    6.70    6.30
 -17   0  12   12.20    3.70
 -16   0  12  100.09   16.10
 -16   0  12   97.39    8.30
 -15   0  12    3.70    2.50
 -15   0  12    2.00    5.00
 -14   0  12   -0.30    1.70
 -14   0  12   -0.40    3.50
 -13   0  12  277.47   14.60
 -13   0  12  282.07   20.00
 -12   0  12  234.68   17.30
 -11   0  12  180.18   14.00
 -11   0  12  137.39    9.30
 -10   0  12    7.60    2.50
 -10   0  12    8.20    4.80
  -9   0  12    1.90    1.70
  -9   0  12    0.10    2.60
  -8   0  12  101.09    7.00
  -8   0  12   93.99   11.60
  -7   0  12    2.10    1.80
  -7   0  12    2.30    3.10
   7   0 -12    1.30    1.30
  -6   0  12    5.70    3.80
  -6   0  12   15.90    3.20
   5   0 -12   88.89    5.30
  -5   0  12  103.49    8.70
  -5   0  12   86.99    6.10
   2   0 -12   12.20    9.70
   1   0 -12   83.59    7.10
   1   0 -12  110.59    6.40
   0   0 -12 1027.90   40.00
   0   0  12 1042.10   37.70
   0   0 -12 1061.59   38.40
   0   0 -12 1050.79   36.90
  -1   0 -12 5754.72  187.98
  -1   0 -12 5499.75  186.88
  -1   0 -12 5595.34  185.58
  -2   0 -12 1433.56   48.60
  -2   0 -12 1387.46   47.60
   2   0  12 1408.96   49.40
  -2   0 -12 1342.77   50.69
  -3   0 -12  946.01   34.30
  -3   0 -12  997.90   33.50
  -3   0 -12  951.60   36.30
   3   0  12  960.70   35.50
  -4   0 -12  179.78    8.40
  -4   0 -12  167.48    9.20
  -4   0 -12  175.28    7.60
   4   0  12  166.88    9.20
  -5   0 -12  127.89    7.20
   5   0  12  133.09    7.90
  -5   0 -12  119.79    5.80
  -5   0 -12  134.69    6.90
   6   0  12   15.20    3.30
  -6   0 -12   13.30    2.50
  -6   0 -12   16.40    2.10
  -6   0 -12   10.90    2.30
  -7   0 -12   68.69    3.70
  -7   0 -12   77.59    4.40
   7   0  12   58.69    5.40
  -7   0 -12   68.99    4.90
   8   0  12   23.00    4.90
  -8   0 -12   17.90    3.30
  -8   0 -12   19.40    2.30
  -8   0 -12   21.90    1.80
  -9   0 -12   -0.10    0.70
  -9   0 -12   -0.20    1.30
   9   0  12   -0.90    1.40
  10   0  12  495.15   22.20
 -10   0 -12  495.75   20.80
  11   0  12   64.79    6.20
 -11   0 -12   60.79    5.60
  12   0  12  142.99   10.00
 -12   0 -12  129.09    9.00
 -13   0 -12   -2.10    1.50
 -14   0 -12   44.90    6.90
 -15   0 -12    6.80    3.60
 -16   0 -12   61.79    8.80
 -17   0 -12   -1.20    2.80
 -18  -1  12   28.50    5.40
 -18  -1  12   21.20   13.30
 -18   1  12   24.00    8.70
 -18   1  12   38.40    6.40
 -17  -1  12   51.19   12.50
 -17  -1  12   57.19    7.90
 -17   1  12   49.50   10.90
 -17   1  12   55.69    7.70
 -16  -1  12   77.59   16.50
 -16  -1  12   81.99    9.40
 -16   1  12   70.29    8.50
 -16   1  12   78.19   12.70
 -15  -1  12    8.90    6.80
 -15  -1  12    6.70    2.90
 -15   1  12   12.70    3.70
 -15   1  12    7.30    5.10
 -14  -1  12  109.79    8.40
 -14  -1  12   96.39   16.30
 -14   1  12  114.49    8.70
 -14   1  12  123.79   11.50
 -13  -1  12    9.70    6.50
 -13  -1  12   11.50    3.30
 -13   1  12   10.90    3.20
 -13   1  12   14.70    5.10
 -12  -1  12  154.98   10.70
 -12  -1  12  156.08   15.50
 -12   1  12  164.08   12.20
 -12   1  12  145.09    9.70
 -11  -1  12    7.90    5.60
 -11  -1  12   10.20    2.70
 -11   1  12   18.40    4.50
 -11   1  12    6.80    2.30
  -9  -1  12   14.30    5.20
  -9   1  12   15.70    3.90
  -9   1  12   13.80    2.80
  -8  -1  12   23.60    7.30
  -8  -1  12   28.60    4.80
   8  -1 -12   22.60    4.00
  -8   1  12   17.00    3.30
  -8   1  12   26.60    5.10
  -7  -1  12   21.40    6.30
  -6  -1  12    1.80    3.50
   6  -1 -12    0.30    1.30
  -6  -1  12    2.10    1.90
  -6   1  12    2.20    2.20
  -6   1  12    3.60    1.70
  -5  -1  12   11.70    2.80
   5  -1 -12   11.50    2.30
   5   1 -12   27.10    5.10
  -5   1  12   11.90    2.40
  -5   1  12   11.20    3.30
   4  -1 -12  309.37   14.00
   4  -1 -12  302.87   12.40
  -4  -1  12  302.07   14.60
  -4   1  12  312.37   13.70
   4   1 -12  316.07   16.90
  -3  -1  12   73.39    5.80
  -3   1  12   68.69    5.00
   3   1 -12   61.59    8.20
  -2  -1  12    9.50    2.50
   1  -1 -12  258.47   11.20
   1  -1 -12  266.47   12.50
  -1  -1  12  255.47   12.90
  -1   1  12  271.97   11.60
   1   1 -12  248.38   15.50
   1   1 -12  258.47   14.90
   0  -1 -12   34.40    3.40
   0   1 -12   38.60    7.00
   0   1 -12   43.70    6.80
   1  -1  12  144.89    9.10
   1   1  12  151.68    7.40
   2  -1  12  438.46   19.00
   2   1  12  399.86   16.10
  -3   1 -12    4.70    2.60
   4  -1  12   94.69    7.10
   4   1  12   84.69    5.10
  -4   1 -12   94.09    8.00
  -4   1 -12   90.39   11.10
  -4   1 -12   85.39    5.70
   5  -1  12    3.70    2.40
  -5  -1 -12    6.20    1.90
  -5   1 -12    4.60    2.90
   5   1  12    8.00    1.90
  -5   1 -12    9.00    2.20
  -6  -1 -12  536.25   22.00
   6  -1  12  587.44   25.00
   6   1  12  615.74   22.20
  -6   1 -12  555.84   23.30
  -6   1 -12  553.04   24.80
   6   1  12  580.44   24.50
  -7  -1 -12   -1.70    1.40
   7  -1  12    3.70    2.50
  -7   1 -12    0.80    1.90
   7   1  12    0.20    1.90
   7   1  12   -0.50    1.70
  -7   1 -12    2.30    2.50
   7   1  12    1.00    1.30
  -8  -1 -12  202.88   10.40
   8  -1  12  167.58   11.30
   8   1  12  184.98   11.20
  -8   1 -12  197.18   11.50
   8   1  12  165.68   11.20
   8   1  12  177.78    9.50
  -8   1 -12  173.08   10.90
   9  -1  12 1594.24   59.09
  -9  -1 -12 1576.54   56.89
   9   1  12 1635.54   55.99
  -9   1 -12 1596.34   57.59
   9   1  12 1465.95   60.89
 -10  -1 -12  123.09    9.00
  10  -1  12  139.69   10.20
 -10   1 -12  134.19    8.80
  10   1  12  143.39    8.60
 -10   1 -12  139.79    9.30
  11  -1  12   23.30    4.80
 -11  -1 -12   18.10    3.90
  11   1  12   20.80    4.10
 -11   1 -12   25.90    4.30
 -11   1 -12   22.70    3.80
 -12  -1 -12    3.50    3.20
  12  -1  12    4.70    3.00
 -12   1 -12    4.70    2.90
  12   1  12    0.90    1.90
 -12   1 -12   11.10    3.20
 -13  -1 -12  301.37   17.30
 -13   1 -12  281.77   17.20
 -13   1 -12  288.37   13.70
 -14  -1 -12   24.70    6.00
 -14   1 -12   23.20    4.00
 -14   1 -12   31.80    5.70
 -15  -1 -12   69.49   10.50
 -15   1 -12   64.69    8.30
 -15   1 -12   62.39    5.10
 -16  -1 -12   47.20    9.30
 -16   1 -12   32.70    4.10
 -16   1 -12   36.60    6.50
 -17  -1 -12   43.30    9.40
 -17   1 -12   59.39    8.60
 -17  -2  12   10.00    3.10
 -17   2  12    7.00    3.20
 -17   2  12    0.60    3.70
 -16  -2  12   11.40    8.80
 -16  -2  12   16.50    4.50
 -16   2  12   22.10    6.40
 -16   2  12   25.30    5.80
 -15  -2  12  145.09   10.40
 -15  -2  12  121.69   20.60
 -15   2  12  136.79   11.70
 -15   2  12  154.68   11.00
 -14  -2  12  110.19   18.70
 -14  -2  12  104.69    8.70
 -14   2  12  105.69    8.70
 -14   2  12  110.59    9.60
 -13  -2  12   52.09   12.90
 -13  -2  12   74.39    7.10
 -13   2  12   71.99    7.30
 -13   2  12   76.99    7.10
 -12  -2  12   12.60    7.40
 -12   2  12    4.70    2.80
 -12   2  12    3.60    2.80
 -11  -2  12  146.69   10.10
 -11  -2  12  139.59   20.50
 -11   2  12  155.78   10.10
 -11   2  12  144.29    9.80
 -10  -2  12  114.99    8.70
 -10  -2  12  108.39   16.80
 -10   2  12  106.79    8.20
 -10   2  12  120.79    8.30
  -9  -2  12   59.29    7.70
  -9  -2  12   64.39   12.80
  -9   2  12   52.69    5.00
  -9   2  12   59.99    5.70
   8  -2 -12   -2.40    2.20
  -8  -2  12   -0.10    1.60
  -8   2  12   -0.20    1.30
  -8   2  12    0.70    1.60
  -7  -2  12  180.68   11.00
  -7   2  12  172.58    9.10
  -7   2  12  188.18   10.30
  -6  -2  12  263.27   14.40
  -6   2  12  281.67   12.20
  -6   2  12  290.97   13.60
   5  -2 -12   30.10    5.00
  -5  -2  12   36.70    5.90
  -5   2  12   24.20    3.10
  -5   2  12   29.60    4.20
  -4  -2  12  309.47   16.10
   4  -2 -12  317.37   15.00
  -4   2  12  335.87   14.60
   3  -2 -12  716.13   28.20
  -3  -2  12  787.02   30.90
  -3   2  12  738.43   28.50
   2  -2 -12    0.40    1.10
  -2  -2  12   -0.50    1.30
  -2   2  12    2.10    1.60
   2   2 -12    1.00    2.10
  -1  -2  12  270.07   14.60
   1   2 -12  277.47   16.90
  -1   2  12  280.87   11.90
   0  -2  12  104.39    8.00
   0   2 -12  104.59    9.60
   0   2  12  104.29    5.80
   1  -2  12    0.30    1.50
  -1   2 -12    0.50    1.60
   1   2  12    0.60    1.10
   2  -2  12  184.18   11.70
  -2   2 -12  185.68   13.50
   2   2  12  197.38    8.40
   3  -2  12   84.39    7.30
   3   2  12   81.09    4.30
  -3   2 -12   65.09    9.30
   4  -2  12    1.30    2.00
   4   2  12    1.00    0.90
  -4   2 -12    1.80    2.30
   5  -2  12   64.19    8.20
  -5  -2 -12   74.19    6.20
  -5   2 -12   77.59   10.00
   5   2  12   71.09    4.40
   5   2  12   68.79    3.80
  -5   2 -12   61.29    9.30
   6  -2  12  311.67   17.20
  -6  -2 -12  316.07   16.10
   6   2  12  325.47   12.10
  -6   2 -12  311.77   18.40
   6   2  12  298.07   13.50
   6   2  12  301.47   13.30
  -6   2 -12  317.07   19.20
  -7  -2 -12    3.50    3.10
   7  -2  12    1.80    2.30
   7   2  12    2.60    1.70
   7   2  12    3.00    1.80
   7   2  12    3.20    1.30
  -7   2 -12    3.50    3.50
  -7   2 -12    2.40    3.00
  -8  -2 -12   61.39    8.70
   8  -2  12   67.19    8.70
   8   2  12   54.39    3.90
  -8   2 -12   63.49    9.20
   8   2  12   53.89    4.80
   8   2  12   53.49    4.80
  -8   2 -12   65.19    9.30
  -9  -2 -12   26.10    6.10
   9  -2  12   30.10    5.90
  -9   2 -12   31.50    6.40
  -9   2 -12   47.90    7.70
   9   2  12   26.10    4.60
   9   2  12   35.90    3.20
   9   2  12   29.30    4.40
 -10  -2 -12    8.60    4.40
  10   2  12   10.00    3.50
 -10   2 -12   19.80    4.90
  10   2  12   12.40    2.50
 -10   2 -12   24.70    5.60
  11  -2  12   31.40    6.50
 -11  -2 -12   36.30    8.10
  11   2  12   25.30    3.70
 -11   2 -12   39.00    6.90
 -11   2 -12   30.90    6.70
  11   2  12   22.50    4.60
 -12  -2 -12   -2.00    3.00
  12   2  12    1.50    1.50
 -12   2 -12    3.70    3.70
 -12   2 -12    7.90    3.20
 -13  -2 -12   57.79   10.80
 -13   2 -12   60.29    8.20
 -13   2 -12   53.49    7.80
 -14  -2 -12   12.10    6.60
 -14   2 -12   16.10    4.40
 -15  -2 -12   31.80    9.30
 -15   2 -12   45.10    6.90
 -15   2 -12   39.80    7.00
 -16  -2 -12  154.08   20.10
 -16   2 -12  162.88   10.80
 -16   2 -12  145.99   11.40
 -15  -3  12   10.70    4.10
 -15   3  12    7.60    4.00
 -15   3  12   11.10    3.60
 -14  -3  12    9.70    9.40
 -14  -3  12   35.40    6.40
 -14   3  12   34.00    5.70
 -14   3  12   30.10    6.10
 -13  -3  12    6.70    8.00
 -13  -3  12    3.20    3.10
 -13   3  12   14.90    4.10
 -13   3  12   15.60    4.10
 -12  -3  12   20.10    4.60
 -12   3  12   23.00    5.20
 -12   3  12   11.00    3.40
 -11   3  12   54.09    7.50
 -11   3  12   55.99    6.80
 -10  -3  12   11.90    4.00
 -10   3  12    7.30    2.80
 -10   3  12    4.10    2.90
  -9  -3  12  132.39    9.90
  -9   3  12  112.09   10.10
  -9   3  12  120.59    7.60
  -8  -3  12  193.88   12.40
  -8   3  12  203.08   10.50
  -8   3  12  183.58   11.40
  -7  -3  12   10.40    3.40
  -7   3  12    5.50    1.80
  -7   3  12    7.70    3.10
  -6  -3  12   18.70    4.40
   6  -3 -12    9.70    3.40
  -6   3  12   25.30    4.40
   5  -3 -12   12.60    3.60
  -5  -3  12   15.40    3.90
  -5   3  12   15.10    3.50
  -5   3  12   13.90    2.30
   4  -3 -12  184.38    9.40
  -4  -3  12  163.28   11.40
  -4   3  12  205.88   10.60
   4   3 -12  170.08   13.70
  -4   3  12  178.28    7.90
  -3  -3  12  252.67   14.40
  -3   3  12  218.18   11.50
   3   3 -12  237.48   16.40
  -3   3  12  227.08    9.20
  -3   3  12  228.98   12.20
  -2  -3  12  104.29    8.90
  -2   3  12  106.39    6.80
  -2   3  12  120.29    9.20
   2   3 -12  114.79   10.80
  -1  -3  12  912.41   37.30
  -1   3  12  873.51   33.10
   1   3 -12  928.71   41.30
   0   3 -12   71.99   10.40
   1  -3  12  174.28   11.90
   1   3  12  181.58    8.70
  -1   3 -12  175.08   14.10
   2  -3  12   22.70    4.80
  -2   3 -12   22.50    6.00
   3  -3  12  134.69   10.30
  -3   3 -12  134.09   12.20
   3   3  12  104.09    5.00
   3   3  12  126.09    5.90
   4  -3  12   34.80    6.30
  -4   3 -12   45.40    9.10
   4   3  12   36.70    2.70
   4   3  12   39.20    2.70
   5  -3  12  195.78   13.10
   5   3  12  178.98    7.90
  -5   3 -12  161.28   15.20
  -5   3 -12  168.08   14.30
   6  -3  12   32.30    7.00
  -6   3 -12   26.30    7.60
   6   3  12   34.10    3.00
  -6   3 -12   34.30    7.60
   7  -3  12   30.10    6.10
   7   3  12   20.20    3.00
  -7   3 -12   26.50    7.10
   8  -3  12   48.50    7.80
  -8   3 -12   53.19    9.60
   8   3  12   40.10    3.90
  -8   3 -12   50.49   10.30
  -9  -3 -12    1.10    4.60
   9  -3  12    0.60    2.00
  -9   3 -12    1.40    3.00
  -9   3 -12   -1.30    2.20
 -10  -3 -12    3.30    4.60
 -10   3 -12    2.40    3.60
 -10   3 -12    4.40    3.70
 -11  -3 -12   49.00   10.60
 -11   3 -12   68.39   10.70
 -11   3 -12   66.89   10.30
 -12  -3 -12    8.90    6.20
 -12   3 -12   -0.20    2.90
 -12   3 -12    1.80    3.20
 -13  -3 -12   16.50    8.30
 -13   3 -12   45.90    8.60
 -13   3 -12   44.40    8.40
 -14  -3 -12   22.30    9.70
 -14   3 -12   31.10    6.90
 -14   3 -12   35.60    7.40
 -12  -4  12   49.60    7.10
 -12   4  12   25.30    7.00
 -12   4  12   43.00    7.10
 -11  -4  12    3.50    3.10
 -11   4  12    1.20    2.70
 -11   4  12    2.40    2.40
 -10  -4  12   69.39    9.00
 -10   4  12   59.19    8.10
 -10   4  12   73.29    6.10
  -9  -4  12   49.00    8.60
  -9   4  12   33.90    4.70
  -9   4  12   30.30    5.60
  -8   4  12    4.30    3.40
  -8   4  12    0.70    1.60
  -7   4  12  171.48   11.60
  -7   4  12  166.98    9.30
   6  -4 -12    1.40    2.30
   6   4 -12    1.30    3.10
  -6   4  12   -1.20    1.80
   5   4 -12   32.70    7.80
  -5   4  12   50.89    6.80
  -5   4  12   54.79    4.60
   4   4 -12   -2.00    2.70
  -4   4  12    0.20    1.40
  -4   4  12    1.80    2.20
  -3   4  12    1.50    2.10
  -3   4  12   -0.60    2.90
  -3   4  12   -0.30    1.30
   3   4 -12   -1.00    2.70
  -2  -4  12   27.20    6.90
   2   4 -12   29.90    7.30
  -2   4  12   26.10    6.20
  -2   4  12   31.60    4.30
  -2   4  12   32.50    4.90
  -1  -4  12   51.79    7.80
   1   4 -12   55.59   10.90
  -1   4  12   48.50    7.10
  -1   4  12   56.89    5.20
  -1   4  12   52.99    4.80
   0  -4  12    7.60    3.20
   0   4  12   11.20    2.90
   0   4 -12   15.30    6.00
   0   4  12    5.50    3.00
   0   4  12    6.60    2.60
   1  -4  12   48.70    7.70
   1   4  12   50.79    6.40
   1   4  12   46.60    5.90
  -1   4 -12   67.89   11.90
   1   4  12   50.19    4.60
   2  -4  12   25.80    5.50
   2   4  12   22.20    3.50
   2   4  12   16.00    3.30
  -2   4 -12   15.90    6.00
   3  -4  12   23.30    5.30
  -3   4 -12   17.00    6.60
   3   4  12   15.10    2.70
   4  -4  12   91.79    8.70
  -4   4 -12   82.69   13.00
   4   4  12   83.59    5.00
   4   4  12   72.39    5.40
   5  -4  12    1.20    2.40
  -5   4 -12   -0.90    3.30
   5   4  12    0.00    1.10
   6  -4  12   17.40    4.90
  -6   4 -12   36.10    9.40
  -6   4 -12   19.40    6.50
   7  -4  12    0.80    2.30
  -7   4 -12   -2.30    2.70
  -7   4 -12    1.20    3.70
  -8   4 -12   35.10    9.30
  -8   4 -12   53.59   10.30
  -9   4 -12  274.17   20.40
  -9   4 -12  293.87   21.70
 -10   4 -12    8.30    5.20
 -10   4 -12    5.90    4.90
 -11   4 -12  348.87   26.00
 -11   4 -12  332.77   22.70
  -8   5  12   38.30    6.80
  -7  -5  12   14.10    4.40
  -7   5  12   17.90    4.90
   7   5 -12   18.90    7.90
  -7   5  12    8.50    3.20
  -6  -5  12    1.50    2.50
   6   5 -12    9.50    5.30
  -6   5  12   14.20    4.10
  -6   5  12    3.80    2.50
  -5  -5  12   21.60    4.90
  -5   5  12   27.10    4.80
   5   5 -12   17.90    6.50
  -5   5  12   45.70    7.30
  -4  -5  12   70.59    9.60
   4   5 -12   82.79   14.40
  -4   5  12   85.19   10.60
  -4   5  12   58.59    6.10
  -3  -5  12   15.80    4.70
  -3   5  12   22.20    4.50
   3   5 -12   11.20    7.00
  -3   5  12   18.10    4.70
  -2  -5  12   -0.20    2.20
  -2   5  12    2.30    2.40
  -2   5  12    1.00    2.10
   2   5 -12    1.70    4.10
  -1  -5  12   76.09   10.10
   1   5 -12   64.99   12.40
  -1   5  12   55.19    7.50
  -1   5  12   63.39    7.70
   0  -5  12    9.70    3.60
   0   5  12   17.30    3.90
   0   5 -12   22.80    7.70
   0   5  12    9.40    4.10
   1  -5  12   -0.40    2.00
  -1   5 -12    1.10    4.40
   1   5  12    0.40    1.80
   1   5  12   -0.10    2.50
   2  -5  12    0.40    2.10
  -2   5 -12   -1.90    3.00
   2   5  12    3.50    2.40
  -3   5 -12   17.80    6.70
   3   5  12   22.30    4.00
  -4   5 -12   -2.00    3.10
  -5   5 -12  158.88   27.60
  -6   5 -12   52.29   11.20
  -6   5 -12   45.80   14.00
  -7   5 -12   29.70    8.90
  -7   5 -12   15.40    7.90
 -17   0  13    5.50    6.50
 -17   0  13   -1.40    1.90
 -16   0  13    0.70    2.00
 -16   0  13   -3.40    3.70
 -15   0  13   -0.10    4.30
 -15   0  13    0.90    1.90
 -14   0  13    1.40    2.40
 -14   0  13    1.90    4.60
 -13   0  13    1.40    2.20
 -13   0  13   -0.10    4.30
 -12   0  13    1.40    1.90
 -12   0  13    2.40    4.20
 -11   0  13   -1.30    1.40
 -11   0  13   -1.60    2.90
 -10   0  13   -0.10    1.40
 -10   0  13    1.40    3.30
  -9   0  13    2.10    3.60
  -9   0  13   -0.50    1.30
  -8   0  13    1.40    1.60
  -8   0  13    1.70    3.50
  -7   0  13   -0.80    1.00
  -7   0  13   -1.60    2.30
   7   0 -13    0.20    1.20
  -6   0  13   -1.10    1.20
  -6   0  13   -0.90    2.90
  -5   0  13   -0.90    1.10
  -5   0  13    0.40    2.60
   5   0 -13    0.60    1.10
   4   0 -13   -0.30    1.10
  -4   0  13    0.20    1.20
  -3   0  13    0.50    1.30
   3   0 -13   -1.10    1.10
   2   0 -13   -0.40    1.10
   2   0 -13   -1.80    1.00
  -2   0  13   -0.50    1.10
  -1   0  13    1.10    1.10
   1   0 -13    1.60    1.70
   1   0 -13   -0.40    1.00
   1   0 -13    0.40    1.80
   0   0 -13    1.10    2.00
   0   0 -13    1.00    1.30
   0   0 -13    0.30    1.50
  -1   0 -13    0.10    2.20
  -1   0 -13    4.60    2.30
   1   0  13   -1.90    1.10
  -1   0 -13    1.10    1.20
  -1   0 -13   -2.00    1.50
   2   0  13    0.00    1.30
  -2   0 -13    2.40    1.30
  -2   0 -13    0.20    1.30
  -2   0 -13   -0.20    1.00
  -3   0 -13   -1.40    0.90
  -3   0 -13    1.20    1.40
  -3   0 -13   -0.30    0.90
   3   0  13    1.60    1.50
  -4   0 -13    0.00    1.60
  -4   0 -13    1.00    1.30
  -4   0 -13   -0.90    0.70
   4   0  13   -0.30    1.20
  -5   0 -13   -0.30    1.20
   5   0  13   -0.10    1.20
  -5   0 -13    2.00    1.60
  -5   0 -13    0.60    0.90
  -6   0 -13   -1.00    0.70
  -6   0 -13   -1.20    0.90
  -6   0 -13    0.60    1.20
  -7   0 -13   -1.20    0.90
  -7   0 -13   -1.00    0.90
  -7   0 -13   -0.60    0.60
   7   0  13   -0.20    1.30
   8   0  13    0.40    1.60
  -8   0 -13   -0.40    0.70
  -8   0 -13   -0.60    0.80
  -8   0 -13   -1.30    1.00
   9   0  13   -2.00    1.10
  -9   0 -13   -0.80    1.40
  10   0  13    1.40    1.90
 -10   0 -13    0.20    1.50
 -11   0 -13    4.70    2.00
  11   0  13    3.30    2.60
  12   0  13    1.40    2.00
 -12   0 -13    3.10    2.50
 -13   0 -13    2.10    2.50
  13   0  13    0.40    2.00
 -14   0 -13   -0.30    2.60
 -15   0 -13   -0.30    2.40
 -16   0 -13   -1.50    2.40
 -17  -1  13   23.40    5.10
 -17  -1  13   18.40   10.20
 -17   1  13   15.40    4.30
 -17   1  13   22.80    8.40
 -16  -1  13   18.00    4.40
 -16  -1  13    3.40    5.90
 -16   1  13    3.10    2.80
 -16   1  13    3.90    5.00
 -15  -1  13    3.00    2.50
 -15  -1  13    2.10    5.60
 -15   1  13    2.20    4.70
 -15   1  13    2.30    2.50
 -14  -1  13   19.60    4.40
 -14  -1  13   18.00    8.10
 -14   1  13   20.60    4.50
 -14   1  13   26.40    7.20
 -13  -1  13   12.20   10.00
 -13  -1  13   27.40    4.90
 -13   1  13   41.20    8.50
 -13   1  13   24.40    4.60
 -12  -1  13  260.87   21.40
 -12  -1  13  292.17   15.50
 -12   1  13  319.17   19.00
 -12   1  13  308.07   15.60
 -11  -1  13   -0.10    4.00
 -11   1  13    0.00    3.10
 -11   1  13    2.40    1.30
 -10  -1  13   12.80    3.40
 -10  -1  13   21.30    7.20
 -10   1  13   20.80    5.50
 -10   1  13   14.20    3.40
  -9  -1  13  159.18   15.00
   8  -1 -13   24.90    3.90
  -8  -1  13   31.80    4.90
  -8  -1  13   36.40    9.10
  -8   1  13   28.50    5.00
  -8   1  13   28.60    4.20
   7  -1 -13  272.37   12.60
  -7  -1  13  253.87   13.50
  -7  -1  13  274.37   19.10
  -7   1  13  263.87   13.10
  -7   1  13  258.27   14.50
  -6  -1  13  356.06   16.30
   6  -1 -13  324.47   14.30
  -6   1  13  334.67   16.60
  -6   1  13  327.87   15.20
  -5  -1  13    0.30    1.40
   5  -1 -13    1.20    1.50
  -5   1  13   -0.40    1.20
   5   1 -13   -0.20    2.30
  -5   1  13    2.20    2.20
   4  -1 -13  261.27   10.70
  -4  -1  13  266.57   13.40
   4  -1 -13  241.28   12.30
   4   1 -13  252.17   14.80
  -4   1  13  256.37   12.10
  -3  -1  13   42.50    5.50
   3  -1 -13   59.99    4.70
   3   1 -13   50.29    7.60
  -3   1  13   46.50    4.10
   2  -1 -13   19.20    3.00
  -2  -1  13   17.90    3.80
  -2   1  13   18.60    3.20
   2   1 -13   15.80    4.10
   2   1 -13   13.50    4.80
   1  -1 -13  172.18    9.70
   1  -1 -13  178.68    8.60
  -1  -1  13  177.48   10.30
   1   1 -13  194.98   12.50
  -1   1  13  177.78    8.90
   1   1 -13  186.08   14.90
   0  -1 -13   45.90    3.20
   0  -1 -13   43.50    3.90
   0  -1  13   36.50    5.20
   0   1 -13   24.80    5.00
   0   1  13   35.90    3.30
   1  -1  13   25.80    4.50
  -1  -1 -13   30.00    3.40
   1   1  13   30.00    3.60
  -1   1 -13   19.10    4.50
   2  -1  13  188.08   11.30
  -2   1 -13  208.18   13.20
   2   1  13  208.48    9.50
   3  -1  13   93.79    7.30
  -3   1 -13  108.69    8.80
  -3   1 -13   99.49    8.50
   3   1  13   89.69    5.50
   4  -1  13    3.40    2.20
  -4   1 -13    2.60    2.70
   4   1  13    1.90    1.30
  -4   1 -13    1.20    2.40
   5  -1  13  131.09    9.10
   5   1  13  121.59    6.90
  -5   1 -13  123.59    9.00
  -5   1 -13  119.89    9.40
  -6  -1 -13   68.09    5.00
   6  -1  13   75.89    6.70
   6   1  13   58.39    5.80
   6   1  13   69.19    5.00
  -6   1 -13   71.29    6.80
  -7  -1 -13  311.27   14.30
   7  -1  13  336.47   17.10
   7   1  13  323.97   16.20
  -7   1 -13  335.37   16.30
   7   1  13  297.47   14.20
  -7   1 -13  314.67   16.50
   8  -1  13 1644.84   62.79
  -8  -1 -13 1638.84   59.89
  -8   1 -13 1777.52   62.09
   8   1  13 1792.42   59.99
  -8   1 -13 1712.13   61.69
   8   1  13 1585.64   62.59
   9  -1  13   10.30    3.50
  -9  -1 -13   10.50    3.70
  -9   1 -13   10.80    3.60
   9   1  13    9.00    2.80
  -9   1 -13   22.10    4.50
   9   1  13   13.20    4.90
  10  -1  13   10.80    3.50
 -10  -1 -13    1.40    2.40
 -10   1 -13    4.00    2.50
 -10   1 -13    2.70    2.50
  10   1  13    1.20    1.70
  11  -1  13   90.99    8.40
 -11  -1 -13  103.99    8.50
 -11   1 -13  106.79    8.00
  11   1  13   95.99    7.30
 -11   1 -13  101.49    7.40
 -12  -1 -13   41.50    7.30
  12  -1  13   62.79    9.30
 -12   1 -13   53.49    7.10
  12   1  13   34.50    5.40
 -12   1 -13   45.80    5.60
 -13  -1 -13    1.50    3.00
  13  -1  13    2.60    3.00
  13   1  13   12.00    3.60
 -13   1 -13   12.50    3.00
 -14  -1 -13   -1.50    2.70
 -14   1 -13    3.00    2.50
 -14   1 -13    0.70    1.80
 -15  -1 -13    0.50    3.60
 -15   1 -13    4.20    3.20
 -15   1 -13    3.40    2.20
 -16  -1 -13   40.30    8.70
 -16   1 -13   34.70    5.40
 -16   1 -13   21.40    5.20
 -16  -2  13    6.30    2.80
 -16  -2  13    2.50    6.60
 -16   2  13    4.50    3.10
 -16   2  13    3.30    4.10
 -15  -2  13   40.10    6.60
 -15  -2  13   30.10   11.90
 -15   2  13   20.50    6.20
 -15   2  13   41.20    6.40
 -14  -2  13   15.00    9.40
 -14  -2  13   18.30    4.60
 -14   2  13    8.50    3.80
 -14   2  13    4.60    3.80
 -13  -2  13   81.69   16.60
 -13  -2  13   69.09    8.60
 -13   2  13   66.59    8.20
 -13   2  13   70.29    9.60
 -12  -2  13  337.17   27.20
 -12  -2  13  357.56   18.60
 -12   2  13  391.56   19.60
 -12   2  13  375.36   18.60
 -11  -2  13   73.69    7.10
 -11   2  13   73.49    6.70
 -11   2  13   69.99    6.90
 -10  -2  13  212.18   19.40
 -10  -2  13  181.58   12.90
 -10   2  13  187.58   11.30
 -10   2  13  171.58   11.00
  -9  -2  13   84.89    7.50
  -9   2  13   76.69    6.80
  -9   2  13   87.79    6.90
  -8  -2  13   47.20    6.50
  -8   2  13   56.49    5.40
  -7  -2  13   40.30    6.00
  -7   2  13   39.80    5.00
  -7   2  13   42.20    5.30
  -6  -2  13  269.87   14.40
  -6   2  13  263.57   13.00
  -6   2  13  258.87   12.00
   5  -2 -13  446.76   20.70
  -5  -2  13  461.75   21.70
  -5   2  13  500.35   18.70
  -5   2  13  476.35   20.00
  -4  -2  13  973.50   38.30
   4  -2 -13  920.41   36.10
  -4   2  13  986.30   35.70
   3  -2 -13  249.08   12.10
  -3  -2  13  242.98   14.10
  -3   2  13  274.07   12.20
   3   2 -13  257.07   16.40
  -2  -2  13   80.59    7.10
   2  -2 -13   72.79    4.80
   2  -2 -13   71.29    4.80
  -2   2  13   91.89    5.60
   2   2 -13   76.49   10.10
  -1  -2  13   72.39    6.60
  -1   2  13   55.79    4.40
   1   2 -13   76.69   10.80
   0  -2  13   10.10    3.20
   0   2 -13   22.20    5.70
   0   2  13   14.20    2.40
   1  -2  13   22.10    4.70
  -1   2 -13   11.00    4.30
   1   2  13   19.90    2.70
   2  -2  13   39.60    6.20
   2   2  13   41.00    3.10
  -2   2 -13   37.50    6.90
  -3   2 -13   66.99    9.50
   4  -2  13   52.89    7.00
  -4   2 -13   61.29    9.10
  -4   2 -13   51.39    9.10
   5  -2  13   41.80    6.50
  -5   2 -13   27.40    6.60
   5   2  13   39.40    2.90
  -5   2 -13   43.90    7.30
   6  -2  13   40.50    6.80
  -6  -2 -13   45.70    6.50
  -6   2 -13   43.30    7.70
  -6   2 -13   35.40    7.00
   6   2  13   39.60    3.80
   6   2  13   35.80    2.90
   7  -2  13  321.17   18.10
  -7  -2 -13  355.26   17.70
  -7   2 -13  324.77   19.00
   7   2  13  336.47   15.20
   7   2  13  314.87   14.90
  -7   2 -13  380.56   20.50
   7   2  13  322.57   13.40
   8  -2  13   37.40    6.60
  -8  -2 -13   52.49    8.10
  -8   2 -13   46.20    8.10
  -8   2 -13   39.50    7.30
   8   2  13   38.70    3.40
   8   2  13   36.80    5.10
  -9  -2 -13   25.20    5.90
  -9   2 -13   41.00    7.20
  -9   2 -13   33.10    6.70
   9   2  13   19.80    4.10
   9   2  13   28.30    4.70
 -10  -2 -13   11.50    5.40
  10  -2  13   25.30    5.40
 -10   2 -13   19.00    4.70
  10   2  13   18.70    4.20
 -10   2 -13   16.00    4.90
  10   2  13   17.20    3.00
  11  -2  13   43.00    7.20
 -11  -2 -13   22.90    5.90
 -11   2 -13   40.30    6.80
  11   2  13   53.89    4.60
 -11   2 -13   72.89   10.10
 -12  -2 -13    5.20    4.60
  12  -2  13   23.20    5.80
 -12   2 -13   19.50    5.10
 -12   2 -13   22.30    5.30
  12   2  13   19.50    3.60
 -13  -2 -13   -3.60    3.00
 -13   2 -13   -0.70    2.10
 -13   2 -13    2.70    3.20
 -14  -2 -13   42.00    9.80
 -14   2 -13   55.89    8.30
 -14   2 -13   60.89    9.90
 -15  -2 -13   32.70    9.50
 -15   2 -13   30.10    6.20
 -15   2 -13   22.40    5.10
 -14  -3  13   90.99    8.60
 -14  -3  13  107.99   20.60
 -14   3  13  100.99    9.00
 -13  -3  13   14.60    4.30
 -13   3  13    3.10    3.10
 -13   3  13    7.80    3.60
 -12  -3  13   15.00    4.30
 -12   3  13   22.60    5.10
 -12   3  13   17.10    4.20
 -11  -3  13   -2.30    1.60
 -11   3  13   -0.90    1.70
 -11   3  13    0.90    2.00
 -10  -3  13   14.00    4.40
 -10   3  13   12.00    3.00
 -10   3  13   25.20    5.20
  -9  -3  13   26.40    5.60
  -9   3  13   31.20    4.30
  -9   3  13   33.60    5.40
  -8   3  13   -0.30    1.80
  -8   3  13    0.60    1.50
  -7  -3  13   28.40    5.70
  -7   3  13   29.70    5.00
  -7   3  13   31.30    3.20
  -6  -3  13    1.70    2.10
   6  -3 -13   -0.30    1.80
  -6   3  13    2.60    2.10
  -6   3  13    0.20    1.00
   5  -3 -13    8.40    3.20
  -5  -3  13    5.40    3.00
  -5   3  13    8.10    2.90
  -5   3  13    9.70    1.80
  -4  -3  13  370.16   19.20
   4  -3 -13  354.56   15.10
  -4   3  13  366.46   13.60
   4   3 -13  366.16   22.20
  -4   3  13  355.46   16.40
  -3  -3  13  260.97   15.40
  -3   3  13  275.67   13.00
   3   3 -13  252.77   17.80
  -2  -3  13  236.58   14.90
   2   3 -13  258.07   17.80
  -2   3  13  273.17   12.50
  -1  -3  13  162.38   11.60
   1   3 -13  151.98   13.40
  -1   3  13  173.88    9.00
   0  -3  13  238.88   14.80
   0   3 -13  239.68   17.40
   0   3  13  251.07   11.40
   1  -3  13   34.80    6.00
   1   3  13   48.60    3.80
  -1   3 -13   31.80    7.00
   2  -3  13   34.70    6.00
  -2   3 -13   35.80    7.80
   2   3  13   47.50    3.50
   3  -3  13  322.17   18.30
   3   3  13  318.37   12.60
  -3   3 -13  299.47   20.20
  -4   3 -13   23.80    6.40
   4   3  13   20.10    2.40
   5  -3  13   17.90    4.90
  -5   3 -13    9.50    5.70
   5   3  13   28.80    2.20
   5   3  13   22.40    2.20
   6  -3  13    2.30    2.60
  -6   3 -13    1.90    2.30
   6   3  13    1.70    0.90
   6   3  13    1.70    1.20
  -6   3 -13    5.10    3.50
   7  -3  13    4.80    3.50
  -7   3 -13    7.00    4.70
   7   3  13    5.90    2.00
   8  -3  13  129.09   10.90
  -8   3 -13  135.29   12.30
   8   3  13  119.89    7.30
  -8   3 -13  114.19   14.80
   9  -3  13    3.50    3.00
  -9   3 -13   -1.70    2.60
  -9   3 -13    0.40    3.30
 -10  -3 -13   10.80    6.30
  10  -3  13   10.90    5.10
 -10   3 -13    5.10    4.20
 -10   3 -13    5.30    4.50
 -11  -3 -13   -1.10    3.80
 -11   3 -13    4.10    3.60
 -11   3 -13    1.00    3.40
 -12  -3 -13   -1.90    4.10
 -12   3 -13   -0.30    3.20
 -12   3 -13    1.50    3.50
 -13  -3 -13    4.60    5.80
 -13   3 -13   14.40    5.60
 -13   3 -13   12.10    4.70
 -12  -4  13   27.30    5.80
 -12   4  13   31.10    6.20
 -12   4  13   31.80    8.00
 -11  -4  13    6.70    3.80
 -11   4  13    4.10    3.50
 -11   4  13   14.60    3.80
 -10  -4  13    0.80    2.60
 -10   4  13    2.70    2.20
 -10   4  13    4.90    3.30
  -9  -4  13   27.30    6.20
  -9   4  13   25.40    4.20
  -9   4  13   34.10    6.30
  -8  -4  13   70.19    9.50
  -8   4  13   64.09    5.30
  -8   4  13   86.69   10.20
  -7  -4  13  130.19   10.20
   7   4 -13  112.89   15.40
  -7   4  13   95.19    6.50
  -7   4  13  112.39    8.90
  -6  -4  13   63.09    9.00
   6   4 -13   38.40    9.40
  -6   4  13   79.19   13.50
  -6   4  13   58.39    4.60
  -5  -4  13   18.90    5.10
  -5   4  13   14.40    2.70
   5   4 -13    3.10    3.90
  -5   4  13   13.60    3.80
  -4  -4  13   51.19    8.00
   4   4 -13   73.69   12.70
  -4   4  13   59.39    7.20
  -4   4  13   53.69    4.10
  -3  -4  13   46.70    7.80
  -3   4  13   44.30    3.60
   3   4 -13   39.70    8.70
  -3   4  13   32.20    8.60
  -3   4  13   51.59    6.40
  -2  -4  13  125.59   10.70
  -2   4  13  119.89    8.90
  -2   4  13  142.39    8.80
   2   4 -13  158.78   18.70
  -2   4  13  135.09    6.90
  -1  -4  13   42.10    7.40
  -1   4  13   40.80    3.40
  -1   4  13   46.90    5.70
   1   4 -13   49.30   10.10
  -1   4  13   51.39    6.10
   0  -4  13   24.70    5.60
   0   4  13   30.40    4.00
   0   4  13   24.00    3.20
   0   4 -13   31.00    7.90
   0   4  13   22.30    3.80
   1  -4  13   45.00    7.30
  -1   4 -13   51.89    9.90
   1   4  13   55.89    4.50
   1   4  13   53.49    4.10
   1   4  13   63.09    5.00
   2  -4  13   14.70    4.50
   2   4  13   12.60    2.60
   2   4  13   19.80    3.30
   2   4  13   12.90    3.30
  -2   4 -13   13.70    6.00
   3  -4  13   60.09    8.90
  -3   4 -13   51.09   10.60
   3   4  13   56.29    4.20
   4  -4  13    0.20    1.90
   4   4  13    2.70    1.50
  -4   4 -13    2.10    3.60
   5  -4  13   24.00    5.90
   5   4  13   29.00    2.60
  -5   4 -13   34.40    8.50
   6  -4  13    1.90    2.80
  -6   4 -13    6.70    5.10
  -6   4 -13   12.40    5.80
   7  -4  13    1.70    2.80
  -7   4 -13    7.70    5.80
  -7   4 -13   18.40    7.60
  -8   4 -13   62.69   11.50
  -8   4 -13   50.19   11.20
  -9   4 -13   29.50    8.50
  -9   4 -13   13.60    6.60
 -10   4 -13    3.80    4.40
 -10   4 -13   -3.30    2.90
 -11   4 -13  103.59   15.40
 -11   4 -13   97.69   19.80
  -6  -5  13   42.30    7.40
   6   5 -13   30.60    9.40
  -6   5  13   54.69    8.00
  -6   5  13   35.90    6.40
  -5  -5  13   99.29    9.50
  -5   5  13   97.89    8.20
  -5   5  13  113.39    9.30
  -4  -5  13   36.50    7.10
  -4   5  13   30.80    5.30
   4   5 -13   37.30   10.40
  -4   5  13   30.00    5.80
  -3  -5  13   37.80    7.30
  -3   5  13   26.70    5.30
  -3   5  13   28.90    6.30
   3   5 -13   22.70    7.70
  -2  -5  13  234.38   15.90
  -2   5  13  256.97   14.40
   2   5 -13  295.17   22.40
  -1  -5  13  181.38   13.50
   1   5 -13  193.88   18.40
  -1   5  13  203.88   12.00
   0  -5  13   39.40    7.20
   0   5 -13   54.29   11.30
   0   5  13   54.59    6.80
   1  -5  13   31.20    6.20
  -1   5 -13   31.70    9.00
   1   5  13   38.70    5.20
   2  -5  13    3.00    3.30
   2   5  13   -0.10    1.90
   3  -5  13   12.10    5.20
  -3   5 -13    9.60    6.30
  -4   5 -13    8.30    5.80
  -5   5 -13    3.00    4.40
  -5   5 -13    3.30    4.70
 -17   0  14    6.70    6.80
 -17   0  14   26.50    8.40
 -16   0  14    2.60    2.60
 -16   0  14    1.00    5.30
 -15   0  14   45.00    6.70
 -15   0  14   61.09   13.30
 -14   0  14    0.10    2.20
 -13   0  14    8.50    3.00
 -13   0  14    3.20    5.20
 -12   0  14  170.18   15.60
 -12   0  14  201.58   11.90
 -11   0  14   89.49    7.30
 -11   0  14   91.59   13.20
 -10   0  14  159.78   14.40
 -10   0  14  241.18   15.40
  -9   0  14   68.49    7.90
  -9   0  14   68.89   10.70
  -8   0  14   47.90    8.70
  -8   0  14   55.19    5.30
  -7   0  14   18.80    3.70
   7   0 -14   24.90    3.50
  -7   0  14   17.20    5.60
  -6   0  14   65.99    5.50
  -6   0  14   53.29    8.80
   6   0 -14   60.19    4.60
   5   0 -14   42.10    3.50
  -5   0  14   47.10    4.50
  -4   0  14  322.27   14.90
   4   0 -14  318.97   13.20
   3   0 -14  445.16   17.40
  -3   0  14  446.16   19.10
  -2   0  14  146.19    8.30
   2   0 -14  124.89    9.50
   2   0 -14  128.39    7.00
  -1   0  14  201.88   10.60
   1   0 -14  217.88    9.90
   1   0 -14  193.58   12.30
   1   0 -14  202.38    9.90
   0   0 -14  853.51   35.10
   0   0 -14  864.51   31.40
   0   0  14  862.61   32.80
   0   0 -14  879.81   32.50
  -1   0 -14  637.94   25.90
  -1   0 -14  645.04   24.00
  -1   0 -14  661.73   27.60
  -1   0 -14  612.94   24.40
   1   0  14  683.03   26.00
  -2   0 -14   68.69    4.30
  -2   0 -14   64.09    7.70
   2   0  14   62.19    5.40
  -2   0 -14   61.79    4.40
   3   0  14  280.97   13.60
  -3   0 -14  280.37   11.90
  -3   0 -14  284.17   11.60
  -3   0 -14  273.47   14.00
   4   0  14  395.46   17.80
  -4   0 -14  398.36   17.50
  -4   0 -14  390.76   15.60
  -4   0 -14  390.66   15.10
  -5   0 -14   15.20    2.60
   5   0  14   12.80    3.10
  -5   0 -14   14.00    2.20
  -5   0 -14   13.40    2.90
  -6   0 -14  135.89    7.10
  -6   0 -14  123.49    5.90
   6   0  14  131.29    8.70
  -6   0 -14  122.69    6.80
  -7   0 -14   14.60    2.70
  -7   0 -14   15.00    1.90
  -7   0 -14   18.90    2.60
   7   0  14   17.40    3.80
  -8   0 -14   58.09    4.60
  -8   0 -14   49.10    3.30
   8   0  14   58.09    7.20
   9   0  14  897.61   36.80
  -9   0 -14  946.41   34.70
  10   0  14   18.00    4.30
 -10   0 -14   20.90    4.10
 -11   0 -14  799.52   31.90
  11   0  14  819.72   33.90
 -12   0 -14   60.19    7.40
  12   0  14   66.59    8.70
 -13   0 -14   -0.10    2.10
  13   0  14    4.10    3.20
 -15   0 -14    3.50    3.20
 -16   0 -14  119.89   10.80
 -17  -1  14   16.40    9.10
 -17  -1  14   17.30    4.70
 -17   1  14   36.40    6.60
 -17   1  14   22.90    9.10
 -16  -1  14    4.10    6.80
 -16  -1  14   29.30    5.60
 -16   1  14   13.50    6.90
 -15  -1  14  124.39   19.50
 -15  -1  14  147.59   10.60
 -15   1  14  162.78   15.00
 -15   1  14  140.39   10.50
 -14  -1  14   47.50    7.30
 -14  -1  14   54.89   12.70
 -14   1  14   42.50    9.40
 -14   1  14   48.80    7.10
 -13  -1  14    3.10    6.50
 -13  -1  14    0.00    1.90
 -13   1  14    2.40    2.40
 -13   1  14    1.00    4.00
 -12  -1  14   24.00    5.20
 -12  -1  14    8.20    6.80
 -12   1  14    7.80    3.10
 -12   1  14    8.80    5.40
 -11  -1  14  322.97   16.80
 -11  -1  14  310.67   23.30
 -11   1  14  352.56   20.10
 -11   1  14  334.07   16.50
 -10  -1  14   26.40    8.10
 -10   1  14   17.30    5.50
 -10   1  14   17.50    5.50
  -9  -1  14    9.10    6.00
  -9  -1  14    5.80    2.70
  -9   1  14    4.60    3.60
  -9   1  14   10.50    2.70
   8  -1 -14  132.69    8.40
  -8  -1  14  141.59    9.50
  -8  -1  14  155.78   14.50
  -8   1  14  142.89   10.60
  -8   1  14  127.39    8.40
  -7  -1  14   32.10    5.00
   7  -1 -14   40.70    5.10
  -7   1  14   35.10    4.80
  -7   1  14   32.60    5.90
   6  -1 -14  250.47   11.60
  -6  -1  14  262.97   13.60
  -6   1  14  251.47   12.50
  -6   1  14  237.98   13.60
   5  -1 -14   32.40    3.80
  -5  -1  14   29.00    4.90
  -5   1  14   33.20    5.00
  -5   1  14   26.70    4.20
   4  -1 -14   48.70    3.50
  -4  -1  14   48.10    6.40
   4  -1 -14   72.19    8.60
   4   1 -14   44.30    7.00
  -4   1  14   47.00    4.30
   3  -1 -14  142.99    8.40
  -3  -1  14  150.28    9.60
   3   1 -14  160.58   11.30
  -3   1  14  148.79    8.40
  -2  -1  14   21.40    4.10
   2  -1 -14   21.10    3.40
   2  -1 -14   35.00    5.10
   2   1 -14   24.90    6.00
  -2   1  14   16.90    3.30
   2   1 -14   17.20    4.80
   1  -1 -14  143.59    7.60
   1  -1 -14  145.69    8.90
  -1  -1  14  143.29    9.30
   1   1 -14  139.89   11.20
  -1   1  14  165.38   10.30
   1   1 -14  154.18   11.50
   0  -1 -14   27.10    3.30
   0  -1 -14   21.10    3.50
   0  -1  14   20.60    3.80
   0   1  14   25.40    3.40
   0   1 -14   17.50    5.50
   0   1 -14    9.20    3.80
  -1  -1 -14   17.30    2.60
  -1  -1 -14   13.30    2.50
   1  -1  14   18.10    3.80
  -1   1 -14   12.10    4.10
   1   1  14   21.00    3.30
  -1   1 -14   12.10    5.30
   2  -1  14   64.69    6.20
  -2   1 -14   80.79    9.80
   2   1  14   72.99    4.90
   3  -1  14  352.96   17.50
  -3   1 -14  344.37   18.80
  -3   1 -14  349.47   18.60
   3   1  14  363.06   15.00
   4  -1  14   65.59    6.40
  -4   1 -14   75.69    7.20
  -4   1 -14   72.59    9.00
   4   1  14   63.09    4.80
   5  -1  14   32.80    5.70
  -5  -1 -14   30.70    3.10
  -5   1 -14   34.50    6.00
  -5   1 -14   32.10    6.00
   5   1  14   27.50    3.90
   6  -1  14    0.80    2.10
  -6  -1 -14    3.80    2.20
   6   1  14    5.80    2.00
  -6   1 -14    2.20    2.20
  -6   1 -14    3.50    2.70
  -7  -1 -14  227.08   11.00
   7  -1  14  216.08   13.10
  -7   1 -14  208.68   12.70
   7   1  14  188.88   10.70
  -7   1 -14  213.88   12.30
   8  -1  14   59.29    8.10
  -8  -1 -14   54.59    5.30
  -8   1 -14   64.49    8.00
  -8   1 -14   68.09    6.20
   8   1  14   59.19    5.20
  -9  -1 -14   80.79    6.70
   9  -1  14  105.29    8.80
   9   1  14   78.89    6.70
  -9   1 -14   84.29    7.00
  -9   1 -14   70.09    6.50
  10  -1  14   54.89    8.10
 -10  -1 -14   38.90    6.00
  10   1  14   57.09    6.80
 -10   1 -14   52.29    6.80
 -10   1 -14   64.09    5.80
 -11  -1 -14   17.90    4.70
  11  -1  14   14.90    4.30
 -11   1 -14   15.30    3.70
 -11   1 -14    8.30    3.20
  11   1  14   12.40    3.30
 -12  -1 -14    6.80    4.00
  12  -1  14    3.70    3.10
 -12   1 -14    0.30    2.00
 -12   1 -14    5.40    3.00
  12   1  14    3.10    2.50
 -13  -1 -14   11.10    4.70
  13  -1  14   17.60    5.10
 -13   1 -14   22.70    5.00
 -13   1 -14   16.40    3.50
  13   1  14   17.50    4.20
 -14  -1 -14  163.68   13.00
 -14   1 -14  151.58    8.50
 -14   1 -14  171.48   11.40
 -15  -1 -14   94.59   12.50
 -15   1 -14   90.69    7.30
 -15   1 -14   92.19    8.40
 -16  -1 -14   17.50    6.90
 -16   1 -14    9.80    4.20
 -16  -2  14    1.90    7.90
 -16  -2  14   14.90    4.60
 -16   2  14   11.40    6.20
 -16   2  14   15.60    4.30
 -15  -2  14   27.50    5.50
 -15  -2  14   10.80    8.50
 -15   2  14   36.20    7.90
 -14  -2  14  159.28   11.40
 -14  -2  14  152.48   23.40
 -14   2  14  160.68   12.80
 -14   2  14  161.78   11.20
 -13  -2  14  256.77   14.80
 -13  -2  14  224.38   22.50
 -13   2  14  232.68   15.40
 -13   2  14  234.18   13.90
 -12  -2  14   11.40    3.70
 -12  -2  14   27.90   10.50
 -12   2  14   19.80    4.60
 -12   2  14   14.70    4.90
 -11  -2  14   77.99    7.60
 -11  -2  14   52.79   13.90
 -11   2  14  100.39    8.50
 -11   2  14   82.09    7.40
 -10  -2  14   62.29    8.10
 -10   2  14   79.59    7.20
 -10   2  14   76.09    6.90
  -9  -2  14   -0.70    1.70
  -9   2  14   -0.10    2.20
  -8  -2  14   10.60    3.50
  -8   2  14    7.00    3.00
  -8   2  14   11.40    3.20
  -7  -2  14    7.40    3.40
  -7   2  14    4.10    2.40
  -7   2  14    5.90    2.70
  -6  -2  14  265.17   14.10
  -6   2  14  222.58   11.40
  -6   2  14  226.98   12.10
  -5  -2  14  341.57   17.70
   5  -2 -14  328.07   16.50
  -5   2  14  362.76   16.00
   4  -2 -14  278.87   14.80
  -4  -2  14  297.77   16.00
  -4   2  14  293.67   13.70
   3  -2 -14  306.27   13.90
  -3  -2  14  290.57   16.10
   3   2 -14  307.07   18.70
  -3   2  14  305.17   13.90
  -2  -2  14    1.10    2.10
   2  -2 -14    1.50    1.60
   2  -2 -14    0.20    1.20
   2   2 -14    4.30    3.30
  -2   2  14    4.30    2.00
  -1  -2  14    8.40    3.00
  -1   2  14   10.60    2.30
   1   2 -14    8.00    4.00
   0  -2  14   24.50    5.00
   0   2 -14   14.80    5.30
   0   2  14   17.00    2.80
   1  -2  14   19.10    4.70
   1   2  14   25.50    3.30
  -1   2 -14   26.40    6.20
   2  -2  14  249.48   14.70
  -2   2 -14  260.67   17.10
   2   2  14  251.77   11.00
   3  -2  14  159.78   11.00
  -3   2 -14  133.29   11.70
   3   2  14  149.09    7.30
   4  -2  14   94.59    8.50
   4   2  14   98.79    5.40
  -4   2 -14   96.29   12.30
  -4   2 -14  108.59   13.80
   5  -2  14  128.99   10.30
  -5   2 -14  138.19   12.20
  -5   2 -14  123.29   11.10
   5   2  14  136.19    6.70
  -6  -2 -14   38.60    5.50
   6  -2  14   36.10    6.50
   6   2  14   36.60    3.20
  -6   2 -14   37.20    7.30
  -6   2 -14   50.39    8.90
  -7  -2 -14   39.10    6.30
   7  -2  14   15.50    4.70
   7   2  14   35.70    5.10
  -7   2 -14   29.40    6.80
  -7   2 -14   23.60    5.60
   7   2  14   31.80    3.00
   8  -2  14   10.10    4.90
  -8  -2 -14    1.70    3.20
   8   2  14    1.40    1.50
  -8   2 -14    4.80    3.80
   8   2  14    2.40    2.20
  -8   2 -14    0.90    2.80
   8   2  14    0.60    1.90
   9  -2  14   60.59    9.10
  -9  -2 -14   40.10    7.70
   9   2  14   45.50    6.50
  -9   2 -14   47.70    7.80
   9   2  14   51.99    4.40
  -9   2 -14   68.99    9.80
   9   2  14   44.30    6.10
  10  -2  14   31.80    6.50
  10   2  14   34.70    4.60
 -10   2 -14   37.00    6.60
 -10   2 -14   63.89    9.50
  11  -2  14   35.30    7.00
 -11  -2 -14   39.80    8.20
  11   2  14   39.90    5.20
 -11   2 -14   45.10    7.40
 -11   2 -14   40.10    7.00
 -12  -2 -14   43.70    8.80
  12  -2  14   71.39   11.10
 -12   2 -14   56.59    8.50
  12   2  14   48.00    5.70
 -12   2 -14   50.29    7.90
 -13  -2 -14   61.39   10.80
 -13   2 -14   77.89    9.80
 -14  -2 -14  173.98   16.00
 -14   2 -14  182.88   12.90
 -14   2 -14  177.48   12.20
 -15  -2 -14   11.90    7.20
 -15   2 -14   16.20    4.80
 -15   2 -14   22.30    4.90
 -14  -3  14  101.09    9.20
 -14   3  14   76.09    9.40
 -14   3  14   78.89   10.10
 -13  -3  14   83.89   10.40
 -13   3  14   88.29    8.40
 -13   3  14   74.09    7.60
 -12  -3  14   33.70    6.50
 -12   3  14   32.80    6.10
 -12   3  14   29.80    5.80
 -11  -3  14   59.59    8.30
 -11   3  14   68.19    8.60
 -11   3  14   66.79    6.40
 -10  -3  14   22.20    5.30
 -10   3  14   23.90    4.40
 -10   3  14   29.80    5.40
  -9  -3  14    7.20    3.60
  -9   3  14    4.60    3.00
  -8  -3  14   17.30    4.40
  -8   3  14   16.00    3.70
  -8   3  14   18.20    3.20
  -7  -3  14   63.79    8.60
  -7   3  14   61.49    4.70
  -7   3  14   71.89    8.10
  -6  -3  14   24.30    5.20
   6  -3 -14   15.30    4.20
  -6   3  14   22.30    3.10
  -6   3  14   26.20    4.60
   5  -3 -14   58.59    6.70
  -5  -3  14   63.19   10.20
  -5   3  14   53.09    3.60
   5   3 -14   51.89    9.30
  -5   3  14   53.39    5.10
  -4   3  14   86.69    6.60
   4   3 -14   90.29   12.50
   3   3 -14   51.79    9.60
  -3   3  14   64.39    5.40
  -2  -3  14  487.15   28.40
  -2   3  14  494.35   20.30
   2   3 -14  505.75   30.80
  -1  -3  14  351.96   22.80
  -1   3  14  326.07   14.60
   0   3  14  163.08    8.50
   1  -3  14  147.89   20.60
   1   3  14  135.99    7.20
   2  -3  14  518.85   25.60
   2   3  14  510.55   19.60
   3  -3  14   18.20    4.70
  -3   3 -14    6.30    4.80
   3   3  14   18.20    2.60
   4  -3  14   91.89    8.90
  -4   3 -14  110.09   14.80
   4   3  14   85.99    4.80
   5  -3  14   40.30    7.10
   5   3  14   49.99    3.30
  -5   3 -14   54.69   10.10
  -5   3 -14   47.80   10.30
   6  -3  14    7.30    3.80
  -6   3 -14   -0.30    3.30
   6   3  14    8.50    2.10
   6   3  14    9.70    1.70
   7  -3  14  130.49   11.10
  -7   3 -14  134.89   16.10
   7   3  14  106.79    5.40
  -7   3 -14  133.59   13.20
   7   3  14  116.99    6.80
   8  -3  14    1.50    2.80
   8   3  14    1.80    1.20
  -8   3 -14    1.30    3.10
  -8   3 -14    9.80    4.90
   9  -3  14   17.40    5.40
  -9   3 -14    7.10    4.90
   9   3  14   17.20    2.50
  -9   3 -14   16.60    6.20
  10  -3  14   18.70    5.70
 -10  -3 -14    7.10    5.70
 -10   3 -14   16.00    5.50
 -10   3 -14   23.80    6.60
 -11  -3 -14    1.80    4.80
 -11   3 -14   -0.40    2.90
 -11   3 -14    3.30    4.10
 -12  -3 -14   30.90    9.20
 -12   3 -14   60.39    9.40
 -12   3 -14   53.79    9.40
 -13  -3 -14   45.20   11.20
 -13   3 -14   65.19   10.00
 -13   3 -14   48.40    9.00
 -11  -4  14   19.20    5.00
 -11   4  14   19.40    6.10
 -11   4  14   13.50    3.60
 -10  -4  14   44.00    7.80
 -10   4  14   43.10    5.60
 -10   4  14   31.70    6.20
  -9  -4  14  112.09   10.20
  -9   4  14  118.79    7.70
  -9   4  14  123.79    9.60
  -8  -4  14   19.20    4.90
  -8   4  14   16.00    3.20
  -8   4  14    9.10    3.90
  -7  -4  14    1.20    2.90
  -7   4  14    1.70    1.70
   7   4 -14   -0.80    3.10
  -7   4  14    6.40    3.20
  -6  -4  14    4.10    3.40
  -6   4  14    5.10    1.80
  -6   4  14    6.00    3.10
   6   4 -14    3.60    4.50
  -5  -4  14   25.40    6.20
   5   4 -14   34.20    9.00
  -5   4  14   23.30    3.00
  -5   4  14   23.70    4.80
  -4  -4  14    8.90    4.30
  -4   4  14   16.70    3.90
  -4   4  14    7.70    1.70
   4   4 -14    0.20    3.20
  -3  -4  14    8.90    3.90
  -3   4  14    7.80    2.80
   3   4 -14    6.50    5.10
  -3   4  14    3.50    1.30
  -2  -4  14   44.90    7.90
  -2   4  14   52.09    6.30
   2   4 -14   49.10   10.40
  -1  -4  14    3.40    3.10
   1   4 -14    0.20    3.00
  -1   4  14   -0.40    1.50
   0  -4  14   12.60    4.50
   0   4  14   22.50    3.70
   0   4 -14    4.90    4.80
   1  -4  14  146.29   11.70
  -1   4 -14  138.09   17.80
   2  -4  14   19.10    5.20
  -2   4 -14   10.70    5.80
   2   4  14   21.70    3.50
   3  -4  14   -0.60    1.80
   3   4  14    3.50    1.80
  -3   4 -14   -0.50    3.30
   4  -4  14   20.80    5.90
  -4   4 -14   18.00    6.20
   4   4  14   22.50    2.90
   5  -4  14   50.09    8.60
  -5   4 -14   40.00    9.60
   5   4  14   46.00    3.30
  -5   4 -14   41.80   10.60
   6  -4  14   16.50    5.40
  -6   4 -14    8.40    5.70
  -6   4 -14   14.90    7.80
   7  -4  14    1.40    3.00
  -7   4 -14    1.50    4.70
  -7   4 -14    2.90    4.40
   8  -4  14   34.90    7.50
  -8   4 -14   51.79   10.40
  -8   4 -14   32.90    9.20
  -9   4 -14    2.40    4.50
  -9   4 -14    7.00    6.20
  -4  -5  14   -1.20    2.30
   4   5 -14   -0.30    3.90
  -4   5  14    4.50    3.30
  -3  -5  14   75.19   10.40
  -3   5  14   96.59    9.20
   3   5 -14   88.59   15.00
  -2  -5  14   10.40    4.30
  -2   5  14   11.90    3.60
   2   5 -14   13.20    7.20
  -1  -5  14    7.40    3.80
   1   5 -14    9.70    6.20
  -1   5  14   12.10    4.00
   0  -5  14   13.60    4.70
   0   5 -14    6.60    5.00
   0   5  14    5.60    2.80
   1  -5  14    6.00    4.00
  -1   5 -14    1.80    4.40
   1   5  14    3.60    2.50
   2  -5  14    7.40    3.40
  -2   5 -14   10.50    6.50
   3  -5  14   23.10    9.60
  -3   5 -14   18.00    7.30
 -16   0  15   -2.70    4.40
 -15   0  15   -4.60    3.60
 -15   0  15    1.10    2.60
 -14   0  15    1.00    4.80
 -14   0  15   -1.30    1.90
 -13   0  15    2.80    2.60
 -13   0  15   -1.50    4.20
 -12   0  15   -1.50    4.40
 -12   0  15   -1.30    1.80
 -11   0  15   -2.70    3.10
 -11   0  15   -1.20    1.70
 -10   0  15    0.80    3.70
 -10   0  15   -1.60    1.60
  -9   0  15    4.50    4.60
  -8   0  15   -1.60    1.20
  -8   0  15   -1.40    3.00
   7   0 -15   -0.10    1.20
  -7   0  15    0.20    1.50
  -7   0  15   -1.00    2.80
   6   0 -15    1.80    1.40
  -6   0  15    2.20    1.90
  -5   0  15    0.50    1.80
   5   0 -15    0.10    1.10
  -4   0  15   -0.60    1.40
   4   0 -15    0.80    1.20
  -3   0  15    0.80    1.50
   3   0 -15    0.10    1.00
   2   0 -15   -1.10    1.20
   2   0 -15    0.40    2.00
  -2   0  15   -0.80    1.20
  -1   0  15    2.40    1.70
   1   0 -15   -0.20    1.40
   1   0 -15    1.70    2.40
   0   0 -15   -1.40    1.60
   0   0 -15    0.10    1.80
   0   0 -15   -0.90    1.30
   0   0 -15    5.10    3.20
   0   0  15    1.30    1.70
  -1   0 -15    1.80    2.40
   1   0  15    0.10    1.60
  -1   0 -15    0.10    1.20
  -1   0 -15    0.90    2.10
  -1   0 -15   -1.00    1.30
   2   0  15    0.90    1.50
  -2   0 -15   -0.20    1.20
  -2   0 -15    1.10    2.00
  -2   0 -15   -2.30    1.90
  -3   0 -15    0.80    1.20
  -3   0 -15    0.20    1.40
   3   0  15   -0.50    1.30
  -3   0 -15   -0.30    1.10
  -4   0 -15    0.70    1.30
  -4   0 -15    0.20    1.00
  -4   0 -15   -0.80    1.50
   4   0  15    0.10    1.60
   5   0  15   -0.60    1.40
  -5   0 -15    0.70    1.00
  -5   0 -15    1.80    1.30
  -5   0 -15    0.30    1.40
  -6   0 -15    0.80    1.50
   6   0  15    0.90    1.80
  -6   0 -15    0.00    1.20
  -6   0 -15   -0.20    0.90
  -7   0 -15   -0.30    1.30
  -7   0 -15   -0.40    1.30
  -7   0 -15    0.50    0.90
   7   0  15   -1.00    1.60
  -8   0 -15    1.10    1.70
   8   0  15    1.70    2.20
   9   0  15   -2.60    1.50
  -9   0 -15   -0.10    1.90
 -10   0 -15    1.20    2.00
  10   0  15   -0.50    2.10
  11   0  15    0.30    1.80
 -11   0 -15   -1.70    1.50
 -12   0 -15   -1.90    1.40
  12   0  15   -0.80    1.70
 -13   0 -15    0.40    2.30
  13   0  15    0.80    2.20
  14   0  15    0.00    2.00
 -14   0 -15    0.40    2.50
 -15   0 -15   -0.80    2.70
 -16  -1  15    8.30    3.90
 -16  -1  15    2.00    5.90
 -16   1  15   11.00    3.90
 -16   1  15    4.20    5.60
 -15  -1  15    5.20    3.20
 -15  -1  15   -0.60    4.90
 -15   1  15    2.80    4.90
 -15   1  15    7.30    3.50
 -14  -1  15   21.40    5.00
 -14  -1  15   18.20    9.00
 -14   1  15   40.30    6.50
 -14   1  15   30.10    8.60
 -13  -1  15   65.89   13.30
 -13  -1  15   58.89    8.10
 -13   1  15   82.79   13.20
 -13   1  15   72.89    7.10
 -12  -1  15  127.69   18.40
 -12  -1  15  134.69   10.10
 -12   1  15  140.89    9.90
 -12   1  15  157.48   13.40
 -11  -1  15   46.40    6.50
 -11  -1  15   51.09   11.60
 -11   1  15   45.40    6.50
 -11   1  15   48.90    9.30
 -10  -1  15   74.09   13.10
 -10  -1  15   65.89    6.30
 -10   1  15   57.79    7.10
 -10   1  15   49.60    8.60
  -9  -1  15   70.99   12.30
  -9  -1  15   60.79    7.60
  -9   1  15   57.29    8.80
  -8  -1  15  255.27   14.10
   8  -1 -15  249.38   12.70
  -8   1  15  237.18   13.00
  -8   1  15  263.87   15.60
  -7  -1  15  133.99    9.10
   7  -1 -15  124.59    7.80
  -7   1  15  133.19   10.00
  -7   1  15  127.39    8.40
   6  -1 -15   18.30    3.30
  -6  -1  15   20.20    4.00
  -6   1  15   19.00    4.30
  -6   1  15   27.80    4.50
   5  -1 -15   49.20    3.90
  -5  -1  15   43.70    6.20
  -5   1  15   47.70    4.60
  -4  -1  15    1.70    1.90
   4   1 -15   -2.10    3.80
  -4   1  15    7.00    2.20
   3  -1 -15   10.50    2.80
  -3  -1  15    4.80    2.70
  -3   1  15    7.30    2.40
   3   1 -15    2.60    3.30
   3   1 -15   15.20    4.70
   2  -1 -15  118.79    8.50
  -2  -1  15  132.19    9.00
   2   1 -15  120.89   10.10
   2   1 -15  124.49   10.50
  -2   1  15  123.39    7.50
  -1  -1  15  314.07   16.10
   1  -1 -15  314.07   13.70
   1  -1 -15  320.37   15.50
  -1   1  15  323.37   14.40
   1   1 -15  334.77   18.80
   1   1 -15  324.87   18.60
   0  -1  15   57.59    5.60
   0  -1 -15   59.19    5.00
   0  -1 -15   60.79    4.10
   0   1 -15   51.29    8.60
   0   1 -15   48.70    7.90
   0   1  15   52.89    4.50
  -1  -1 -15   84.69    4.90
   1  -1  15   87.19    7.20
  -1  -1 -15   83.49    5.20
   1   1  15   87.79    6.60
  -1   1 -15   68.69   10.40
  -1   1 -15   83.09   10.70
   2  -1  15   60.09    7.60
   2   1  15   66.49    5.40
  -2   1 -15   75.49   10.10
   3  -1  15   12.70    3.70
   3   1  15    9.40    2.30
  -3   1 -15    5.30    3.50
  -3   1 -15   10.30    4.30
   4  -1  15   10.80    3.50
   4   1  15   13.50    2.90
  -4   1 -15   14.50    4.60
  -4   1 -15    5.00    3.20
   5  -1  15  146.19   10.40
   5   1  15  157.98    8.80
  -5   1 -15  158.58   11.30
  -6  -1 -15   24.30    3.60
   6  -1  15   29.80    5.80
   6   1  15   21.90    3.80
  -6   1 -15   24.30    4.70
  -6   1 -15   25.70    5.20
  -7  -1 -15   30.20    4.50
   7  -1  15   37.70    6.30
  -7   1 -15   25.20    5.30
   7   1  15   33.20    5.30
  -7   1 -15   37.90    5.60
  -8  -1 -15  252.87   12.80
   8  -1  15  252.47   15.10
  -8   1 -15  243.68   13.50
   8   1  15  263.97   16.00
  -8   1 -15  259.37   14.20
   9  -1  15   81.09   10.00
  -9  -1 -15   91.19    7.20
   9   1  15   76.69    6.50
  -9   1 -15   85.99    7.20
  -9   1 -15   82.59    7.10
 -10  -1 -15   97.69    8.00
  10  -1  15   96.09    8.90
 -10   1 -15   93.89    7.60
 -10   1 -15   92.39    7.20
  10   1  15   90.89    7.30
 -11  -1 -15   26.20    5.30
  11  -1  15   29.30    6.20
 -11   1 -15   28.50    4.70
 -11   1 -15   31.60    5.60
  11   1  15   45.80    6.50
 -12  -1 -15  167.58   11.90
  12  -1  15  155.88   12.10
  12   1  15  164.08   10.70
 -12   1 -15  156.08    9.10
 -12   1 -15  168.98   10.90
  13  -1  15   31.20    6.60
 -13  -1 -15   19.40    5.60
 -13   1 -15   32.60    5.70
  13   1  15   27.40    5.30
 -13   1 -15   27.60    4.00
 -14  -1 -15   20.50    6.30
 -14   1 -15   13.20    3.90
 -15  -1 -15   38.00    8.50
 -15   1 -15   32.70    6.10
 -15  -2  15  120.79   10.20
 -15  -2  15   85.89   18.10
 -15   2  15  118.09    9.90
 -15   2  15  133.39   12.90
 -14  -2  15  158.88   11.60
 -14  -2  15  133.89   22.40
 -14   2  15  144.69   11.40
 -14   2  15  154.58   13.30
 -13  -2  15  235.58   23.50
 -13  -2  15  258.97   15.60
 -13   2  15  259.97   17.10
 -13   2  15  254.67   14.70
 -12  -2  15    2.90    2.80
 -12  -2  15    1.70    6.10
 -12   2  15    3.10    3.80
 -12   2  15   10.30    3.50
 -11  -2  15   46.80    7.10
 -11   2  15   40.00    5.90
 -11   2  15   25.70    6.10
 -10  -2  15   24.20    4.90
 -10   2  15   21.10    5.30
 -10   2  15   28.10    5.00
  -9  -2  15   16.80    4.50
  -9   2  15    7.00    3.80
  -9   2  15   18.50    3.80
  -8  -2  15   44.50    6.90
  -8   2  15   39.40    6.10
  -8   2  15   39.40    6.70
  -7  -2  15  272.97   15.80
  -7   2  15  286.87   14.20
  -7   2  15  279.27   14.10
  -6  -2  15  332.57   21.20
  -6   2  15  398.36   17.40
  -6   2  15  370.06   16.30
  -5  -2  15  123.09    9.90
   5  -2 -15  151.48    9.80
  -5   2  15  152.38    8.90
   4  -2 -15  304.67   18.40
  -4  -2  15  340.57   18.10
   4   2 -15  364.16   21.30
  -4   2  15  358.06   15.70
   3  -2 -15   49.10    4.70
   3  -2 -15   53.29    4.90
  -3  -2  15   55.49    7.50
   3   2 -15   55.39    9.30
  -3   2  15   61.89    5.00
  -2  -2  15  100.29    8.30
   2  -2 -15   87.39    5.30
   2   2 -15   99.09   12.50
  -2   2  15   91.49    6.00
  -1  -2  15   14.00    4.30
   1   2 -15   13.30    4.80
  -1   2  15   11.00    2.50
   0  -2  15   -0.80    1.60
   0   2 -15    1.20    2.50
   1  -2  15   35.80    6.30
  -1   2 -15   43.80    8.40
   1   2  15   38.50    3.50
   2  -2  15  174.48   12.10
   2   2  15  183.58    8.80
  -2   2 -15  171.48   13.80
   3  -2  15   53.99    8.00
   3   2  15   48.40    3.80
  -3   2 -15   34.90    7.40
   4  -2  15   22.40    5.00
  -4   2 -15   28.30    7.30
  -4   2 -15   16.40    5.40
   4   2  15   22.90    3.10
   5  -2  15  254.87   15.20
  -5   2 -15  245.38   16.90
   5   2  15  207.28   10.10
  -5   2 -15  244.58   16.30
   6   2  15   78.39    5.20
  -6   2 -15   72.29   10.60
  -6   2 -15   80.99   10.90
  -7  -2 -15    9.90    3.90
   7  -2  15   17.30    4.80
  -7   2 -15   11.80    4.50
  -7   2 -15   15.80    5.40
   7   2  15   15.40    2.90
   8  -2  15    7.20    3.70
  -8  -2 -15    9.70    4.30
   8   2  15   15.30    3.00
  -8   2 -15    7.70    3.80
  -8   2 -15   15.10    5.20
  -9  -2 -15    5.20    4.00
   9  -2  15    5.40    3.60
   9   2  15    6.70    4.10
   9   2  15   12.90    3.10
  -9   2 -15    5.30    3.50
  -9   2 -15    9.10    4.60
  10  -2  15  339.37   19.50
 -10  -2 -15  269.57   18.30
  10   2  15  326.07   14.70
 -10   2 -15  341.87   18.90
  11  -2  15   13.60    4.90
 -11  -2 -15    6.70    4.60
 -11   2 -15   15.00    4.50
 -11   2 -15   12.50    4.20
  11   2  15   12.70    3.40
  12  -2  15   46.90    8.70
 -12  -2 -15   17.60    7.30
  12   2  15   34.70    5.60
 -12   2 -15   32.60    6.60
 -12   2 -15   37.60   10.30
 -13  -2 -15  160.98   14.60
 -13   2 -15  158.58   11.80
 -13   2 -15  164.58   14.00
  13   2  15  160.38    9.90
 -14  -2 -15   40.40    9.80
 -14   2 -15   41.30    6.80
 -14   2 -15   37.90    6.70
 -13  -3  15    6.50    3.70
 -13   3  15    5.90    4.00
 -13   3  15    1.80    3.10
 -12  -3  15   24.30    5.60
 -12   3  15   16.70    4.60
 -12   3  15   11.70    4.10
 -11  -3  15    7.60    3.90
 -11   3  15   15.10    4.40
 -11   3  15    5.40    3.20
 -10  -3  15    9.00    4.00
 -10   3  15    5.70    3.20
 -10   3  15    3.70    2.70
  -9  -3  15    0.20    2.20
  -9   3  15    0.80    2.40
  -9   3  15    1.40    1.90
  -8  -3  15   89.99   11.30
  -8   3  15   69.89    5.80
  -8   3  15   82.79    7.10
  -7  -3  15   12.80    4.20
  -7   3  15   32.50    6.50
  -7   3  15   21.30    3.60
   6  -3 -15   10.80    5.50
  -6  -3  15    7.00    3.60
  -6   3  15   16.60    4.00
  -6   3  15    5.50    2.10
  -5  -3  15   18.70    5.00
   5  -3 -15   19.60    3.70
  -5   3  15   19.90    3.80
   5   3 -15   17.10    5.90
  -4  -3  15    5.20    3.40
   4   3 -15    7.70    4.90
  -4   3  15    9.00    2.80
  -3  -3  15  166.08   12.30
   3   3 -15  145.39   13.90
  -3   3  15  171.38    9.50
  -2  -3  15  170.88   12.60
   2   3 -15  153.28   14.30
  -2   3  15  184.08    9.60
  -1  -3  15   24.10    5.60
  -1   3  15   20.80    3.50
   1   3 -15   38.80    9.10
   0  -3  15   69.79    9.30
   0   3  15   66.69    5.10
   0   3 -15   57.79   10.40
   1  -3  15   27.70    6.00
  -1   3 -15   25.00    7.00
   1   3  15   22.90    3.50
   2  -3  15   40.90    7.30
   2   3  15   41.60    3.60
  -2   3 -15   32.90    8.10
   3  -3  15    5.10    3.20
   3   3  15   12.20    2.30
  -3   3 -15    7.40    4.70
   4  -3  15    7.70    3.90
  -4   3 -15   -0.20    2.60
   4   3  15    6.80    1.80
   5  -3  15   74.99   10.30
   5   3  15   85.89    4.90
  -5   3 -15   84.09   12.30
   6  -3  15   86.39   11.00
   6   3  15   88.79    5.00
  -6   3 -15  100.49   13.90
  -6   3 -15   92.19   14.00
   7  -3  15   63.79    9.60
   7   3  15   70.49    4.30
  -7   3 -15   69.59   11.30
  -7   3 -15   71.39   12.20
   8  -3  15    0.30    2.30
  -8   3 -15    7.60    4.90
  -8   3 -15   -0.60    3.40
   8   3  15    1.80    1.30
   9  -3  15   34.90    7.20
   9   3  15   27.40    3.80
  -9   3 -15   44.30    8.80
  -9   3 -15   32.60    7.50
  10  -3  15  106.29   13.50
 -10   3 -15  104.89   13.60
 -10   3 -15   88.79   12.50
  11  -3  15  163.48   14.60
 -11  -3 -15  146.59   14.00
 -11   3 -15  150.38   13.40
 -11   3 -15  147.69   13.00
 -12  -3 -15    3.20    5.80
 -12   3 -15   16.00    5.40
 -12   3 -15   13.60    5.50
 -10  -4  15   41.00    7.50
 -10   4  15   39.90    6.50
  -9  -4  15   63.19    9.30
  -9   4  15   55.69    7.70
  -8  -4  15   28.10    6.20
  -8   4  15   38.60    6.40
   8   4 -15   30.20    8.00
  -7  -4  15    5.50    3.50
  -7   4  15    6.50    2.60
   7   4 -15    5.10    4.50
  -7   4  15    5.20    3.00
  -6  -4  15    8.00    4.40
  -6   4  15   14.50    3.70
  -6   4  15   12.20    3.60
   6   4 -15   10.90    5.50
  -5  -4  15   -0.10    2.10
   5   4 -15    2.00    4.10
  -5   4  15   -2.20    2.30
  -4  -4  15   -1.70    1.90
   4   4 -15    3.30    4.60
  -4   4  15   -0.30    2.00
  -3  -4  15    2.60    3.00
   3   4 -15    6.40    5.40
  -3   4  15    3.60    2.50
  -2  -4  15   12.20    4.40
  -2   4  15    8.10    2.90
   2   4 -15    4.40    4.80
  -1  -4  15   17.70    5.20
   1   4 -15   18.00    6.40
  -1   4  15   18.10    3.70
   0  -4  15  117.89   11.20
   0   4 -15  151.68   18.60
   0   4  15  153.78    8.60
   1  -4  15    1.50    2.90
  -1   4 -15    2.10    4.10
   1   4  15   -0.40    1.50
   2  -4  15    2.70    3.40
   2   4  15    0.10    1.40
  -2   4 -15    7.50    5.00
   3  -4  15    2.10    2.60
  -3   4 -15   -1.10    3.40
   3   4  15   -0.80    1.00
   4  -4  15   -1.10    1.90
  -4   4 -15    2.20    4.00
   4   4  15   -0.70    1.10
   5  -4  15   19.70    5.60
  -5   4 -15   20.10    6.80
  -5   4 -15   28.90    9.70
   6  -4  15    3.80    3.60
  -6   4 -15    6.70    5.00
  -6   4 -15   -1.00    4.40
   7  -4  15   36.70    9.80
  -7   4 -15   60.59   12.90
  -7   4 -15   23.10    7.70
   8  -4  15    1.30    2.70
  -8   4 -15    6.60    6.10
  -8   4 -15   11.90    6.70
  -9   4 -15   -3.50    3.60
  -9   4 -15   -1.20    5.80
 -16   0  16    7.20    3.50
 -16   0  16    0.80    5.50
 -15   0  16   39.80   10.30
 -15   0  16   28.60    6.60
 -14   0  16   15.10    7.90
 -14   0  16   13.50    4.10
 -13   0  16   16.00    7.20
 -13   0  16   25.80    5.30
 -12   0  16  133.39    9.70
 -12   0  16  127.29   17.10
 -11   0  16   98.29   14.10
 -11   0  16   90.19    7.70
 -10   0  16  435.76   19.90
 -10   0  16  353.86   23.70
  -9   0  16   67.09    8.20
  -9   0  16   46.00    9.90
  -7   0  16  160.28   10.10
   7   0 -16  163.88    8.60
  -6   0  16   11.60    3.20
   6   0 -16    9.70    2.10
  -5   0  16  122.19    8.30
   5   0 -16  115.69    6.40
  -4   0  16  133.99    8.60
   4   0 -16  118.89    6.40
  -3   0  16    9.20    2.70
   3   0 -16    6.30    3.10
   3   0 -16    6.50    1.80
   2   0 -16   74.99    4.70
  -2   0  16   76.79    6.20
   2   0 -16   82.29   10.10
  -1   0  16  328.07   15.30
   1   0 -16  295.97   16.90
   1   0 -16  312.57   13.00
   0   0  16 1424.36   52.39
   0   0 -16 1423.66   50.59
   0   0 -16 1415.16   54.59
   0   0 -16 1471.35   50.49
   1   0  16   35.20    5.10
  -1   0 -16   36.50    3.30
  -1   0 -16   43.70    7.10
  -1   0 -16   29.80    3.80
  -1   0 -16   24.60    4.20
   2   0  16   69.09    6.00
  -2   0 -16   81.19    7.10
  -2   0 -16   78.79    6.50
  -2   0 -16   67.79    4.70
  -2   0 -16   75.19    4.70
   3   0  16  585.04   24.00
  -3   0 -16  585.64   20.90
  -3   0 -16  565.34   24.10
  -3   0 -16  496.95   21.50
   4   0  16   64.59    5.90
  -4   0 -16   45.20    3.70
  -4   0 -16   59.09    4.00
  -4   0 -16   59.39    5.40
   5   0  16   74.59    6.40
  -5   0 -16   58.19    3.90
  -5   0 -16   68.09    5.30
  -5   0 -16   74.89    4.70
  -6   0 -16  847.52   31.20
  -6   0 -16  846.42   29.90
  -6   0 -16  880.31   31.40
   6   0  16  884.91   35.00
  -7   0 -16 2007.30   68.29
  -7   0 -16 1874.41   66.19
   7   0  16 2100.09   72.29
   8   0  16    3.20    2.30
  -8   0 -16    4.90    2.60
  -9   0 -16 2072.49   69.39
   9   0  16 1886.91   72.29
 -10   0 -16   61.49    5.50
  10   0  16   62.49    8.40
 -11   0 -16   20.20    4.10
  11   0  16   17.10    4.50
 -12   0 -16  119.49    8.70
  12   0  16  107.19    9.60
 -13   0 -16   -1.60    1.90
  13   0  16    0.90    2.40
 -14   0 -16    2.70    2.70
  14   0  16    5.70    3.30
 -15  -1  16   43.50    7.40
 -15  -1  16   17.10    9.30
 -15   1  16   50.49    7.70
 -15   1  16   27.30    9.00
 -14  -1  16   34.90    6.00
 -14  -1  16   18.20    9.20
 -14   1  16   16.40    7.30
 -14   1  16   26.50    5.30
 -13  -1  16    2.80    5.90
 -13  -1  16    0.50    2.30
 -13   1  16    5.50    4.80
 -13   1  16    4.40    2.70
 -12  -1  16   10.50    8.70
 -12  -1  16   45.40    6.90
 -12   1  16   56.39    7.40
 -12   1  16   46.50    9.80
 -11  -1  16   20.70    4.70
 -11  -1  16   10.90    7.20
 -11   1  16   20.70    4.30
 -11   1  16   15.90    5.50
 -10  -1  16  234.18   13.50
 -10  -1  16  213.68   18.80
 -10   1  16  199.28   12.40
 -10   1  16  211.08   15.30
  -9  -1  16   22.50    4.80
  -9   1  16   25.00    4.80
  -9   1  16   12.50    5.00
   8  -1 -16  118.49    8.00
  -8  -1  16   96.39    8.10
  -8   1  16  134.09   16.60
  -8   1  16  120.99   10.20
  -7  -1  16   21.80    6.40
   7  -1 -16   27.40    4.20
  -7   1  16   21.60    5.60
  -7   1  16   25.40    4.20
  -6  -1  16  335.17   16.80
   6  -1 -16  315.37   13.90
  -6   1  16  304.97   15.20
  -5  -1  16   54.99    7.80
   5  -1 -16   36.50    4.10
  -5   1  16   50.29    6.30
  -4  -1  16  114.99    8.70
  -4   1  16  121.39    7.90
   3  -1 -16 1069.89   41.60
  -3  -1  16 1054.69   41.20
   3  -1 -16 1032.50   39.00
   3   1 -16  986.60   42.30
  -3   1  16 1054.99   39.20
   3   1 -16 1131.59   45.30
  -2  -1  16   25.70    4.80
   2  -1 -16   22.50    4.40
   2   1 -16   19.40    5.20
   2   1 -16   22.60    5.10
  -2   1  16   27.20    3.90
  -1  -1  16  119.39    8.90
   1  -1 -16  111.79    8.10
   1  -1 -16  117.99    6.90
  -1   1  16  132.09    7.70
   1   1 -16  111.49   10.30
   1   1 -16  113.99   10.40
   0  -1 -16    9.60    2.80
   0  -1  16   13.40    3.50
   0  -1 -16    7.70    2.00
   0   1 -16    1.90    3.60
   0   1 -16    8.00    3.50
   0   1  16   15.00    2.80
  -1  -1 -16  335.97   13.50
   1  -1  16  346.07   17.30
  -1  -1 -16  326.67   13.60
  -1   1 -16  306.77   18.50
  -1   1 -16  289.47   18.70
   1   1  16  331.97   14.70
   2  -1  16 1029.90   44.00
  -2   1 -16 1153.98   46.00
   2   1  16 1226.48   41.80
  -2   1 -16 1128.19   46.70
   3  -1  16   29.70    5.60
  -3   1 -16   28.30    5.50
  -3   1 -16   30.00    6.10
   3   1  16   25.20    3.70
   4  -1  16    9.50    3.30
   4   1  16   15.20    3.10
  -4   1 -16   18.20    4.40
  -4   1 -16    4.90    3.60
   5  -1  16   32.00    5.60
  -5   1 -16   30.90    6.10
  -5   1 -16   32.80    5.70
  -6  -1 -16   39.10    4.60
   6  -1  16   36.70    6.50
   6   1  16   40.20    5.40
  -6   1 -16   34.50    5.70
  -6   1 -16   29.90    5.60
   7  -1  16    8.90    3.50
  -7  -1 -16    8.50    2.70
  -7   1 -16    7.10    2.80
   7   1  16   11.20    3.10
  -7   1 -16   11.00    3.70
   8  -1  16   89.09    8.50
  -8  -1 -16   93.69    7.00
   8   1  16   94.89    7.30
  -8   1 -16  103.69    7.80
  -8   1 -16   85.39    7.60
   9  -1  16   32.10    9.30
  -9  -1 -16   11.50    3.40
  -9   1 -16   23.20    4.30
  -9   1 -16   22.60    4.50
   9   1  16   16.10    3.50
  10  -1  16  172.18   12.60
 -10  -1 -16  185.58   12.20
 -10   1 -16  184.08   11.10
  10   1  16  184.88   11.30
 -10   1 -16  158.38   10.10
 -11  -1 -16    5.50    3.60
  11  -1  16    9.90    4.30
  11   1  16    5.80    2.90
 -11   1 -16    2.40    2.30
 -11   1 -16    5.70    3.00
 -12  -1 -16   15.80    5.10
  12  -1  16   14.10    4.80
  12   1  16    8.70    3.60
 -12   1 -16    9.70    3.10
  13  -1  16   -0.40    2.30
 -13  -1 -16   -0.90    2.70
 -13   1 -16    2.20    2.60
  13   1  16    1.00    2.20
  14  -1  16   34.70    7.10
 -14  -1 -16   26.00    7.10
  14   1  16   22.10    5.30
 -14   1 -16   27.10    5.30
 -14  -2  16  156.98   22.40
 -14  -2  16  144.69   11.50
 -14   2  16  154.18   11.30
 -14   2  16  153.18   13.70
 -13  -2  16   -1.40    2.20
 -13  -2  16   -1.00    6.00
 -13   2  16    5.30    2.70
 -13   2  16    1.90    4.00
 -12  -2  16   16.30    4.40
 -12   2  16   17.00    6.10
 -12   2  16   18.90    4.30
 -11  -2  16   14.30    4.30
 -11   2  16   13.20    3.70
 -11   2  16    7.50    4.40
 -10  -2  16   27.20    5.80
 -10   2  16   15.40    3.80
  -9  -2  16  119.49    9.90
  -9   2  16  107.49    8.30
  -9   2  16  129.59    9.80
  -8  -2  16    3.10    2.80
  -8   2  16    2.00    2.60
  -8   2  16    3.00    2.20
  -7  -2  16   59.79    8.00
  -7   2  16   58.39    5.70
  -7   2  16   72.29    6.40
  -6  -2  16   45.80    7.30
  -6   2  16   58.29    5.30
  -5  -2  16   17.30    4.40
   5  -2 -16    6.90    3.00
  -5   2  16   12.90    2.60
   4  -2 -16    5.30    3.60
  -4  -2  16   14.80    4.50
  -4   2  16    8.40    2.40
   3  -2 -16  265.57   12.70
   3  -2 -16  273.97   13.20
  -3   2  16  282.17   13.30
   3   2 -16  271.97   18.40
  -2  -2  16   25.60    5.80
   2   2 -16   15.20    5.20
  -2   2  16   13.30    2.80
  -1  -2  16   20.50    5.10
   1   2 -16   18.70    5.30
  -1   2  16   17.30    3.10
   0  -2  16   25.90    5.80
   0   2 -16   18.80    5.90
   0   2  16   22.40    3.60
   1  -2  16  155.78   11.60
   1   2  16  173.18    8.90
  -1   2 -16  180.88   14.30
   2  -2  16   21.00    5.30
  -2   2 -16    9.20    4.30
   2   2  16   13.20    2.90
  -3   2 -16  117.29   11.10
   3   2  16   95.19    6.00
   4  -2  16  129.69   12.10
   4   2  16  149.59    7.70
  -4   2 -16  141.59   12.50
  -4   2 -16  138.49   12.50
   5  -2  16   11.80    4.00
  -5   2 -16   15.60    5.60
   5   2  16    7.20    2.00
  -5   2 -16    8.40    4.70
   6  -2  16  112.59    9.90
   6   2  16  110.39    6.80
  -6   2 -16  119.89   11.10
  -6   2 -16  122.59   11.20
   7  -2  16    8.00    4.00
  -7   2 -16   22.50    6.00
  -7   2 -16    6.70    4.00
   7   2  16   12.30    2.70
   8  -2  16   31.70    6.80
  -8  -2 -16   36.80    7.30
   8   2  16   32.90    4.30
  -8   2 -16   20.40    6.60
  -8   2 -16   33.30    6.70
  -9  -2 -16    2.10    3.40
   9  -2  16    1.20    2.90
  -9   2 -16    3.90    3.50
   9   2  16    3.50    2.10
  -9   2 -16    2.30    2.80
  10  -2  16   -0.90    2.50
 -10  -2 -16    3.80    4.00
 -10   2 -16    0.40    2.30
 -10   2 -16   -0.90    2.60
  10   2  16    0.40    1.70
  11  -2  16   -0.30    2.10
 -11  -2 -16    1.90    4.00
  11   2  16    3.90    2.40
 -11   2 -16    3.00    2.80
  12  -2  16   31.00    7.10
 -12  -2 -16   12.80    6.30
 -12   2 -16   30.60    6.30
 -12   2 -16   34.20   10.70
  12   2  16   27.80    4.90
  13  -2  16   75.99   11.20
 -13  -2 -16   81.09   13.00
 -13   2 -16   78.09    9.80
  13   2  16   81.89   10.40
 -13   2 -16   93.89    8.80
 -12  -3  16    2.00    3.10
 -12   3  16    0.40    3.00
 -11  -3  16   20.90    5.70
 -11   3  16   19.10    4.90
 -11   3  16   21.60    4.70
 -10  -3  16   52.19    8.20
 -10   3  16   49.80    8.40
 -10   3  16   59.09    7.90
  -9  -3  16    5.00    3.50
  -9   3  16    5.00    3.00
  -9   3  16    2.50    2.50
  -8  -3  16    8.90    4.40
  -8   3  16    7.80    3.30
  -8   3  16    5.40    2.90
  -7  -3  16   20.70    5.10
  -7   3  16   13.70    3.30
  -7   3  16   21.10    4.50
  -6  -3  16    5.50    3.40
   6   3 -16   12.10    5.30
   5  -3 -16   23.20    4.00
  -5  -3  16   24.70    5.50
  -5   3  16   35.10    5.50
   5   3 -16   33.00    8.00
  -4  -3  16   25.90    5.80
  -4   3  16   42.90    5.60
   4   3 -16   26.60    8.00
  -3  -3  16   91.19    8.80
  -3   3  16   88.09    6.50
   3   3 -16   66.49   11.30
  -2  -3  16    1.40    2.40
  -2   3  16    4.60    2.10
   2   3 -16    2.60    3.90
  -1  -3  16   94.89   11.60
   1   3 -16   96.59   14.20
  -1   3  16   80.99    6.00
   0  -3  16   24.20    5.50
   0   3  16   19.50    3.30
   0   3 -16   18.90    6.40
   1  -3  16   61.99    9.10
  -1   3 -16   80.99   12.60
   1   3  16   80.69    5.50
   2  -3  16   39.70    7.10
  -2   3 -16   48.90    9.50
   2   3  16   49.99    4.10
   3  -3  16   44.70    7.70
   3   3  16   48.80    3.90
  -3   3 -16   39.90    8.80
   4  -3  16    7.50    3.80
  -4   3 -16   11.10    5.20
   4   3  16    3.70    1.60
   5  -3  16   44.60    8.10
   5   3  16   35.60    3.20
  -5   3 -16   21.60    6.80
  -5   3 -16   30.30    8.40
   6  -3  16   53.29    8.70
   6   3  16   60.09    4.10
  -6   3 -16   67.19   12.20
  -6   3 -16   48.70    9.70
   7  -3  16   56.79    9.20
  -7   3 -16   56.69   11.10
  -7   3 -16   74.99   12.40
   7   3  16   63.99    4.40
   8  -3  16   22.90    6.60
   8   3  16   22.00    3.20
  -8   3 -16   20.00    6.80
  -8   3 -16   20.80    6.70
   9  -3  16  152.68   12.90
  -9   3 -16  145.19   13.50
  -9   3 -16  135.99   13.00
  10  -3  16  122.79   15.40
 -10   3 -16  128.49   12.50
 -10   3 -16  131.89   12.60
  11  -3  16   11.80    5.30
 -11   3 -16    7.10    4.70
 -11   3 -16    4.10    4.00
  -8  -4  16   34.70    7.20
   8   4 -16   23.50    8.10
  -8   4  16   24.40    5.20
  -7  -4  16    3.80    3.50
  -7   4  16    1.20    2.20
  -6  -4  16   10.00    4.10
  -6   4  16    4.50    2.90
   6   4 -16    5.20    5.00
  -5  -4  16   20.10    5.70
   5   4 -16    6.60    5.50
  -5   4  16   17.50    4.00
  -4  -4  16  157.38   12.80
   4   4 -16  147.29   19.10
  -3  -4  16  119.99   11.10
  -3   4  16  111.19    8.00
   3   4 -16  115.29   17.00
  -2  -4  16   19.00    5.10
  -2   4  16   13.70    3.10
   2   4 -16   13.30    6.20
  -1  -4  16  424.76   23.40
   1   4 -16  433.06   27.90
  -1   4  16  428.86   18.70
   0  -4  16   58.89    8.90
   0   4  16   61.29    5.30
   0   4 -16   47.60   10.70
   1  -4  16  121.69   11.30
  -1   4 -16  102.99   16.30
   1   4  16  113.19    7.00
   2  -4  16   22.10    6.00
  -2   4 -16   12.40    6.30
   2   4  16   23.50    3.50
   3  -4  16   10.20    4.20
   3   4  16   16.50    2.90
  -3   4 -16   15.00    6.40
   4  -4  16    5.10    3.90
  -4   4 -16    0.60    3.90
   4   4  16    0.60    2.30
   5  -4  16   10.50    4.20
  -5   4 -16    7.00    7.00
  -5   4 -16   -1.80    3.20
   6  -4  16   -1.30    2.00
  -6   4 -16    5.00    6.70
  -6   4 -16   -4.30    2.20
   7  -4  16   10.40    5.10
  -7   4 -16    3.00    5.40
 -15   0  17   -0.20    2.40
 -15   0  17    2.20    5.70
 -14   0  17    2.00    1.90
 -14   0  17   -0.30    4.80
 -13   0  17   -3.00    1.80
 -13   0  17   -2.30    4.50
 -12   0  17   -1.10    1.90
 -12   0  17   -0.40    4.40
 -11   0  17    0.10    2.60
 -11   0  17   -4.40    3.50
 -10   0  17    0.40    4.70
 -10   0  17   -2.50    1.40
  -9   0  17   -0.30    1.80
  -9   0  17    2.70    4.40
  -8   0  17    2.20    2.10
   7   0 -17    0.30    1.30
  -7   0  17    1.20    2.20
  -6   0  17    0.30    1.90
   6   0 -17   -0.30    1.10
   5   0 -17   -0.40    1.10
  -5   0  17   -0.40    1.60
   4   0 -17   -0.50    1.10
  -4   0  17   -1.30    1.40
  -3   0  17    0.90    1.60
   3   0 -17    0.30    1.10
   3   0 -17    0.60    2.30
   2   0 -17   -1.00    2.10
  -2   0  17   -1.20    1.30
   2   0 -17    1.70    1.30
   1   0 -17   -0.60    2.20
   1   0 -17   -0.50    1.30
  -1   0  17   -0.80    1.40
   0   0 -17   -1.50    1.40
   0   0 -17   -0.60    1.50
   0   0  17   -1.10    1.40
   0   0 -17   -0.90    2.00
  -1   0 -17   -1.60    1.70
  -1   0 -17    0.80    1.70
  -1   0 -17    1.30    1.30
  -1   0 -17    2.80    2.60
   1   0  17    0.70    1.70
  -2   0 -17   -0.70    1.20
   2   0  17   -0.50    1.50
  -2   0 -17   -0.10    2.10
  -2   0 -17    0.40    1.20
  -2   0 -17   -1.40    2.10
  -3   0 -17    0.60    2.00
  -3   0 -17   -1.50    0.90
   3   0  17   -1.60    1.20
  -3   0 -17   -3.10    2.20
   4   0  17   -0.60    1.70
  -4   0 -17    1.40    1.90
  -4   0 -17   -0.20    1.10
  -4   0 -17    1.30    1.50
  -5   0 -17   -0.70    0.90
  -5   0 -17   -2.30    1.20
   5   0  17   -0.50    1.70
  -5   0 -17    1.00    1.30
  -6   0 -17    0.10    1.10
   6   0  17   -2.20    1.60
  -6   0 -17   -1.80    1.30
  -6   0 -17   -1.30    1.20
  -7   0 -17   -1.80    1.30
   7   0  17   -2.50    1.70
   8   0  17   -1.60    1.80
  -9   0 -17   -0.80    1.70
   9   0  17    1.30    2.40
 -10   0 -17   -2.00    1.30
  10   0  17    1.30    2.30
 -11   0 -17    0.30    2.10
  11   0  17   -0.50    1.90
 -12   0 -17   -1.10    2.10
  12   0  17   -1.80    1.80
  13   0  17    0.00    2.00
 -13   0 -17    2.30    3.00
  14   0  17    1.20    2.50
 -14   0 -17   -0.30    2.80
 -14  -1  17   17.00    9.40
 -14  -1  17   52.19    9.40
 -14   1  17   49.30    7.70
 -14   1  17   38.00    9.50
 -13  -1  17   10.60    4.10
 -13  -1  17   13.40    8.70
 -13   1  17   14.60    3.60
 -13   1  17   10.10    6.20
 -12  -1  17    0.00    2.10
 -12  -1  17   -2.00    6.00
 -12   1  17   -0.30    2.10
 -12   1  17    5.00    5.30
 -11  -1  17   81.69    7.90
 -11  -1  17   73.89   14.40
 -11   1  17   91.29    7.90
 -11   1  17   88.69   12.50
 -10  -1  17   -1.50    1.90
 -10   1  17    6.10    2.50
 -10   1  17    5.10    4.30
  -9  -1  17   50.79    7.30
  -9   1  17   49.99    8.60
  -9   1  17   41.40    6.10
  -8  -1  17   86.19    8.00
   8  -1 -17   92.19    7.10
  -8   1  17   90.09   11.10
  -8   1  17   93.59    7.60
  -7  -1  17  133.19    9.90
   7  -1 -17  126.59    8.00
  -7   1  17  140.79   10.20
  -6  -1  17   43.40    7.10
   6  -1 -17   40.60    4.20
  -6   1  17   56.09    6.90
  -5  -1  17  361.76   23.30
  -5   1  17  377.46   17.40
  -4  -1  17  973.40   39.60
  -4   1  17  987.90   37.60
   4   1 -17  982.20   43.20
  -3  -1  17   76.79    7.00
   3  -1 -17   74.69    8.90
   3   1 -17   67.29   10.40
  -3   1  17   69.89    6.10
   2  -1 -17  173.58   11.00
   2  -1 -17  178.18    9.60
  -2  -1  17  164.48   11.00
  -2   1  17  160.48    9.70
   2   1 -17  180.68   12.70
   2   1 -17  164.48   13.10
   1  -1 -17   33.20    4.40
   1  -1 -17   32.90    5.10
  -1  -1  17   34.40    5.90
   1   1 -17   33.00    7.20
   1   1 -17   32.30    7.20
  -1   1  17   39.00    5.00
   0  -1 -17  106.89    7.30
   0  -1  17  111.99    8.80
   0  -1 -17  107.89    6.30
   0   1  17  118.59    7.40
   0   1 -17  113.09   10.40
   0   1 -17  100.59   12.30
   1  -1  17   57.99    7.50
  -1  -1 -17   55.59    4.10
  -1   1 -17   49.40    8.10
  -1   1 -17   60.29    9.60
   1   1  17   60.09    5.20
   2  -1  17   86.09    7.70
  -2   1 -17   80.19   10.90
   2   1  17   84.59    6.30
  -2   1 -17   62.89   10.40
  -2   1 -17   76.29    9.70
  -3   1 -17   52.49    7.80
   4  -1  17   36.30    5.90
  -4   1 -17   17.50    5.00
   5  -1  17    8.60    3.60
  -5   1 -17    9.60    4.10
   5   1  17   10.20    2.80
  -5   1 -17   14.20    3.90
   6  -1  17    5.20    3.00
   6   1  17    4.30    2.10
  -6   1 -17    4.40    2.60
  -6   1 -17    6.70    3.30
   7  -1  17  123.69   10.60
  -7  -1 -17  117.59    7.50
   7   1  17  104.39    8.10
  -7   1 -17  115.49    9.30
  -7   1 -17  134.59    9.00
  -8  -1 -17    6.40    2.90
   8  -1  17    1.60    2.60
  -8   1 -17    2.20    2.40
   8   1  17    6.60    2.60
  -8   1 -17    2.80    2.50
  -9  -1 -17   54.69    7.00
   9  -1  17   59.09    9.20
  -9   1 -17   55.59    7.00
  -9   1 -17   51.29    6.60
   9   1  17   50.79    6.80
  10  -1  17   24.80    5.60
 -10   1 -17   20.50    4.10
  10   1  17   25.80    5.10
 -10   1 -17   24.90    4.80
  11  -1  17    5.50    3.50
 -11  -1 -17    8.90    4.50
  11   1  17    2.30    2.50
 -11   1 -17    4.30    2.80
 -11   1 -17    2.80    2.70
  12  -1  17   27.60    6.50
 -12  -1 -17   20.00    5.50
 -12   1 -17   31.80    5.70
  12   1  17   34.10    6.30
 -13  -1 -17    1.70    3.80
  13  -1  17    1.30    2.70
 -13   1 -17    5.20    3.10
  13   1  17    3.90    2.80
 -13  -2  17   33.90    6.80
 -13   2  17   36.60    6.70
 -13   2  17   35.30    8.50
 -12  -2  17   60.69    8.90
 -12   2  17   61.39   10.20
 -12   2  17   85.19    7.90
 -11  -2  17    2.70    2.90
 -11   2  17    0.90    3.30
 -11   2  17    5.30    2.70
 -10  -2  17    5.60    3.20
 -10   2  17    1.80    2.40
 -10   2  17    2.00    3.40
  -9  -2  17   -1.80    1.70
  -9   2  17    0.10    1.90
  -9   2  17    0.10    2.70
  -8  -2  17   -0.30    1.80
  -8   2  17    1.00    2.60
  -8   2  17   -0.80    1.80
  -7  -2  17   20.00    4.60
  -7   2  17   14.40    3.50
  -6  -2  17    3.20    2.60
  -6   2  17   -0.30    2.00
   5  -2 -17  111.89    9.60
  -5  -2  17  128.39   10.30
  -5   2  17  126.39    8.40
   5   2 -17  146.29   13.10
   4  -2 -17  246.58   17.60
  -4  -2  17  335.47   17.90
   4  -2 -17  305.97   15.20
  -4   2  17  306.47   14.60
   4   2 -17  313.97   20.40
   3  -2 -17  115.59    7.40
   3  -2 -17  144.49    8.30
  -3  -2  17  135.99   10.60
   3   2 -17  128.39   15.50
  -3   2  17  125.19    8.10
  -2  -2  17   11.60    3.90
  -2   2  17   13.80    2.90
   2   2 -17    4.30    4.30
  -1  -2  17   19.20    5.00
  -1   2  17   23.80    4.00
   1   2 -17   15.40    8.30
   0  -2  17   25.60    5.90
   0   2 -17   25.70    6.90
   0   2  17   25.50    3.90
   1  -2  17  108.49    9.70
  -1   2 -17  133.29   12.20
   1   2  17  116.09    7.30
   2  -2  17   88.59   10.70
  -2   2 -17   69.09   11.20
   2   2  17   81.69    5.70
   3  -2  17   15.50    4.30
  -3   2 -17    7.70    4.60
  -3   2 -17    6.20    4.10
   4  -2  17   17.80    4.70
  -4   2 -17   28.60    7.00
  -4   2 -17   13.40    5.40
   5  -2  17    5.50    3.70
  -5   2 -17    5.70    3.70
  -5   2 -17    8.50    4.90
   5   2  17    4.20    2.40
   6  -2  17  104.79   10.00
  -6   2 -17  113.99   11.10
  -6   2 -17   95.89   12.20
   6   2  17  112.29    7.40
   7  -2  17    5.20    3.80
  -7   2 -17   10.00    5.10
  -7   2 -17    6.80    4.20
   7   2  17   10.00    2.90
   8  -2  17   12.60    4.70
  -8   2 -17   17.50    5.50
  -8   2 -17   23.10    5.90
   9  -2  17   82.19   11.30
  -9  -2 -17   71.89    8.90
  -9   2 -17   56.19   11.80
  -9   2 -17   81.49   12.60
   9   2  17   83.39    7.00
  10  -2  17   52.29    8.80
 -10  -2 -17   52.59    8.50
  10   2  17   50.89    6.30
 -10   2 -17   45.80    7.90
 -11  -2 -17    2.90    6.80
  11  -2  17    4.20    3.60
  11   2  17    4.90    2.40
 -11   2 -17    8.30    4.30
 -11   2 -17    7.40    3.90
 -12  -2 -17    6.90    5.40
  12  -2  17    6.40    4.10
  12   2  17    7.00    3.10
 -12   2 -17    2.60    3.00
 -12   2 -17    3.40    3.10
 -11  -3  17   14.40    4.80
 -11   3  17   20.30    5.60
 -10  -3  17    3.30    3.20
 -10   3  17    5.20    3.00
  -9  -3  17   44.00    7.80
  -9   3  17   42.10    6.50
  -8  -3  17   39.20    8.00
  -8   3  17   32.60    6.10
  -7  -3  17   80.39   10.60
  -7   3  17   76.69    7.10
   7   3 -17   89.39   13.70
  -6  -3  17    1.40    3.00
  -6   3  17   -0.50    1.80
   6   3 -17    3.20    4.10
  -5  -3  17   -0.50    2.40
   5   3 -17   -1.10    2.50
  -4  -3  17   22.50    5.40
   4   3 -17   26.40    7.90
  -4   3  17   25.00    4.50
  -3  -3  17   15.10    4.70
  -3   3  17   15.80    3.60
   3   3 -17   16.50    6.10
  -2  -3  17   14.60    4.70
   2   3 -17    8.90    5.70
  -2   3  17   11.90    3.10
  -1  -3  17   -1.00    2.10
  -1   3  17    0.80    1.60
   1   3 -17    2.60    3.70
   0  -3  17    0.10    2.50
   0   3  17   -1.00    1.20
   0   3 -17   -0.30    2.90
   1  -3  17   14.30    4.80
  -1   3 -17    6.10    4.90
   1   3  17   14.00    2.80
   2  -3  17    7.30    3.90
  -2   3 -17    9.40    5.80
   2   3  17   10.20    2.40
   3  -3  17   56.49    8.90
  -3   3 -17   79.69   13.40
   4  -3  17    3.80    3.20
  -4   3 -17    3.10    4.50
  -4   3 -17    5.20    4.90
   4   3  17   10.80    2.40
   5  -3  17    7.90    4.40
  -5   3 -17    9.10    5.10
   5   3  17    6.20    2.00
  -5   3 -17    9.40    6.20
   6  -3  17    3.80    3.20
  -6   3 -17    4.20    4.30
   6   3  17    4.10    1.80
  -6   3 -17    1.40    3.80
   7  -3  17   10.40    4.20
  -7   3 -17   32.00    7.80
  -7   3 -17   10.90    6.10
   7   3  17   14.00    2.70
   8  -3  17   70.99   10.60
  -8   3 -17   96.59   13.90
  -8   3 -17   95.69   13.60
  -9   3 -17   25.00    7.30
  -9   3 -17   21.40    6.80
  10  -3  17   23.70    6.80
 -10   3 -17   29.00    7.20
 -10   3 -17   24.80    7.40
  -7  -4  17   32.10    7.00
   7   4 -17   26.40    8.40
  -7   4  17   30.50    5.60
  -6  -4  17    4.20    3.80
  -6   4  17    0.10    2.10
   6   4 -17   -2.40    3.00
  -5  -4  17   13.40    4.80
   5   4 -17   14.10    7.60
  -5   4  17   20.90    4.40
  -4  -4  17   57.19    9.30
  -4   4  17   66.69    6.20
  -3  -4  17   76.59   11.00
  -3   4  17   79.59    7.60
   3   4 -17   83.49   15.10
  -2  -4  17   53.99    9.40
   2   4 -17   66.69   13.00
  -2   4  17   70.99    6.10
  -1  -4  17  195.08   15.10
  -1   4  17  214.98   11.40
   1   4 -17  210.18   18.70
   0  -4  17  138.29   12.50
   0   4  17  150.78    8.80
   0   4 -17  130.19   18.30
   1  -4  17   14.10    4.70
  -1   4 -17   22.00    7.70
   1   4  17   17.90    3.40
   2  -4  17   29.80    6.40
  -2   4 -17   11.50    6.40
   2   4  17   27.90    3.80
   3   4  17   59.99    5.10
  -3   4 -17   49.99   11.90
   4  -4  17   36.90    8.80
   5  -4  17   -0.90    1.90
  -5   4 -17    1.80    5.30
   6  -4  17    1.30    3.30
  -6   4 -17    3.20    4.80
  -6   4 -17    0.50    4.70
 -14   0  18   40.60   11.40
 -14   0  18   73.99    9.70
 -13   0  18  313.27   24.50
 -13   0  18  370.76   22.80
 -12   0  18   63.69    8.30
 -12   0  18   52.39   11.60
 -11   0  18   98.79   14.80
 -11   0  18   99.49    8.40
 -10   0  18  331.17   16.90
 -10   0  18  252.47   20.10
  -9   0  18   14.60    3.50
  -8   0  18  171.28   11.20
  -7   0  18  154.68   10.50
   7   0 -18  173.18   10.30
  -6   0  18   53.79    7.00
   6   0 -18   48.10    4.10
   5   0 -18   17.20    2.70
  -5   0  18   28.20    5.80
   4   0 -18  514.15   19.10
  -4   0  18  470.75   22.40
   4   0 -18  529.35   26.20
   3   0 -18   21.70    2.80
   3   0 -18   21.20    5.30
  -3   0  18   26.30    4.80
   2   0 -18  168.18   12.90
  -2   0  18  206.48   11.90
   2   0 -18  196.78    8.40
   1   0 -18  780.72   33.10
  -1   0  18  720.53   30.20
   1   0 -18  719.23   27.60
   1   0 -18  708.93   25.80
   0   0 -18   19.30    4.70
  -1   0 -18  243.68   11.20
   1   0  18  253.37   13.70
  -1   0 -18  248.18   14.70
  -1   0 -18  234.18   10.10
   2   0  18   -0.60    1.80
  -2   0 -18    0.90    1.80
  -2   0 -18    5.60    2.80
  -2   0 -18    1.30    1.20
  -3   0 -18  385.66   18.80
  -3   0 -18  407.16   15.80
  -3   0 -18  472.15   20.10
   3   0  18  414.66   20.00
  -3   0 -18  424.66   19.60
   4   0  18   72.09    6.90
  -4   0 -18   74.09    6.20
  -4   0 -18   74.79    4.50
  -4   0 -18   80.89    4.90
  -5   0 -18  257.47   12.30
  -5   0 -18  270.07   11.30
   5   0  18  264.77   15.00
  -5   0 -18  259.47   10.80
  -6   0 -18    1.80    1.30
   6   0  18    8.80    3.40
  -6   0 -18    1.30    1.50
  -6   0 -18    9.30    2.00
   7   0  18  801.72   32.30
  -7   0 -18  684.73   27.20
   8   0  18  160.38   11.50
   9   0  18    9.10    3.50
 -10   0 -18    6.90    2.50
  11   0  18   35.30    6.60
 -11   0 -18   31.10    5.10
 -12   0 -18  107.49    8.50
  12   0  18  115.99   10.10
 -13   0 -18    2.70    3.20
  13   0  18    1.80    2.70
 -14  -1  18    8.20    8.00
 -14   1  18   13.00    8.10
 -13  -1  18    3.40    6.70
 -13   1  18    5.90    5.80
 -13   1  18    2.10    3.90
 -12  -1  18   34.70    6.60
 -12  -1  18   23.60    9.60
 -12   1  18   66.79    8.50
 -12   1  18   33.00    8.80
 -11  -1  18   49.80    7.70
 -11   1  18   44.10    6.60
 -11   1  18   22.80    7.30
 -10  -1  18   31.20    6.20
 -10   1  18   16.60    4.00
 -10   1  18    8.00    5.40
  -9  -1  18    3.20    2.60
  -9   1  18   -0.40    3.30
  -9   1  18    1.40    2.30
  -8  -1  18   19.30    4.70
   8  -1 -18   12.30    5.20
  -8   1  18   29.10    4.90
  -7  -1  18    6.70    3.40
   7  -1 -18    3.40    2.50
  -7   1  18   12.50    3.50
   6  -1 -18  144.49    7.90
  -6  -1  18  137.49   10.50
  -6   1  18  150.08    9.80
  -5  -1  18  267.17   15.70
  -5   1  18  283.97   15.10
   4  -1 -18   40.30    6.80
  -4  -1  18   42.60    7.00
  -4   1  18   45.20    6.20
   4   1 -18   56.89    9.60
  -3  -1  18  148.79   10.50
   3  -1 -18  142.39   10.40
  -3   1  18  137.79    9.10
   3   1 -18  134.09   12.20
  -2  -1  18   72.19   12.50
   2  -1 -18   70.39    5.80
   2   1 -18   81.59   11.70
  -2   1  18   73.59    6.10
  -1  -1  18   21.40    5.80
   1  -1 -18   13.00    3.30
   1  -1 -18    9.90    3.40
  -1   1  18   15.00    3.40
   1   1 -18   18.80    5.60
   1   1 -18   13.30    5.20
   0  -1 -18  194.08    9.40
   0  -1  18  217.78   13.50
   0  -1 -18  208.28   10.80
   0   1  18  192.38   10.90
   0   1 -18  206.48   14.70
   0   1 -18  168.98   13.50
   1  -1  18   40.30    6.90
  -1   1 -18   39.00    8.90
  -1   1 -18   36.80    7.50
  -1   1 -18   58.49    8.70
   1   1  18   32.80    4.90
   2  -1  18  191.18   12.80
  -2   1 -18  207.08   14.60
  -2   1 -18  199.08   13.10
   2   1  18  201.68   11.30
   3  -1  18   -0.90    1.90
   3   1  18    0.00    1.60
  -3   1 -18    5.10    3.50
  -3   1 -18    6.30    3.90
   4  -1  18   19.00    5.30
  -4   1 -18   13.60    4.90
  -4   1 -18   21.80    5.00
   4   1  18   20.10    3.70
   5   1  18  237.68   12.50
  -5   1 -18  228.18   14.70
  -5   1 -18  211.68   12.70
   6  -1  18    8.90    3.80
  -6   1 -18    5.90    3.00
   6   1  18    3.40    2.30
  -6   1 -18    3.00    3.20
   7  -1  18   30.80    6.20
  -7   1 -18   31.70    5.30
   7   1  18   35.10    5.80
  -7   1 -18   24.90    5.30
   8  -1  18   24.20    6.10
  -8  -1 -18   22.60    4.40
   8   1  18   25.90    5.00
  -8   1 -18   22.90    4.40
  -8   1 -18   18.60    4.30
  -9  -1 -18  257.27   14.30
   9  -1  18  283.47   17.50
   9   1  18  293.37   15.70
  -9   1 -18  268.67   14.40
  -9   1 -18  300.87   15.00
 -10  -1 -18   75.09   11.00
  10  -1  18  102.09   12.40
  10   1  18  105.39    8.40
 -10   1 -18   86.89    6.90
 -10   1 -18  103.39    7.90
 -11  -1 -18   43.90    7.50
  11  -1  18   37.80    7.80
 -11   1 -18   36.00    5.80
 -11   1 -18   32.60    5.80
  11   1  18   37.00    6.40
  12  -1  18   23.30    5.80
 -12  -1 -18   15.10    5.50
 -12   1 -18   28.40    5.50
  12   1  18   12.20    4.10
 -12   2  18    5.50    5.20
 -12   2  18    4.70    4.40
 -11  -2  18   22.80    5.80
 -11   2  18   26.20    7.10
 -11   2  18   27.50    5.40
 -10  -2  18    8.10    4.00
 -10   2  18    6.50    4.40
 -10   2  18    0.80    2.40
  -9  -2  18    6.50    3.90
  -9   2  18    2.20    2.50
  -9   2  18    4.70    3.50
  -8  -2  18   65.79    9.50
  -8   2  18   63.59    6.20
  -7  -2  18    8.90    4.10
  -7   2  18    4.10    2.70
  -6  -2  18   19.50    5.00
  -6   2  18   22.90    4.20
   5  -2 -18  123.89   11.90
  -5  -2  18  141.49   11.30
   5   2 -18  154.88   13.90
   4  -2 -18   33.60    5.40
  -4  -2  18   29.00    6.40
   4  -2 -18   25.00    5.50
  -4   2  18   35.70    5.20
   4   2 -18   37.90    8.20
   3  -2 -18    9.80    2.70
  -3  -2  18   18.60    4.40
   3  -2 -18    7.10    2.60
   3   2 -18    5.70    4.40
  -3   2  18   21.50    4.00
  -2  -2  18   26.90    5.40
   2   2 -18   26.30    6.90
  -2   2  18   35.50    5.10
  -1  -2  18    6.10    3.80
   1   2 -18    7.00    4.70
  -1   2  18   18.90    3.50
   0  -2  18    8.60    3.90
   0   2  18    3.20    2.10
   0   2 -18    4.00    3.90
   1  -2  18    4.90    3.50
   1   2  18    3.90    2.10
  -1   2 -18   -1.00    2.90
   2  -2  18  174.18   13.10
  -2   2 -18  210.18   18.20
   2   2  18  189.68   10.10
   3  -2  18    3.50    2.90
   3   2  18    6.80    2.50
  -3   2 -18    2.60    4.10
   4  -2  18    7.70    4.10
  -4   2 -18    7.80    4.50
   4   2  18    8.50    2.30
   5  -2  18   -1.40    1.90
  -5   2 -18    3.70    4.10
   5   2  18   -0.40    1.40
   6  -2  18   -0.20    2.10
  -6   2 -18   -0.20    3.00
   6   2  18   -0.30    1.30
   7  -2  18   13.40    4.40
  -7   2 -18   21.80    7.30
  -7   2 -18   24.60    6.40
   7   2  18   13.00    3.30
   8  -2  18   29.50    6.50
  -8   2 -18   36.40    7.80
   8   2  18   31.00    5.00
  -8   2 -18   36.70    8.30
   9  -2  18   -1.40    2.00
  -9   2 -18   -0.40    2.60
  -9   2 -18    1.30    3.20
   9   2  18    0.60    2.10
  10  -2  18    1.80    3.00
 -10   2 -18   16.90    5.10
 -10   2 -18    8.40    4.00
  10   2  18    5.80    2.80
  11  -2  18    6.70    4.40
 -11   2 -18    2.80    3.60
 -11   2 -18    1.10    3.00
  11   2  18    3.80    2.90
 -10   3  18    6.60    3.40
  -9  -3  18   42.40    8.10
  -9   3  18   38.60    6.30
  -8  -3  18   19.40    5.70
  -8   3  18   17.70    4.40
  -7  -3  18   89.29   11.30
   7   3 -18   89.99   15.20
  -7   3  18   94.69    7.80
   6  -3 -18    0.70    2.00
  -6  -3  18    1.90    3.00
   6   3 -18    3.30    4.00
  -6   3  18    2.00    2.40
  -5  -3  18    1.30    3.00
  -5   3  18    0.50    2.00
   5   3 -18    1.90    3.80
  -4  -3  18   25.30    5.70
   4   3 -18   25.70    7.80
  -3  -3  18   15.60    5.00
   3   3 -18   17.90    6.50
  -3   3  18   23.10    4.20
  -2  -3  18   23.20    6.00
   2   3 -18   33.30    9.00
  -2   3  18   30.30    4.80
  -1  -3  18   -1.90    1.80
   1   3 -18   -0.50    3.30
  -1   3  18   -0.40    1.50
   0  -3  18   21.90    5.60
   0   3 -18   20.30    6.50
   0   3  18   21.50    3.80
   1  -3  18   10.90    4.80
   1   3  18   21.00    3.50
  -1   3 -18    6.80    4.80
   2  -3  18   62.69    9.40
  -2   3 -18   66.89   12.10
   2   3  18   56.29    4.80
   3  -3  18    0.30    2.40
   3   3  18    0.10    1.40
  -3   3 -18   -0.20    3.10
   4  -3  18   87.59   11.60
   4   3  18   94.59    6.20
  -4   3 -18   94.69   14.10
  -4   3 -18  103.89   15.90
   5  -3  18   -1.40    2.30
  -5   3 -18   -2.70    2.70
  -5   3 -18    0.70    4.00
   6  -3  18   39.40    7.70
  -6   3 -18   58.09   10.70
   6   3  18   56.89    4.70
  -6   3 -18   50.59   11.10
   7  -3  18   21.20    6.30
  -7   3 -18   10.00    6.30
  -7   3 -18   18.70    6.80
   8  -3  18   24.10    6.80
  -8   3 -18   25.80    7.40
  -8   3 -18   10.70    5.80
   9  -3  18    7.50    4.60
  -9   3 -18   10.60    5.30
  -9   3 -18    4.20    4.80
  -5  -4  18   10.50    7.10
  -5   4  18   12.20    3.80
   5   4 -18    5.70    5.80
  -4   4  18    3.20    2.90
   4   4 -18    8.00    6.10
   3   4 -18  304.77   23.80
  -3   4  18  283.07   14.80
   2   4 -18   23.00    7.90
  -2   4  18   16.00    4.40
   1   4 -18  179.98   17.80
  -1   4  18  202.28   11.20
   0  -4  18   -1.60    3.10
   0   4  18    2.20    2.30
   0   4 -18    3.80    5.10
   1  -4  18    1.40    2.60
   1   4  18    3.90    2.30
  -1   4 -18    4.80    5.20
   2  -4  18    8.70    4.20
  -2   4 -18   11.70    5.90
   2   4  18    6.80    2.70
   3  -4  18   -0.70    2.50
  -3   4 -18   -0.40    3.60
 -13   0  19   -3.60    2.00
 -12   0  19    0.00    5.00
 -11   0  19   -2.70    4.10
 -11   0  19   -0.30    2.20
 -10   0  19    2.30    2.80
  -9   0  19    0.00    2.20
  -8   0  19   -0.40    1.90
  -7   0  19   -0.10    2.00
   7   0 -19    0.60    1.80
   6   0 -19    0.70    1.50
  -6   0  19   -0.60    2.20
  -5   0  19   -1.20    1.60
   5   0 -19   -0.20    1.20
  -4   0  19    0.30    2.10
   4   0 -19   -2.50    2.10
   4   0 -19    0.10    1.20
   3   0 -19   -0.10    2.40
   3   0 -19    2.00    1.30
  -3   0  19    0.90    2.00
   2   0 -19   -2.40    2.00
   2   0 -19    0.40    1.10
  -2   0  19   -1.00    2.00
  -1   0  19   -1.90    1.40
   1   0 -19   -0.50    2.00
   0   0 -19   -0.30    2.40
   0   0  19    1.80    2.50
  -1   0 -19    2.90    2.90
   1   0  19   -1.90    1.40
  -2   0 -19   -0.20    1.50
  -2   0 -19   -0.30    1.80
   2   0  19   -1.50    1.30
  -2   0 -19    0.80    2.30
  -3   0 -19    0.10    1.60
  -3   0 -19    0.00    0.90
  -3   0 -19   -2.10    1.80
  -3   0 -19    0.30    2.50
   3   0  19    1.20    2.20
  -4   0 -19   -0.40    2.80
  -4   0 -19   -0.70    0.90
   4   0  19   -0.40    2.00
  -4   0 -19   -0.60    1.40
  -4   0 -19    0.40    2.00
  -5   0 -19   -0.60    1.50
   5   0  19   -0.20    2.20
  -5   0 -19   -0.70    1.10
  -5   0 -19   -1.50    1.50
   6   0  19   -0.20    2.20
  -6   0 -19    2.00    1.60
  -7   0 -19    0.60    1.60
   7   0  19   -0.80    2.20
  -8   0 -19   -2.20    1.80
  -9   0 -19    0.50    1.80
   9   0  19    1.00    2.60
  10   0  19    1.20    2.60
 -10   0 -19   -0.20    2.00
 -11   0 -19   -0.70    2.10
  11   0  19   -0.30    2.20
  12   0  19   -0.80    2.30
 -12   0 -19    2.40    3.20
 -13   1  19    8.10    6.40
 -12  -1  19   -1.00    2.50
 -12   1  19    1.90    4.60
 -12   1  19    2.20    3.10
 -11  -1  19   -2.40    2.00
 -11   1  19   -2.00    2.00
 -11   1  19   -1.40    4.20
 -10  -1  19   11.20    3.90
 -10   1  19   19.50    4.80
  -9  -1  19    3.00    3.10
  -9   1  19   13.10    3.80
  -8  -1  19    4.50    3.50
  -8   1  19   -0.10    2.10
  -7  -1  19   38.80    6.50
  -7   1  19   45.20    6.50
  -6  -1  19  157.98   11.60
  -6   1  19  175.58   11.00
  -5  -1  19    8.30    3.70
   5   1 -19    2.50    3.90
  -5   1  19    7.00    3.20
  -4  -1  19  119.29    9.80
   4  -1 -19  128.49   10.50
   4   1 -19  127.99   12.10
  -4   1  19  129.79   11.50
   3  -1 -19   27.20    6.00
  -3  -1  19   33.30    6.30
  -3   1  19   29.70    4.80
   3   1 -19   27.50    8.30
   2  -1 -19   56.39    8.00
  -2  -1  19   77.39    9.90
   2  -1 -19   50.29    6.10
   2   1 -19   62.99   10.70
  -2   1  19   58.49    7.00
   1  -1 -19   -0.40    1.90
   1  -1 -19   -0.10    1.80
  -1  -1  19   -0.10    1.70
   1   1 -19    0.00    3.00
  -1   1  19    1.00    1.80
   0  -1 -19   81.79    5.30
   0  -1  19   83.49    8.10
   0  -1 -19   71.59    5.80
   0   1  19   73.59    6.40
   0   1 -19   88.19   11.70
   1  -1  19   50.99    7.90
   1   1  19   47.90    6.30
  -1   1 -19   29.40    7.30
  -1   1 -19   45.60    7.70
   2  -1  19   59.39    9.00
  -2   1 -19   43.10    7.80
   2   1  19   47.40    6.40
  -2   1 -19   40.00    7.00
   3  -1  19    9.30    3.60
  -3   1 -19    1.50    3.00
   3   1  19    3.40    2.30
   4  -1  19   91.09    8.90
   4   1  19   85.19    7.30
  -4   1 -19   89.89   11.00
  -4   1 -19   98.89    8.00
   5  -1  19   54.89    8.40
  -5   1 -19   60.79    6.20
  -5   1 -19   61.09    8.70
   5   1  19   57.69    7.40
   6  -1  19   64.59    9.40
  -6   1 -19   71.79    9.20
   6   1  19   69.49    6.60
  -6   1 -19   58.99    7.30
   7  -1  19    5.90    3.70
  -7   1 -19    6.30    3.50
  -7   1 -19    5.50    2.80
   7   1  19   12.80    3.80
   8  -1  19   66.29   10.00
  -8  -1 -19   66.99    6.10
   8   1  19   79.39    7.40
  -8   1 -19   76.39    6.70
  -8   1 -19   66.09    7.90
  -9  -1 -19   29.20    5.50
   9  -1  19   28.00    6.30
  -9   1 -19   42.80    6.10
   9   1  19   32.00    6.00
  -9   1 -19   38.10    5.50
  10  -1  19   34.90    7.10
 -10  -1 -19    8.30    5.10
 -10   1 -19   22.90    4.20
  10   1  19   31.80    5.90
 -10   1 -19   21.00    4.50
  11  -1  19   77.69   11.10
  11   1  19   94.79    8.60
 -11  -2  19   12.80    4.80
 -11   2  19   19.70    6.40
 -10  -2  19   38.80    7.90
 -10   2  19   47.90    7.40
  -9  -2  19   18.10    5.00
  -9   2  19   16.80    4.40
  -8  -2  19    3.70    2.80
  -8   2  19    3.10    2.70
  -7  -2  19  228.38   15.20
  -7   2  19  226.38   13.10
  -6  -2  19   43.70    7.70
  -6   2  19   40.90    6.00
   6   2 -19   30.20    8.20
  -5  -2  19   18.90    5.10
   5  -2 -19   18.50    4.60
  -5   2  19   16.80    4.10
   5   2 -19   27.50    7.60
   4  -2 -19   13.40    3.70
  -4  -2  19   17.40    5.10
  -4   2  19   19.40    5.40
   4   2 -19   15.10    6.50
  -3  -2  19   29.80    6.50
   3  -2 -19   33.20    4.30
  -3   2  19   37.20    5.50
   3   2 -19   44.90    9.50
  -2  -2  19   34.80    6.90
  -2   2  19   43.70    5.70
   2   2 -19   36.10    8.50
  -1  -2  19   53.69    8.60
  -1   2  19   55.89    6.80
   1   2 -19   65.89   11.30
   0  -2  19    2.60    2.80
   0   2  19    0.50    1.50
   0   2 -19    3.80    4.00
   1  -2  19    8.10    4.30
  -1   2 -19    6.20    4.70
   1   2  19    7.50    2.70
   2  -2  19    1.70    3.00
   2   2  19    0.10    1.60
  -2   2 -19   -0.30    3.20
  -2   2 -19    1.80    3.70
   3  -2  19    0.10    2.50
  -3   2 -19   -1.70    2.80
   3   2  19    1.60    1.80
  -3   2 -19   -1.10    2.70
   4  -2  19    7.90    4.10
   4   2  19    9.70    2.80
  -4   2 -19    4.80    4.50
  -4   2 -19    5.80    4.40
   5  -2  19   -1.30    2.00
   5   2  19    1.80    1.80
  -5   2 -19   -3.10    2.10
  -5   2 -19    4.90    4.00
   6  -2  19   56.89    9.30
   6   2  19   70.79    6.10
  -6   2 -19   70.19   10.00
  -6   2 -19   68.29   10.80
   7  -2  19   60.29    9.40
  -7   2 -19   81.99   10.80
   7   2  19   75.99    6.40
  -7   2 -19   51.49    9.20
   8  -2  19   28.90    7.20
  -8   2 -19   24.90    6.30
  -8   2 -19    8.60    4.50
   8   2  19   11.70    3.60
   9  -2  19   36.20    8.00
  -9   2 -19   27.30    6.00
   9   2  19   24.40    4.90
  -9   2 -19   30.40    6.20
  10   2  19    8.00    3.30
 -10   2 -19    1.80    3.30
 -10   2 -19    4.00    3.50
   8   3 -19   14.20    6.40
  -8   3  19   11.00    3.40
  -7  -3  19    3.10    3.90
   7   3 -19    1.80    4.00
  -7   3  19   -2.10    1.60
  -6  -3  19   61.09    9.70
  -6   3  19   54.49    7.10
   6   3 -19   47.60   10.70
  -5  -3  19    0.90    3.00
   5   3 -19    4.60    4.60
  -5   3  19   -0.40    1.90
  -4  -3  19   20.20    6.10
   4   3 -19   28.20    8.90
  -4   3  19   28.70    4.90
  -3  -3  19   19.80    5.80
   3   3 -19   12.30    7.30
  -3   3  19   28.40    7.10
  -2  -3  19    7.40    4.20
   2   3 -19    0.50    3.60
  -2   3  19    0.20    1.70
  -1  -3  19    7.70    4.40
   1   3 -19    7.80    5.70
  -1   3  19    6.60    2.70
   0  -3  19    0.60    2.60
   0   3  19    1.90    2.10
   0   3 -19   -0.30    3.40
   1  -3  19    0.70    2.60
  -1   3 -19   -1.60    3.20
   1   3  19    1.60    1.90
   2  -3  19    0.80    2.80
   2   3  19    5.60    2.40
  -2   3 -19    9.20    5.60
   3  -3  19    6.90    4.30
  -3   3 -19   -1.60    3.60
  -3   3 -19   -1.30    3.70
   3   3  19    4.60    2.20
   4  -3  19   -1.70    2.20
  -4   3 -19    3.00    4.60
   4   3  19    0.60    1.50
  -4   3 -19    3.40    4.50
   5  -3  19    9.80    6.20
  -5   3 -19   27.60    7.60
   5   3  19   21.50    3.80
  -5   3 -19   12.30    5.90
   6  -3  19    9.80    5.00
  -6   3 -19   10.30    5.70
  -6   3 -19   13.40    6.50
   7  -3  19    1.30    3.00
  -7   3 -19   -2.10    3.30
  -7   3 -19   -0.40    3.60
 -12   0  20   -1.40    2.40
 -11   0  20  148.09   14.50
 -10   0  20   40.40    7.30
  -9   0  20   -0.40    2.30
  -8   0  20  201.18   13.00
  -7   0  20   13.70    4.00
  -6   0  20   70.49    8.80
  -5   0  20  406.46   20.40
  -4   0  20  294.37   15.90
   4   0 -20  266.47   11.80
   4   0 -20  274.37   18.20
   3   0 -20  435.26   16.20
   3   0 -20  467.05   24.60
  -3   0  20  438.36   21.50
  -2   0  20    0.10    2.20
   2   0 -20   -1.90    2.50
  -1   0  20   -0.80    1.80
   1   0 -20    1.60    3.00
   0   0  20   64.89    8.30
   0   0 -20   76.69    9.80
  -1   0 -20   71.99    9.10
   1   0  20   68.89   11.60
  -2   0 -20  202.18   12.20
  -2   0 -20  154.48   10.90
  -3   0 -20   58.29    9.00
  -4   0 -20    3.40    2.30
  -4   0 -20    2.70    1.40
  -5   0 -20    7.00    2.30
  -5   0 -20   10.20    2.10
   5   0  20    3.30    3.70
   6   0  20   -2.00    1.70
  -6   0 -20    1.10    1.50
  -7   0 -20   42.70    4.00
   7   0  20   38.40    6.80
   8   0  20    3.80    3.40
  -8   0 -20    1.70    2.00
  -9   0 -20   88.29    6.60
   9   0  20   97.59    9.20
 -10   0 -20  141.69    9.00
  10   0  20  119.19   10.70
 -11  -1  20   99.29   12.10
 -11   1  20  104.19    9.10
 -10  -1  20   73.99   14.20
 -10   1  20   86.19    8.40
  -9  -1  20    8.50    4.40
  -8  -1  20    6.40    3.90
  -8   1  20    3.70    3.00
  -7  -1  20    9.60    4.10
  -7   1  20    3.40    2.70
  -6  -1  20   32.80    6.20
  -6   1  20   37.30    6.10
   6   1 -20   29.50    7.70
  -5  -1  20   95.69    8.90
   5  -1 -20   97.29   11.70
   5   1 -20   93.39   13.40
  -5   1  20   87.79    7.70
  -4  -1  20   69.39    9.00
   4  -1 -20   69.29    9.50
   4   1 -20   53.49   10.10
  -4   1  20   56.29    7.40
  -3  -1  20   59.49    8.80
   3  -1 -20   52.29    8.20
   3   1 -20   72.89   11.20
  -3   1  20   64.49    6.20
   2  -1 -20    8.40    4.10
   2  -1 -20    6.80    3.50
  -2  -1  20    6.80    3.60
  -2   1  20   12.00    5.00
   2   1 -20    9.50    5.90
   1  -1 -20    6.70    3.10
  -1  -1  20   13.00    4.10
   1  -1 -20    9.40    4.40
  -1   1  20   14.90    3.80
   1   1 -20   12.10    4.80
   0  -1 -20  128.99    7.30
   0  -1  20  143.29   11.20
   0  -1 -20  148.39    8.40
   0   1 -20  155.58   11.80
   0   1 -20  154.58   14.60
   0   1  20  128.09    9.20
   1  -1  20  107.69    9.60
  -1   1 -20  113.89   11.10
  -1   1 -20  104.69    9.40
   1   1  20  111.99    8.30
   2  -1  20    5.10    3.40
  -2   1 -20    8.80    6.30
   2   1  20   16.60    4.00
  -2   1 -20    6.70    4.30
   3  -1  20   62.49    9.40
  -3   1 -20   70.39   10.30
   3   1  20   77.59    7.00
  -3   1 -20   71.49   11.10
   4  -1  20    1.30    2.60
  -4   1 -20    2.50    2.50
   4   1  20   -0.20    2.00
  -4   1 -20   -2.70    1.90
   5  -1  20   31.50    7.00
  -5   1 -20   43.10    7.50
   5   1  20   55.09    7.40
  -5   1 -20   50.19    6.60
   6  -1  20   -1.60    2.20
  -6   1 -20    2.50    2.50
  -6   1 -20   -1.50    2.30
   6   1  20   -0.60    1.90
   7  -1  20  122.19   11.10
   7   1  20  126.39    9.60
  -7   1 -20  114.59    9.30
  -7   1 -20  114.39    8.30
   8  -1  20  100.39   12.40
  -8   1 -20   79.89    7.30
  -8   1 -20   89.09    7.20
   8   1  20   86.49    8.10
   9  -1  20  391.96   22.10
  -9   1 -20  372.16   17.40
  -9   1 -20  385.86   18.20
   9   1  20  372.56   19.70
  10  -1  20    3.20    3.70
 -10   1 -20    0.20    1.90
 -10  -2  20   37.00    7.80
 -10   2  20   33.50    9.50
  -9  -2  20   16.00    6.00
  -9   2  20   27.70    5.70
  -8  -2  20   23.80    6.20
  -8   2  20   15.40    4.30
  -7  -2  20   40.60    7.80
  -7   2  20   33.90    5.90
   7   2 -20   25.80    8.20
   6  -2 -20   -1.70    2.40
  -6  -2  20    1.70    3.00
  -6   2  20    1.30    2.50
   6   2 -20   -1.00    2.70
  -5  -2  20    2.70    3.20
   5  -2 -20    1.10    2.50
  -5   2  20    4.80    2.70
   5   2 -20   -0.10    3.50
   4  -2 -20    8.10    3.50
  -4  -2  20   12.40    4.40
  -4   2  20   13.90    3.70
   4   2 -20   15.50    6.70
  -3  -2  20   64.59    9.70
  -3   2  20   65.19    7.70
   3   2 -20   47.20   10.00
  -2  -2  20   53.59    8.50
   2   2 -20   55.59   10.70
  -1  -2  20   22.10    5.40
   1   2 -20   12.30    5.50
  -1   2  20   29.80    5.00
   0  -2  20    3.00    3.30
   0   2  20    5.10    2.50
   0   2 -20    8.10    5.50
   1  -2  20   13.40    4.90
  -1   2 -20    9.10    5.20
   1   2  20    7.70    3.00
   2  -2  20  159.58   13.20
  -2   2 -20  160.38   14.60
  -2   2 -20  189.28   15.70
   2   2  20  182.28   10.50
   3  -2  20    4.90    3.30
  -3   2 -20   -0.90    3.20
   3   2  20    2.40    2.10
  -3   2 -20    5.90    4.20
   4  -2  20   28.80    6.90
   4   2  20   23.30    4.40
  -4   2 -20   39.30    8.20
  -4   2 -20   13.40    5.80
   5  -2  20   19.40    5.50
  -5   2 -20   22.90    6.40
   5   2  20   29.00    4.80
  -5   2 -20   20.40    6.80
   6  -2  20   -1.20    2.40
   6   2  20    0.20    1.90
  -6   2 -20    7.10    4.80
  -6   2 -20    2.50    3.50
   7  -2  20   14.40    4.90
  -7   2 -20    1.20    3.20
   7   2  20    7.00    3.00
   8  -2  20   73.79   11.90
  -8   2 -20   67.59    9.90
   8   2  20   67.99    8.00
  -8   2 -20   70.49    9.50
  -6  -3  20   -0.60    3.00
   6   3 -20    8.10    5.80
  -6   3  20    2.00    2.40
  -5  -3  20   37.40    8.40
  -5   3  20   39.60    6.00
   5   3 -20   40.70   10.40
  -4   3  20   14.20    3.70
   4   3 -20   28.50   11.60
   3   3 -20    6.90    5.60
  -3   3  20    2.10    2.40
  -2   3  20    8.90    3.20
   2   3 -20    4.20    4.30
  -1  -3  20   12.20    6.50
   1   3 -20   10.50    6.40
  -1   3  20    5.00    2.70
   0  -3  20   26.10    9.70
   0   3  20    4.90    2.60
   0   3 -20   15.00    6.50
   1   3  20   91.69    7.00
  -1   3 -20  123.49   16.80
  -2   3 -20    2.30    4.70
   2   3  20    3.40    2.10
   3  -3  20    6.00    3.90
   3   3  20    7.70    2.60
  -3   3 -20   11.50    6.80
  -3   3 -20    2.60    4.20
   4  -3  20   10.30    5.10
  -4   3 -20   10.10    6.10
  -4   3 -20   34.00   10.30
   4   3  20   15.40    3.30
   5  -3  20   -1.40    2.90
  -5   3 -20    1.90    4.10
  -5   3 -20   -0.10    4.20
 -10   0  21   -0.10    2.20
  -9   0  21   -0.30    2.10
  -8   0  21    1.40    2.60
  -7   0  21    0.80    2.10
   6   0 -21   -0.80    3.10
  -6   0  21   -1.20    2.10
  -5   0  21   -1.80    1.80
   5   0 -21    0.30    3.10
   4   0 -21   -0.30    3.40
  -4   0  21   -0.70    2.20
  -3   0  21    2.80    2.80
   3   0 -21    4.60    4.00
   2   0 -21    1.50    3.00
  -2   0  21    0.90    2.30
  -1   0  21   -1.10    1.70
   1   0 -21    0.60    2.70
   0   0  21   -0.70    2.20
   0   0 -21   -2.30    1.90
  -1   0 -21   -1.40    2.10
   1   0  21   -0.80    1.70
   2   0  21   -0.50    2.20
  -2   0 -21   -1.40    2.10
   3   0  21   -1.20    2.10
  -4   0 -21   -0.10    1.80
   4   0  21    2.00    2.80
   5   0  21    0.90    2.50
   6   0  21    1.30    2.50
   7   0  21   -2.30    1.70
   8   0  21   -1.90    1.90
   9   0  21   -1.80    1.90
 -10  -1  21    1.40    2.90
 -10   1  21    0.90    2.70
  -9  -1  21   24.10    6.00
  -9   1  21    7.10    5.00
  -8  -1  21   22.90    6.30
  -8   1  21   24.90    5.50
  -7  -1  21    4.00    3.70
  -7   1  21    2.40    2.90
  -6  -1  21   40.50    7.50
   6  -1 -21   44.30    8.10
   6   1 -21   38.00    9.20
  -6   1  21   48.10    7.20
  -5  -1  21  123.69   10.20
   5  -1 -21  102.49   12.60
   5   1 -21   93.89   13.60
  -5   1  21  100.69    8.60
   4  -1 -21   50.19    7.90
  -4  -1  21   54.09    8.50
  -4   1  21   43.00    6.80
   4   1 -21   59.89   10.70
   3  -1 -21   10.90    4.50
  -3  -1  21   16.80    4.90
   3   1 -21   27.20    7.40
  -3   1  21   22.40    4.60
   2  -1 -21    7.10    3.40
  -2  -1  21   20.20    5.30
   2   1 -21    9.90    5.30
  -2   1  21   10.60    3.50
   1  -1 -21    1.50    2.40
  -1  -1  21    2.40    3.00
  -1   1  21    1.20    2.10
   1   1 -21    5.00    4.00
   0  -1  21   -0.40    2.30
   0   1 -21    1.80    3.50
   0   1  21    0.80    2.10
   1  -1  21    1.90    2.90
  -1   1 -21    5.10    4.80
  -1   1 -21    6.50    3.80
   1   1  21    4.90    3.20
   2  -1  21    9.80    3.70
  -2   1 -21    5.60    4.40
   3  -1  21    7.70    4.10
  -3   1 -21    5.70    3.30
   3   1  21    2.20    2.70
  -3   1 -21    0.10    2.80
   4  -1  21   -1.00    2.10
   4   1  21   -1.10    1.70
  -4   1 -21   -0.70    2.00
  -4   1 -21    0.30    2.80
   5  -1  21  232.88   16.00
  -5   1 -21  260.77   13.30
   5   1  21  252.67   15.20
  -5   1 -21  209.38   14.40
   6  -1  21  111.89   13.70
  -6   1 -21  121.09   10.10
   6   1  21  155.38   13.50
  -6   1 -21  121.19    8.40
   7  -1  21   -1.50    2.80
  -7   1 -21    0.30    2.70
  -7   1 -21    1.70    2.00
   8  -1  21  270.97   17.70
  -8   1 -21  250.47   13.30
   8   1  21  242.38   15.80
  -8   1 -21  242.58   13.60
  -8  -2  21    9.50    4.40
   8   2 -21    6.40    5.60
  -8   2  21   12.50    4.10
  -7  -2  21   25.50    6.20
   7  -2 -21   19.60    5.60
  -7   2  21   31.00    5.60
   6  -2 -21    2.60    3.20
   6   2 -21    4.50    4.80
  -6   2  21    1.80    2.50
   5  -2 -21    4.60    3.50
  -5  -2  21   12.80    4.60
   5   2 -21   16.60    7.40
  -5   2  21    1.80    2.30
  -4  -2  21   15.60    5.40
   4   2 -21   -0.80    3.00
  -4   2  21   15.00    3.70
  -3  -2  21   12.20    5.10
   3   2 -21    4.00    4.60
  -3   2  21   16.90    3.90
  -2  -2  21    4.40    3.40
  -2   2  21    8.60    3.20
   2   2 -21    6.70    5.20
  -1  -2  21    5.90    4.00
  -1   2  21    1.30    2.30
   1   2 -21    2.40    3.80
   0  -2  21   88.99   11.90
   0   2 -21  114.59   15.30
   1  -2  21  171.18   14.10
  -1   2 -21  166.68   15.20
   1   2  21  213.48   11.90
  -1   2 -21  189.68   16.40
   2  -2  21    3.50    3.90
  -2   2 -21   -1.10    2.90
   2   2  21    1.80    2.20
  -2   2 -21    4.00    5.00
   3  -2  21   22.60    6.40
  -3   2 -21   38.60    8.70
   3   2  21   28.50    5.10
  -3   2 -21   39.90    8.80
   4  -2  21   39.30    8.10
   4   2  21   52.49    6.90
  -4   2 -21   38.40    8.50
  -4   2 -21   46.80    9.40
   5  -2  21    2.90    3.90
   5   2  21    2.20    2.40
  -5   2 -21    1.70    3.60
  -5   2 -21    0.00    3.50
  -6   2 -21    7.90    4.90
   6   2  21    5.60    3.10
  -6   2 -21   10.90    5.20
   7  -2  21    1.10    3.40
  -7   2 -21    3.60    3.60
  -7   2 -21   -2.40    2.60
   7   2  21    3.10    2.80
  -3  -3  21   42.30    8.90
   3   3 -21   24.00    8.80
  -3   3  21   26.10    4.90
  -2  -3  21   12.60    5.80
  -2   3  21   30.90    5.10
   2   3 -21   16.40    8.00
  -1  -3  21  111.79   13.90
  -1   3  21  121.69    8.50
   0  -3  21   14.40    5.70
   0   3  21   12.30    4.60
   1  -3  21   -1.40    2.40
   1   3  21    2.40    2.20
  -1   3 -21   -0.30    4.50
  -9   0  22    1.90    2.90
  -8   0  22   56.59    9.10
   7   0 -22   28.40    8.10
  -7   0  22   29.30    5.90
   6   0 -22  153.88   14.30
  -6   0  22  165.08   12.00
  -5   0  22 1118.29   46.40
   5   0 -22 1187.18   50.89
  -4   0  22   64.79    8.80
   4   0 -22   68.99   11.40
  -3   0  22  539.05   25.30
   3   0 -22  479.15   27.20
  -2   0  22   96.19    8.80
   2   0 -22   70.89   10.50
  -1   0  22   -1.30    1.90
   1   0 -22    0.10    2.80
   0   0 -22   -2.20    2.60
   0   0  22   -1.90    2.00
  -1   0 -22    3.20    3.30
   1   0  22   11.20    4.00
   2   0  22   68.69    9.10
  -2   0 -22   55.99    7.60
  -3   0 -22   29.40    6.80
   3   0  22   37.40    6.90
   4   0  22   57.09    8.50
   5   0  22   70.99    9.70
   6   0  22    2.60    3.10
   7   0  22    0.80    2.80
  -8  -1  22    2.60    3.30
  -7  -1  22   22.10    5.30
   7  -1 -22   35.60    7.40
   7   1 -22   18.40    7.50
  -7   1  22   24.30    5.70
   6   1 -22   35.30    9.10
  -6   1  22   43.00    6.90
   5  -1 -22   89.59   11.70
  -5  -1  22  105.69    9.90
  -5   1  22   83.39    7.90
   5   1 -22   83.89   13.40
  -4  -1  22   -1.40    2.30
   4  -1 -22    0.30    2.80
   4   1 -22    0.90    3.80
  -4   1  22    0.50    2.20
   3  -1 -22   31.20    6.40
  -3  -1  22   33.50    6.70
  -3   1  22   44.60    6.90
   3   1 -22   29.20    7.90
  -2  -1  22   25.50    5.80
   2  -1 -22   22.20    5.10
   2   1 -22   26.50    7.50
  -2   1  22   18.40    4.50
   1  -1 -22   10.40    3.50
  -1  -1  22   21.80    5.30
  -1   1  22   12.70    3.50
   1   1 -22   10.00    5.50
   0  -1  22    7.80    4.50
   0   1  22    9.00    3.80
   0   1 -22   10.80    6.20
   0   1 -22    9.50    5.50
   1  -1  22    5.50    4.00
  -1   1 -22    5.70    6.40
  -1   1 -22    3.70    4.10
   1   1  22    3.10    2.80
   2  -1  22  105.29   12.80
   2   1  22   89.49    8.20
  -2   1 -22   73.29   11.20
   3  -1  22   30.90    6.70
  -3   1 -22   29.20    6.00
  -3   1 -22   27.20    7.10
   3   1  22   30.00    5.70
   4  -1  22   31.20    6.80
  -4   1 -22   26.50    6.60
  -4   1 -22   26.50    4.70
   4   1  22   26.20    5.70
   5  -1  22    2.20    3.10
  -5   1 -22    1.50    3.30
   5   1  22    1.40    2.50
  -5   1 -22    1.80    2.10
   6  -1  22   29.60    7.10
  -6   1 -22   30.40    4.80
  -6   1 -22   19.40    5.10
   6   1  22   23.00    5.20
   7  -1  22  135.59   12.40
  -7   1 -22  130.99   16.20
   7   1  22  136.89   10.80
   6  -2 -22   26.40    7.60
  -6  -2  22   45.10    8.50
  -6   2  22   45.40    6.90
   6   2 -22   29.40    9.90
  -5  -2  22   -1.20    2.10
   5   2 -22   -0.20    3.90
  -5   2  22    0.10    2.10
  -4  -2  22   -1.90    2.10
  -4   2  22    4.90    3.10
   4   2 -22    0.30    3.80
  -3  -2  22    1.80    2.90
   3   2 -22   -2.20    3.20
  -3   2  22    0.30    2.20
  -2  -2  22    4.40    5.40
   2   2 -22   15.50    6.70
  -2   2  22   11.30    3.60
  -1   2  22    8.70    3.10
   1   2 -22    2.60    3.60
   0   2 -22   53.99   10.70
   0   2  22   51.99    6.90
   1   2  22    0.90    2.10
  -1   2 -22   -1.60    3.40
  -1   2 -22   -1.70    3.50
  -2   2 -22   14.50    6.70
   2   2  22   24.90    5.30
  -2   2 -22   34.30    8.50
   3  -2  22   17.00    6.60
  -3   2 -22   23.20    7.00
  -3   2 -22   10.50    5.70
   4  -2  22   -1.00    2.50
   4   2  22   -0.50    3.50
  -4   2 -22    2.60    4.10
  -4   2 -22    0.50    3.60
   6   0 -23    0.90    3.70
  -6   0  23    2.20    2.60
   5   0 -23    2.10    4.20
  -5   0  23    0.90    3.10
  -4   0  23   -1.30    2.20
   4   0 -23   -0.60    3.60
   3   0 -23    0.50    3.70
  -3   0  23    0.40    2.80
  -2   0  23   -1.10    2.30
   2   0 -23   -3.60    2.70
   1   0 -23   -0.30    2.70
  -1   0  23    0.80    2.40
   0   0 -23   -2.20    2.60
   0   0  23    1.10    3.00
  -1   0 -23    0.00    2.80
   1   0  23   -0.90    2.00
   2   0  23   -1.50    1.90
  -2   0 -23    2.00    2.90
   3   0  23   -0.10    3.00
   4   0  23    0.60    2.80
   5   0  23    4.60    3.70
   5  -1 -23   11.30    5.10
  -5  -1  23    1.30    3.10
   5   1 -23   13.10    6.70
  -5   1  23   21.30    5.10
   4  -1 -23    9.20    4.80
  -4  -1  23    3.80    3.80
  -4   1  23    9.40    3.70
   4   1 -23   10.40    5.70
   3  -1 -23   19.30    5.40
   3   1 -23    2.70    4.00
  -3   1  23    9.70    3.60
   2  -1 -23   86.89   13.90
  -2  -1  23  100.69   12.70
   2   1 -23   98.09   13.80
  -2   1  23   89.09    8.50
  -1  -1  23   -1.40    2.70
  -1   1  23   -2.00    1.70
   1   1 -23    4.50    4.30
   0  -1  23    3.10    3.30
   0   1  23    3.40    2.80
   0   1 -23    0.20    3.70
   1  -1  23   69.79   10.20
  -1   1 -23   39.30    8.60
   1   1  23   69.29    9.20
   2  -1  23   78.29   11.20
  -2   1 -23   81.19   12.00
   2   1  23   82.39    8.10
   3  -1  23    4.10    3.80
  -3   1 -23    4.60    4.40
   3   1  23    2.10    3.10
   4  -1  23    3.50    3.70
  -4   1 -23   -1.40    2.70
   4   1  23    3.80    3.20
  -2   0  24   38.70    8.90
   1   0 -24   -1.00    3.10
  -1   0  24   -0.30    2.40
   0   0  24  111.39   10.40
   0   0 -24  127.49   10.80
   0   0   0    0.00    0.00

_computing_structure_solution     'SHELXT 2014/5 (Sheldrick, 2014)'
;
_shelx_hkl_checksum                13536
_olex2_submission_special_instructions  'No special instructions were received'
