# Supplementary material for: Water-stable boroxine structure with dynamic covalent bonds
Source: Nat Commun. 2024 Feb 8;15:1207. doi: 10.1038/s41467-024-45464-z (PMC10853236; doi:10.1038/s41467-024-45464-z)
Supplement: Supplementary file 3 — Source data [file 41467_2024_45464_MOESM3_ESM.zip › source data/CF3-HO-PBA/CF3-HO-PBA trimer MS.xlsx]

## Sheet: Sheet1
m/z
86.0063	82
87.0027	416.8
144.964	9075.1
204.031	790.6
205.027	3182.3
206.031	317.2
219.042	153.8
267.026	2646.7
268.023	11988.2
269.026	858
270.026	90.5
290.043	232.1
293.038	78.9
318.023	550.6
319.02	1989.6
352.087	73.1
374.044	537.1
375.042	1049.2
376.044	145.7
391.037	313.3
391.059	1378.7
392.056	12516.2
393.053	30727.8
394.056	3500.3
395.058	321.5
405.052	273.6
406.071	676.7
407.068	1323.4
408.067	330.8
409.047	334.8
419.052	117.5
420.05	529.1
420.087	241.4
421.047	1166
421.083	443.3
422.05	92.4
422.083	75.1
423.061	80.3
434.066	541.5
434.101	166.3
435.062	1285.9
435.1	535.6
436.065	228.3
436.102	83.5
460.153	198.2
461.151	411.5
535.054	147.4
560.077	1027.9
561.074	20523.5
562.071	129712
563.068	198768
564.071	27826.9
565.073	2959.4
566.075	390.4
574.092	1435.4
575.09	30422.9
576.032	84.5
576.086	189214
577.018	160.5
577.084	289037
578.086	46380.4
579.061	876
579.087	5913.3
580.081	5779.4
581.078	8565.3
582.081	1626.2
583.082	186
593.1	791
594.096	4608.6
595.093	7262.5
596.095	1506.4
597.098	269.4
609.109	85.4
679.072	82.2
686.309	214.8
687.305	359.1
711.097	143.1
731.016	72.4
732.081	87.4
733.082	197
748.101	168.7
749.098	1203.8
750.095	4192.5
751.092	4755.2
752.096	860.6
764.11	312.9
765.108	346.4
902.097	135.5
918.115	168.1
919.112	995.6
920.11	2352
921.107	2425.3
922.11	725.7
923.107	139.1
933.128	318.8
934.123	671.9
935.122	726
936.123	189.2
961.095	103.3
1148.13	232.7
1149.12	347.2
1161.15	71.7
1162.14	118.1
1163.14	176.9
