# Supplementary material for: Water-stable boroxine structure with dynamic covalent bonds
Source: Nat Commun. 2024 Feb 8;15:1207. doi: 10.1038/s41467-024-45464-z (PMC10853236; doi:10.1038/s41467-024-45464-z)
Supplement: Supplementary file 3 — Source data [file 41467_2024_45464_MOESM3_ESM.zip › source data/CF3-HO-PBA/CF3-HO-PBA trimer NMR/1/pdata/1/auditp.txt]

##TITLE= Audit trail, TOPSPIN		Version 3.1
##JCAMPDX= 5.01
##ORIGIN= Bruker BioSpin GmbH
##OWNER= nmr
$$ D:\2013\lixiaopei\20211227/3/1/pdata/1/auditp.txt
##AUDIT TRAIL=  $$ (NUMBER, WHEN, WHO, WHERE, PROCESS, VERSION, WHAT)
(   1,<2021-12-27 17:11:48.653 +0800>,<nmr>,<CZC2222X5C>,<go>,<TOPSPIN 3.1>,
      <created by zg
	started at 2021-12-27 17:10:15.240 +0800,
	POWCHK enabled, PULCHK disabled,
       configuration hash MD5:
       A7 07 61 E9 2C F4 BD 52 93 5B B3 35 8F D7 85 A5
       data hash MD5: 64K
       29 2E A6 86 4B 4D E1 C2 E2 03 F8 FC 7C F2 C2 95>)
(   2,<2021-12-27 17:12:04.128 +0800>,<nmr>,<CZC2222X5C>,<proc1d>,<TOPSPIN 3.1>,
      <Start of raw data processing
       efp LB = 0.3 FT_mod = 6 PKNL = 1 PHC0 = 0 PHC1 = 0 SI = 64K 
       data hash MD5: 64K
       76 FE 95 73 E7 4F F6 1E CC 80 43 F2 58 42 00 D0>)
(   3,<2021-12-27 17:12:05.735 +0800>,<nmr>,<CZC2222X5C>,<proc1d>,<TOPSPIN 3.1>,
      <apk 
       data hash MD5: 64K
       BF C1 24 3E DE 9A 63 EF AE 59 19 56 5F 33 2B EB>)
(   4,<2021-12-27 17:12:08.496 +0800>,<nmr>,<CZC2222X5C>,<proc1d>,<TOPSPIN 3.1>,
      <abs n ABSG = 5 
       data hash MD5: 64K
       8C F9 4A 3D F3 DA 93 29 B6 C3 EF E4 15 0D 9A DC>)
##END=

$$ hash MD5
$$ 02 5A CE 9B 7B E5 9B EA D8 11 50 08 0D B0 50 FB
