# Supplementary material for: Water-stable boroxine structure with dynamic covalent bonds
Source: Nat Commun. 2024 Feb 8;15:1207. doi: 10.1038/s41467-024-45464-z (PMC10853236; doi:10.1038/s41467-024-45464-z)
Supplement: Supplementary file 3 — Source data [file 41467_2024_45464_MOESM3_ESM.zip › source data/CF3-HO-PBA/CF3-HO-PBA trimer NMR/2/pdata/1/auditp.txt]

##TITLE= Audit trail, TOPSPIN		Version 3.1
##JCAMPDX= 5.01
##ORIGIN= Bruker BioSpin GmbH
##OWNER= nmr
$$ D:\2013\lixiaopei\20211227/3/2/pdata/1/auditp.txt
##AUDIT TRAIL=  $$ (NUMBER, WHEN, WHO, WHERE, PROCESS, VERSION, WHAT)
(   1,<2021-12-27 17:19:01.538 +0800>,<nmr>,<CZC2222X5C>,<go>,<TOPSPIN 3.1>,
      <acquisition in progress>)
(   2,<2021-12-27 17:58:45.409 +0800>,<nmr>,<CZC2222X5C>,<proc1d>,<TOPSPIN 3.1>,
      <Start of raw data processing
       efp LB = 10 FT_mod = 6 PKNL = 1 PHC0 = 161.171 PHC1 = -48.87679 SI = 32K 
       data hash MD5: 32K
       A5 B2 F4 E0 EB E8 E7 31 76 37 C7 CB CD 36 59 D2>)
(   3,<2021-12-27 17:58:47.172 +0800>,<nmr>,<CZC2222X5C>,<proc1d>,<TOPSPIN 3.1>,
      <apk 
       data hash MD5: 32K
       FC 4D 1C 16 CC 66 1A 66 5E 13 54 5D ED 33 90 A3>)
(   4,<2021-12-27 17:58:48.623 +0800>,<nmr>,<CZC2222X5C>,<proc1d>,<TOPSPIN 3.1>,
      <abs n ABSG = 5 
       data hash MD5: 32K
       F1 F3 0D 71 99 B0 47 57 0B 9C 44 EB 5D F0 CF 90>)
##END=

$$ hash MD5
$$ 03 49 87 95 B0 0F C7 6F B9 60 4E E7 FA 5D 69 55
