# Supplementary material for: Water-stable boroxine structure with dynamic covalent bonds
Source: Nat Commun. 2024 Feb 8;15:1207. doi: 10.1038/s41467-024-45464-z (PMC10853236; doi:10.1038/s41467-024-45464-z)
Supplement: Supplementary file 3 — Source data [file 41467_2024_45464_MOESM3_ESM.zip › source data/CF3-HO-PBA/CF3-HO-PBA trimer raman.asc]

193.1873	454
195.47458	440
197.76414	460
200.05092	424
202.33997	462
204.62624	447
206.91478	462
209.2005	494
211.48601	448
213.77377	431
216.05875	463
218.34601	459
220.63048	457
222.91721	476
225.20116	471
227.4874	477
229.77083	460
232.05402	471
234.33948	455
236.62215	449
238.9071	462
241.18927	454
243.47116	453
245.75536	450
248.03676	472
250.31789	495
252.6013	476
254.88193	455
257.16229	467
259.44495	485
261.72479	472
264.00443	503
266.28632	499
268.5654	504
270.84424	514
273.12537	491
275.40369	498
277.68176	538
279.95959	527
282.23969	528
284.517	521
286.79407	574
289.07083	521
291.34991	555
293.62622	555
295.90225	534
298.17804	544
300.45612	540
302.73135	532
305.00638	530
307.28116	504
309.55566	525
311.83246	519
314.10648	492
316.38019	505
318.65372	513
320.92694	508
323.20245	501
325.47519	525
327.74768	496
330.0199	494
332.29187	496
334.56357	523
336.83502	479
339.10876	500
341.37973	563
343.65042	518
345.92087	522
348.19107	508
350.461	546
352.73071	526
355.00012	565
357.26932	527
359.53824	514
361.80692	536
364.07535	552
366.34351	578
368.61142	544
370.88159	603
373.14899	555
375.41617	548
377.68307	572
379.94971	590
382.21613	607
384.48227	616
386.74814	582
389.01379	618
391.27917	604
393.54178	581
395.80667	550
398.07132	566
400.33566	547
402.59979	531
404.86365	522
407.12729	559
409.39066	528
411.65375	539
413.91663	496
416.17923	547
418.44159	517
420.7037	497
422.96555	521
425.22461	500
427.48599	508
429.74707	501
432.0079	517
434.26852	499
436.52884	492
438.78894	513
441.04626	529
443.30585	505
445.56519	537
447.82428	534
450.08307	504
452.34167	488
454.5975	506
456.85556	514
459.1134	515
461.37094	509
463.62576	518
465.88284	519
468.13965	503
470.39624	507
472.65005	507
474.9061	515
477.16193	495
479.41751	514
481.67029	504
483.92535	515
486.18015	539
488.43472	513
490.68652	512
492.94058	499
495.1944	518
497.44547	505
499.69873	516
501.95181	512
504.20209	525
506.45465	489
508.70697	462
510.95651	488
513.20831	522
515.4599	507
517.70868	496
519.95972	529
522.20801	480
524.45856	531
526.70892	531
528.95642	523
531.20624	525
533.45331	528
535.70258	541
537.95166	530
540.19794	538
542.44647	555
544.69232	557
546.94037	529
549.18567	568
551.43323	598
553.67804	590
555.92511	588
558.16937	588
560.41595	619
562.65979	612
564.90582	594
567.14911	589
569.39471	590
571.63751	580
573.88257	632
576.12488	592
578.36945	654
580.61127	589
582.85529	600
585.09662	605
587.33771	575
589.58105	599
591.82159	596
594.06439	617
596.3045	588
598.54437	609
600.78638	560
603.02576	583
605.26727	635
607.50616	626
609.74475	626
611.98553	626
614.22369	585
616.46149	611
618.7016	587
620.93896	542
623.17603	582
625.41541	565
627.65198	562
629.88837	525
632.12695	566
634.36279	555
636.59839	541
638.8338	527
641.07135	538
643.30627	507
645.54083	513
647.77771	522
650.0119	527
652.24573	541
654.47937	512
656.71521	535
658.94836	558
661.18127	549
663.41394	566
665.6463	576
667.88098	594
670.11285	621
672.34454	668
674.57593	690
676.80707	618
679.03796	619
681.27112	592
683.50159	586
685.73175	588
687.96167	616
690.19135	598
692.42078	626
694.64996	625
696.88141	634
699.11011	607
701.33856	631
703.56671	641
705.79474	662
708.0224	648
710.24988	642
712.47711	602
714.70404	594
716.93079	593
719.15723	556
721.38348	564
723.6095	584
725.83521	574
728.06073	578
730.28595	603
732.51099	596
734.73572	610
736.96021	661
739.18451	649
741.40851	748
743.63232	785
745.85583	906
748.0791	918
750.30212	857
752.5249	824
754.7475	715
756.96973	638
759.19183	633
761.41364	565
763.63519	571
765.85651	546
768.07758	534
770.2984	545
772.51654	536
774.73688	502
776.95697	532
779.17682	487
781.39642	534
783.61578	518
785.8349	522
788.05377	504
790.2699	530
792.48828	512
794.70648	502
796.92432	513
799.14197	536
801.35687	546
803.5741	510
805.79095	556
808.00763	555
810.22412	566
812.43781	517
814.65375	538
816.86938	537
819.08484	524
821.29761	506
823.51257	498
825.72729	506
827.94171	509
830.1535	528
832.36749	509
834.58124	536
836.7923	502
839.00549	514
841.21851	526
843.43127	485
845.64136	514
847.85364	498
850.06561	479
852.27496	506
854.48651	493
856.69537	497
858.90637	494
861.11725	495
863.32538	472
865.53564	473
867.74579	501
869.95313	535
872.16272	534
874.36963	538
876.57874	530
878.7876	516
880.99377	516
883.20215	516
885.40784	521
887.61572	557
889.82098	543
892.02832	502
894.23309	545
896.43994	540
898.64423	549
900.85065	532
903.05438	512
905.26038	533
907.46362	562
909.66907	531
911.87183	567
914.07684	554
916.27911	564
918.48364	582
920.68549	652
922.88947	608
925.09082	576
927.29181	582
929.49518	540
931.69574	539
933.89856	516
936.09869	511
938.29852	526
940.50061	518
942.69995	518
944.90161	531
947.10046	532
949.29913	530
951.50006	541
953.69818	529
955.89618	506
958.09625	557
960.29376	519
962.49097	510
964.69037	524
966.88715	547
969.08362	514
971.28235	535
973.47833	503
975.67413	515
977.86963	535
980.06738	519
982.26239	533
984.45721	524
986.65179	541
988.84851	524
991.04266	523
993.23645	536
995.43005	552
997.62585	527
999.81897	563
1002.0119	570
1004.2045	572
1006.3969	542
1008.5915	544
1010.7834	548
1012.9751	543
1015.1666	525
1017.3577	520
1019.5487	553
1021.7394	551
1023.9323	573
1026.1226	555
1028.3125	603
1030.5023	561
1032.6918	609
1034.8811	562
1037.0702	603
1039.2589	608
1041.4475	636
1043.6359	599
1045.8264	649
1048.0142	658
1050.2018	668
1052.3892	694
1054.5763	736
1056.7632	736
1058.9498	723
1061.1362	731
1063.3224	693
1065.5083	704
1067.694	657
1069.8794	674
1072.0646	656
1074.2496	644
1076.4343	615
1078.6188	603
1080.803	585
1082.9871	582
1085.1683	579
1087.3519	569
1089.5353	565
1091.7183	559
1093.9011	539
1096.0837	515
1098.2661	568
1100.4481	529
1102.63	517
1104.8116	527
1106.9906	536
1109.1718	539
1111.3527	552
1113.5333	556
1115.7137	590
1117.8939	565
1120.0739	571
1122.2512	581
1124.4307	606
1126.6099	659
1128.7888	630
1130.9677	636
1133.1438	637
1135.322	677
1137.5001	695
1139.678	701
1141.8531	643
1144.0304	619
1146.2075	648
1148.3844	663
1150.5586	636
1152.735	620
1154.9111	660
1157.087	657
1159.2603	646
1161.4357	699
1163.611	684
1165.7834	661
1167.9581	686
1170.1327	709
1172.3044	742
1174.4785	715
1176.6522	716
1178.8234	709
1180.9967	682
1183.1698	693
1185.3401	704
1187.5128	714
1189.6826	743
1191.8549	726
1194.0266	793
1196.1959	785
1198.3673	820
1200.536	852
1202.707	934
1204.8777	1042
1207.0458	1000
1209.2159	1090
1211.3835	1097
1213.5532	1088
1215.7203	1076
1217.8896	1028
1220.0563	950
1222.2251	958
1224.3912	892
1226.5596	896
1228.7252	904
1230.8931	958
1233.0583	1000
1235.2256	1057
1237.3904	1140
1239.5574	1117
1241.7216	1111
1243.8856	1090
1246.0519	1145
1248.2155	1114
1250.3811	1119
1252.5442	1090
1254.707	1064
1256.8721	1050
1259.0344	1005
1261.1991	995
1263.361	937
1265.5226	1011
1267.6864	1045
1269.8477	998
1272.0087	1037
1274.1718	1135
1276.3323	1107
1278.4926	1132
1280.6549	1128
1282.8148	1080
1284.9742	1072
1287.1361	960
1289.2952	985
1291.454	995
1293.6125	998
1295.7734	1039
1297.9316	1001
1300.0895	1042
1302.2496	1081
1304.407	1076
1306.5642	1182
1308.7212	1212
1310.8779	1227
1313.0369	1180
1315.1931	1157
1317.3491	1144
1319.505	1190
1321.6605	1151
1323.8184	1285
1325.9734	1291
1328.1283	1380
1330.2828	1474
1332.4374	1540
1334.5914	1591
1336.7455	1563
1338.9015	1460
1341.0551	1352
1343.2081	1309
1345.3612	1178
1347.5139	1172
1349.6665	1143
1351.8187	1142
1353.9708	1102
1356.1227	1133
1358.2743	1168
1360.4257	1167
1362.5768	1236
1364.73	1131
1366.8807	1112
1369.0311	1128
1371.1814	1097
1373.3313	1079
1375.4811	1052
1377.6305	969
1379.7798	1023
1381.9288	951
1384.0776	905
1386.2262	907
1388.3722	858
1390.5201	861
1392.6681	815
1394.8157	848
1396.9631	763
1399.1102	841
1401.2572	870
1403.4039	900
1405.5504	968
1407.6965	1020
1409.8427	1039
1411.9884	1025
1414.1316	1034
1416.2769	1014
1418.4219	964
1420.5668	930
1422.7114	855
1424.8557	805
1426.9999	762
1429.1414	781
1431.285	777
1433.4285	773
1435.5718	823
1437.7147	751
1439.8551	850
1441.9976	784
1444.1399	771
1446.2819	820
1448.4214	764
1450.563	807
1452.7043	854
1454.8455	788
1456.984	791
1459.1246	731
1461.2651	711
1463.4053	717
1465.5428	711
1467.6826	644
1469.8221	652
1471.959	664
1474.098	676
1476.2368	622
1478.373	634
1480.5114	629
1482.6495	655
1484.785	665
1486.9226	635
1489.0601	688
1491.1948	720
1493.3318	714
1495.4662	688
1497.6027	694
1499.7389	705
1501.8726	739
1504.0084	759
1506.1416	751
1508.277	777
1510.4097	772
1512.5446	713
1514.6769	732
1516.8113	660
1518.9454	660
1521.077	684
1523.2108	639
1525.3419	638
1527.4752	622
1529.6058	631
1531.7386	644
1533.8688	601
1535.9989	607
1538.131	651
1540.2604	660
1542.3921	676
1544.5211	699
1546.6523	765
1548.7809	895
1550.9093	934
1553.0398	959
1555.1677	971
1557.2977	933
1559.4252	1061
1561.5524	1076
1563.6818	1189
1565.8085	1321
1567.9375	1359
1570.0637	1311
1572.1898	1328
1574.318	1192
1576.4436	1118
1578.569	1022
1580.6965	927
1582.8214	862
1584.946	836
1587.0706	811
1589.1971	806
1591.3212	838
1593.4449	830
1595.5686	882
1597.6942	953
1599.8174	980
1601.9402	1095
1604.0629	1144
1606.1875	1344
1608.3098	1520
1610.4316	1715
1612.5533	1903
1614.6749	2127
1616.7985	2501
1618.9196	2658
1621.0403	2805
1623.1609	3201
1625.2813	3410
1627.4014	3453
1629.5236	3448
1631.6433	3432
1633.7627	3002
1635.882	2546
1638.0009	2201
1640.1196	1870
1642.2382	1590
1644.3564	1437
1646.4769	1248
1648.5947	1148
1650.7124	1062
1652.8297	964
1654.9469	943
1657.0638	851
1659.1805	854
1661.297	827
1663.4132	762
1665.5292	822
1667.645	723
1669.7606	744
1671.8759	729
1673.991	726
1676.1058	699
1678.2206	717
1680.335	656
1682.4492	709
1684.5631	706
1686.6769	621
1688.7904	649
1690.9036	674
1693.0144	660
1695.1272	645
1697.2397	615
1699.3522	649
1701.4644	648
1703.5762	590
1705.688	610
1707.7994	579
1709.9106	595
1712.0193	631
1714.13	612
1716.2407	586
1718.351	577
1720.4611	612
1722.5709	604
1724.6783	602
1726.7877	604
1728.897	592
1731.0059	610
1733.1146	560
1735.2208	573
1737.3291	597
1739.4371	583
1741.545	555
1743.6503	556
1745.7577	567
1747.8649	551
1749.9695	548
1752.076	572
1754.1826	555
1756.2888	561
1758.3926	575
1760.4984	540
1762.604	582
1764.7069	589
1766.812	592
1768.917	575
1771.0193	586
1773.1238	561
1775.228	585
1777.3297	573
1779.4335	568
1781.5345	604
1783.6379	579
1785.7411	590
1787.8417	608
1789.9442	615
1792.0444	634
1794.1465	627
1796.2462	697
1798.3479	725
1800.447	682
1802.5485	686
1804.6494	665
1806.748	696
1808.8486	687
1810.9467	659
1813.0469	646
1815.1444	656
1817.2441	627
1819.3413	585
1821.4382	605
1823.5372	567
1825.6338	586
1827.7324	582
1829.8284	573
1831.9266	589
1834.0221	562
1836.1176	562
1838.215	585
1840.3099	570
1842.407	542
1844.5013	562
1846.5957	538
1848.6919	581
1850.7858	563
1852.8793	596
1854.9751	595
1857.0681	573
1859.161	562
1861.2561	567
1863.3485	583
1865.4408	575
1867.535	565
1869.627	608
1871.7184	561
1873.812	558
1875.9032	546
1877.994	581
1880.0847	583
1882.1775	574
1884.2676	586
1886.3577	557
1888.4474	560
1890.537	574
1892.6287	580
1894.7178	556
1896.8066	574
1898.8953	564
1900.9838	569
1903.0742	577
1905.1622	597
1907.25	568
1909.3374	590
1911.4248	535
1913.5118	611
1915.5988	605
1917.6877	566
1919.7742	597
1921.8604	590
1923.9463	591
1926.0321	564
1928.1176	600
1930.203	563
1932.288	575
1934.3728	559
1936.4575	566
1938.5419	571
1940.6261	572
1942.7101	594
1944.7938	589
1946.8796	572
1948.9606	585
1951.0461	563
1953.1266	583
1955.2117	585
1957.2916	565
1959.3761	575
1961.4558	570
1963.5399	586
1965.6191	589
1967.6981	578
1969.7815	613
1971.8601	604
1973.943	561
1976.021	585
1978.1036	566
1980.1812	593
1982.2633	580
1984.3406	555
1986.4175	579
1988.4989	566
1990.5754	557
1992.6565	568
1994.7325	582
1996.8131	574
1998.8888	600
2000.9641	596
2003.0441	566
2005.119	576
2007.1985	588
2009.2731	567
2011.3473	584
2013.4261	586
2015.5	581
2017.5736	590
2019.6517	573
2021.725	600
2023.8026	637
2025.8754	566
2027.9479	571
2030.025	584
2032.097	543
2034.1691	568
2036.2454	588
2038.3168	584
2040.3881	584
2042.4636	610
2044.5345	563
2046.6051	544
2048.6799	590
2050.7502	571
2052.8201	567
2054.8945	573
2056.9639	594
2059.0332	557
2061.1023	616
2063.1758	584
2065.2444	554
2067.3127	560
2069.3855	578
2071.4534	535
2073.5212	588
2075.5886	583
2077.6606	573
2079.7275	577
2081.7944	566
2083.8611	606
2085.9321	579
2087.9983	573
2090.0642	585
2092.1299	572
2094.2002	582
2096.2654	545
2098.3306	533
2100.3955	564
2102.46	578
2104.5293	575
2106.5933	618
2108.6575	567
2110.7212	633
2112.7847	568
2114.8528	601
2116.9158	592
2118.9785	578
2121.0413	554
2123.1038	580
2125.166	584
2127.2327	587
2129.2944	600
2131.3562	573
2133.4175	574
2135.4785	600
2137.5396	573
2139.6047	564
2141.6653	613
2143.7256	588
2145.7856	570
2147.8455	604
2149.905	575
2151.9644	559
2154.0237	604
2156.0872	596
2158.146	597
2160.2046	599
2162.2627	605
2164.321	576
2166.3789	590
2168.4363	627
2170.4939	603
2172.551	617
2174.6082	619
2176.6648	595
2178.7214	624
2180.7825	592
2182.8386	601
2184.8943	613
2186.9502	588
2189.0056	612
2191.0608	594
2193.116	597
2195.1707	578
2197.2253	573
2199.2798	595
2201.3337	619
2203.3879	587
2205.4417	557
2207.4951	577
2209.5483	606
2211.6016	599
2213.6543	577
2215.707	626
2217.7593	586
2219.8115	629
2221.8635	631
2223.9153	597
2225.967	602
2228.0183	576
2230.0693	571
2232.1204	619
2234.1711	624
2236.2214	626
2238.2717	619
2240.3218	681
2242.3716	709
2244.4214	735
2246.4661	805
2248.5151	837
2250.5642	946
2252.613	963
2254.6616	1000
2256.7097	941
2258.7578	888
2260.8059	803
2262.8535	675
2264.9009	704
2266.9482	703
2268.9905	643
2271.0374	620
2273.084	609
2275.1304	610
2277.1763	612
2279.2224	641
2281.2681	654
2283.3135	646
2285.3542	652
2287.3994	676
2289.4441	670
2291.4888	716
2293.5332	680
2295.5774	703
2297.6213	664
2299.6606	635
2301.7043	675
2303.7476	626
2305.7905	630
2307.8337	613
2309.8718	642
2311.9141	624
2313.9565	600
2315.9985	706
2318.0403	790
2320.0774	951
2322.1187	1000
2324.1599	1058
2326.2009	940
2328.2417	820
2330.2776	675
2332.3181	619
2334.3582	612
2336.3979	605
2338.4331	615
2340.4727	576
2342.5117	613
2344.5508	615
2346.5852	622
2348.6235	621
2350.6621	632
2352.7002	620
2354.7336	631
2356.7715	619
2358.8088	596
2360.8416	611
2362.8789	661
2364.9158	608
2366.9524	661
2368.9844	628
2371.0205	633
2373.0564	623
2375.0879	658
2377.1233	637
2379.1587	611
2381.1895	642
2383.2244	621
2385.259	667
2387.2891	623
2389.3235	658
2391.3574	671
2393.387	622
2395.4204	605
2397.4539	624
2399.4827	626
2401.5156	643
2403.5439	637
2405.5767	658
2407.6089	654
2409.6365	623
2411.6687	664
2413.7002	642
2415.7273	653
2417.7585	683
2419.7852	666
2421.8159	633
2423.842	664
2425.8726	641
2427.9028	635
2429.9282	652
2431.9583	645
2433.9832	668
2436.0127	607
2438.0374	625
2440.0662	651
2442.095	641
2444.1191	633
2446.1475	664
2448.1709	639
2450.199	647
2452.2219	654
2454.2495	593
2456.2722	697
2458.2993	658
2460.3215	670
2462.3484	618
2464.3701	705
2466.3962	647
2468.4177	683
2470.4436	714
2472.4646	653
2474.4897	648
2476.5105	691
2478.5354	662
2480.5557	642
2482.5801	671
2484.5999	696
2486.624	683
2488.6433	686
2490.667	707
2492.6858	699
2494.7046	709
2496.7275	684
2498.7458	729
2500.7683	712
2502.7864	700
2504.8083	672
2506.8259	716
2508.8433	737
2510.8647	693
2512.8813	669
2514.9026	687
2516.9189	678
2518.9351	766
2520.9556	709
2522.9712	720
2524.9912	747
2527.0066	717
2529.0217	757
2531.041	734
2533.0557	734
2535.0703	735
2537.0891	728
2539.103	737
2541.1169	717
2543.135	744
2545.1484	796
2547.1616	749
2549.1792	720
2551.1919	761
2553.2046	755
2555.2214	758
2557.2336	814
2559.2456	790
2561.2617	755
2563.2732	776
2565.2847	761
2567.3	736
2569.311	777
2571.3218	757
2573.3323	764
2575.3469	757
2577.3569	753
2579.3669	754
2581.3765	781
2583.3904	784
2585.3997	747
2587.4084	760
2589.4219	782
2591.4304	744
2593.4387	777
2595.4468	737
2597.4548	761
2599.467	739
2601.4746	749
2603.4819	799
2605.489	734
2607.5005	799
2609.5071	774
2611.5137	759
2613.5198	783
2615.5259	769
2617.5364	780
2619.542	786
2621.5474	784
2623.5525	771
2625.5576	712
2627.5623	751
2629.5713	777
2631.5757	754
2633.5801	728
2635.584	772
2637.5876	776
2639.5913	704
2641.5945	719
2643.6021	761
2645.605	793
2647.6077	753
2649.6101	772
2651.6125	746
2653.6145	740
2655.6165	769
2657.6182	719
2659.624	774
2661.6252	775
2663.6262	738
2665.6272	743
2667.6277	737
2669.6282	737
2671.6284	757
2673.6282	754
2675.6279	739
2677.6277	767
2679.627	805
2681.6262	778
2683.6252	772
2685.6238	747
2687.6267	715
2689.625	724
2691.6233	726
2693.6211	724
2695.6189	708
2697.6162	732
2699.6135	749
2701.6106	711
2703.6074	732
2705.6042	759
2707.6006	692
2709.5969	702
2711.5928	713
2713.5886	691
2715.5842	707
2717.5796	735
2719.5747	742
2721.5698	736
2723.5647	738
2725.5591	718
2727.5491	708
2729.5432	737
2731.5371	714
2733.531	731
2735.5244	709
2737.5178	693
2739.511	744
2741.5037	699
2743.4966	721
2745.489	713
2747.4812	735
2749.4734	757
2751.4653	720
2753.457	732
2755.4438	725
2757.4351	746
2759.4263	748
2761.417	691
2763.4077	681
2765.3979	751
2767.3884	705
2769.3784	714
2771.3635	748
2773.3533	728
2775.3428	720
2777.3318	731
2779.3208	719
2781.3093	737
2783.2981	711
2785.282	744
2787.27	746
2789.2581	672
2791.2458	750
2793.2334	735
2795.2205	708
2797.2031	697
2799.1902	724
2801.177	668
2803.1633	704
2805.1497	699
2807.1313	691
2809.1172	704
2811.1028	690
2813.0881	724
2815.0688	739
2817.0542	757
2819.0388	722
2821.0234	714
2823.0034	717
2824.9878	729
2826.9717	758
2828.9556	747
2830.9346	786
2832.9182	797
2834.9014	811
2836.8843	803
2838.8625	825
2840.8452	818
2842.8276	793
2844.8052	794
2846.7871	775
2848.769	810
2850.7505	844
2852.7275	800
2854.7085	812
2856.6895	810
2858.6658	825
2860.6462	812
2862.6265	821
2864.6023	790
2866.5823	824
2868.5618	836
2870.5369	831
2872.5161	827
2874.4954	796
2876.4697	818
2878.4482	824
2880.4224	804
2882.4006	773
2884.3787	822
2886.3521	819
2888.3298	845
2890.3074	809
2892.28	770
2894.2571	763
2896.2295	814
2898.2061	805
2900.178	812
2902.1543	803
2904.1301	790
2906.1016	800
2908.0774	782
2910.0481	760
2912.0234	792
2913.9939	770
2915.9685	830
2917.9434	799
2919.9131	823
2921.8872	869
2923.8569	891
2925.8308	886
2927.7998	911
2929.7732	963
2931.7417	1066
2933.7146	1197
2935.6831	1325
2937.6555	1385
2939.6235	1418
2941.5955	1393
2943.563	1284
2945.5349	1172
2947.502	1023
2949.4731	982
2951.4397	928
2953.4109	878
2955.377	897
2957.3474	868
2959.3132	824
2961.2834	887
2963.249	844
2965.2141	846
2967.1836	810
2969.1484	853
2971.1177	863
2973.082	833
2975.0505	787
2977.0146	842
2978.9785	803
2980.9465	868
2982.9102	834
2984.8777	821
2986.8406	794
2988.8035	854
2990.7705	777
2992.7329	840
2994.6995	781
2996.6614	825
2998.6233	797
3000.5894	789
3002.5508	828
3004.512	794
3006.4773	790
3008.438	825
3010.3987	824
3012.3635	769
3014.3237	763
3016.2837	732
3018.2478	732
3020.2075	760
3022.1667	785
3024.1304	763
3026.0894	783
3028.0481	766
3030.0112	756
3031.9695	769
3033.9277	774
3035.8855	794
3037.8477	764
3039.8054	805
3041.7627	775
3043.7241	767
3045.6812	781
3047.6379	752
3049.5945	817
3051.5552	770
3053.5112	761
3055.4673	750
3057.4229	714
3059.3831	770
3061.3384	732
3063.2935	795
3065.2483	747
3067.2031	744
3069.1621	718
3071.1165	799
3073.0706	761
3075.0244	776
3076.978	745
3078.936	755
3080.8894	762
3082.8425	723
3084.7954	704
3086.748	733
3088.7004	759
3090.6575	740
3092.6094	745
3094.5613	757
3096.5129	725
3098.4646	762
3100.416	749
3102.3713	712
3104.3223	786
3106.2729	748
3108.2234	759
3110.1738	766
3112.124	773
3114.0737	775
3116.0234	745
3117.9729	770
3119.9265	725
3121.876	767
3123.8247	761
3125.7734	757
3127.7219	788
3129.6702	778
3131.6182	790
3133.5662	747
3135.5139	778
3137.4614	797
3139.4087	771
3141.3557	787
3143.3025	820
3145.2495	821
3147.1958	797
3149.1421	807
3151.0881	805
3153.0342	784
3154.9797	746
3156.9255	763
3158.875	837
3160.8201	823
3162.7649	805
3164.7053	805
3166.6499	785
3168.5942	789
3170.5383	837
3172.4822	833
3174.4258	842
3176.3691	852
3178.3127	877
3180.2559	849
3182.1987	862
3184.1414	839
3186.0837	852
3188.0261	834
3189.9683	890
3191.9102	808
3193.8518	840
3195.7932	916
3197.7346	893
3199.6755	913
3201.6167	912
3203.553	914
3205.4934	921
3207.4338	924
3209.3738	923
3211.3137	909
3213.2537	949
3215.1931	916
3217.1323	919
3219.0671	891
3221.0061	890
3222.9446	908
3224.8831	888
3226.8215	896
3228.7598	966
3230.6975	909
3232.6309	967
3234.5684	958
3236.5059	911
3238.4431	938
3240.3799	968
3242.3167	931
3244.2488	949
3246.1851	972
3248.1211	1014
3250.0571	988
3251.9929	1001
3253.9241	1038
3255.8594	976
3257.7944	983
3259.7295	971
3261.6599	990
3263.5942	1026
3265.5288	1015
3267.4629	945
3269.3926	899
3271.3262	882
3273.2598	888
3275.1931	934
3277.1218	883
3279.0552	913
3280.9878	919
3282.9204	908
3284.8484	867
3286.7805	852
3288.7124	895
3290.6399	914
3292.5715	863
3294.5029	854
3296.4341	838
3298.3606	893
3300.2915	889
3302.2219	828
3304.1479	878
3306.0784	835
3308.0083	857
3309.9338	851
3311.8633	863
3313.7927	882
3315.7175	889
3317.6465	859
3319.5713	857
3321.4998	882
3323.4282	866
3325.3521	871
3327.28	864
3329.2078	875
3331.1311	890
3333.0586	885
3334.9817	864
3336.9087	914
3338.8311	886
3340.7578	872
3342.6841	836
3344.606	880
3346.532	863
3348.4539	865
3350.3794	860
3352.3005	854
3354.2258	899
3356.1506	867
3358.0713	859
3359.9958	842
3361.916	844
3363.8406	839
3365.7603	836
3367.6841	850
3369.6035	876
3371.5269	846
3373.4458	897
3375.3689	902
3377.2876	861
3379.2104	795
3381.1287	837
3383.0508	865
3384.9688	854
3386.8906	843
3388.8079	893
3390.7295	871
3392.6465	895
3394.5679	897
3396.4844	859
3398.4009	918
3400.3213	915
3402.2373	862
3404.1575	879
3406.073	914
3407.9929	891
3409.9082	901
3411.8232	886
3413.7424	921
3415.6572	915
3417.5759	894
3419.4902	888
3421.4043	920
3423.3225	895
3425.2361	891
3427.1541	903
3429.0674	884
3430.9805	859
3432.8977	871
3434.8103	935
3436.7229	930
3438.6394	874
3440.5515	867
3442.4636	875
3444.3799	896
3446.2913	867
3448.2026	924
3450.1182	872
3452.0291	846
3453.9399	860
3455.8547	813
3457.7651	877
3459.6753	870
3461.5896	827
3463.4995	829
3465.4092	806
3467.3184	805
3469.2319	827
3471.1409	850
3473.0498	847
3474.9626	819
3476.8711	817
3478.7793	821
3480.6875	811
3482.5996	822
3484.5073	843
3486.4148	792
3488.322	799
3490.2292	796
3492.1404	797
3494.0471	798
3495.9534	855
3497.8599	817
3499.7703	829
3501.6763	796
3503.582	810
3505.4875	768
3507.3928	828
3509.2979	835
3511.2073	777
3513.1118	786
3515.0164	788
3516.9209	767
3518.825	800
3520.729	762
3522.6372	759
3524.5408	764
3526.4441	793
3528.3474	751
3530.2505	756
3532.1531	794
3534.0559	751
3535.9583	780
3537.8647	739
3539.7668	763
3541.6687	747
3543.5706	745
3545.4719	753
3547.3733	741
3549.2742	743
3551.175	756
3553.0759	773
3554.9763	752
3556.8767	756
3558.7766	727
3560.6809	748
3562.5806	766
3564.4802	754
3566.3796	740
3568.2788	727
3570.1777	751
3572.0767	721
3573.9751	731
3575.8735	751
3577.7717	718
3579.6697	722
3581.5674	730
3583.4651	712
3585.3625	750
3587.2598	652
3589.1567	740
3591.0537	717
3592.9504	754
3594.8469	720
3596.7432	704
3598.6392	680
3600.5349	715
3602.4307	719
3604.322	717
3606.2173	680
3608.1123	718
3610.0073	688
3611.9019	736
3613.7964	666
3615.6909	687
3617.585	672
3619.4792	675
3621.3728	684
3623.2664	701
3625.1599	647
3627.0488	650
3628.9417	674
3630.8345	675
3632.7271	706
3634.6196	673
3636.5117	675
3638.4038	643
3640.2957	671
3642.1831	684
3644.0745	678
3645.9658	667
3647.8572	701
3649.748	647
3651.6387	654
3653.5249	643
3655.4153	650
3657.3054	622
3659.1953	648
3661.085	628
3662.9705	670
3664.8596	669
3666.7488	655
3668.6379	638
3670.5266	634
3672.4109	637
3674.2993	632
3676.1875	621
3678.0757	627
3679.9592	622
3681.8472	597
3683.7346	613
3685.6218	610
3687.5046	607
3689.3916	580
3691.2781	607
3693.1646	643
3695.0466	615
3696.9329	609
3698.8188	618
3700.7002	595
3702.5859	601
3704.4712	620
3706.3521	623
3708.2371	581
3710.1218	580
3712.0063	623
3713.8867	623
3715.7708	591
3717.6548	623
3719.5344	623
3721.4182	583
3723.2976	635
3725.1807	639
3727.0637	594
3728.9424	588
3730.8252	619
3732.7078	602
3734.5857	595
3736.4678	602
3738.3457	591
3740.2273	605
3742.1089	574
3743.9861	602
3745.8672	584
3747.7439	617
3749.6248	600
3751.5054	615
3753.3816	573
3755.2617	597
3757.1375	604
3759.0173	592
3760.8928	592
3762.7722	574
3764.6516	619
3766.5264	566
3768.4053	612
3770.2798	593
3772.1584	632
3774.0327	603
3775.9109	590
3777.7844	621
3779.6624	598
3781.5356	615
3783.4131	586
3785.2859	609
3787.1631	597
3789.0356	591
3790.9121	599
3792.7844	602
3794.6604	588
3796.5322	637
3798.4041	604
3800.2795	602
3802.1509	598
3804.0261	585
3805.8972	598
3807.7725	592
3809.6431	595
3811.5176	593
3813.3877	599
3815.2576	582
3817.1316	611
3819.0012	611
3820.8748	580
3822.7441	608
3824.613	631
3826.4861	596
3828.3547	587
3830.2231	594
3832.0957	603
3833.9639	624
3835.8359	623
3837.7036	588
3839.571	581
3841.4426	605
3843.3098	609
3845.1768	588
3847.0476	635
3848.9143	604
3850.7808	614
3852.6511	615
3854.5171	625
3856.3828	578
3858.2527	622
3860.1182	612
3861.9834	605
3863.8486	606
3865.7175	613
3867.5823	623
3869.4468	601
3871.3154	646
3873.1794	619
3875.0435	611
3876.9072	608
3878.7751	633
3880.6384	613
3882.5017	610
3884.3647	578
3886.2275	642
3888.0942	602
3889.9568	568
3891.8191	592
3893.6812	627
3895.5471	601
3897.4089	596
3899.2705	641
3901.1318	581
3902.9929	602
3904.8582	605
3906.719	548
3908.5796	629
3910.4399	593
3912.3	601
3914.1602	601
3916.02	590
3917.8838	632
3919.7434	621
3921.6025	622
3923.4617	604
3925.3206	620
3927.1794	645
3929.0378	628
3930.9004	583
3932.7585	611
3934.6165	611
3936.4744	604
3938.332	644
3940.1895	622
3942.0466	647
3943.9036	609
3945.7605	642
3947.6172	645
3949.4736	611
3951.3301	588
3953.1902	613
3955.0461	603
3956.9019	605
3958.7576	616
3960.6128	610
3962.468	655
3964.323	628
3966.178	645
3968.0325	635
3969.887	586
3971.7412	598
3973.5955	615
3975.4492	600
3977.303	598
3979.1565	618
3981.0098	593
3982.863	621
3984.7158	611
3986.5686	642
3988.4214	659
3990.2732	621
3992.1255	594
3993.9734	644
3995.8252	630
3997.6768	613
3999.5283	657
4001.3796	657
4003.2307	623
4005.0815	589
4006.9324	637
4008.783	607
4010.6333	608
4012.4834	606
4014.3335	609
4016.1792	611
4018.0288	605
4019.8782	625
4021.7275	608
4023.5767	625
4025.4255	590
4027.2742	628
4029.1226	647
4030.9668	612
4032.8149	615
4034.6631	618
4036.5107	599
4038.3584	614
4040.2058	584
4042.0488	606
4043.896	575
4045.7427	626
4047.5894	614
4049.4358	656
4051.2781	612
4053.1243	618
4054.9702	597
4056.8159	594
4058.6572	613
4060.5027	628
4062.3479	596
4064.1929	636
4066.0378	613
4067.8782	612
4069.7227	601
4071.5669	622
4073.4111	645
4075.2507	597
4077.0945	622
4078.9382	624
4080.7773	597
4082.6206	595
4084.4636	627
4086.3064	614
4088.1448	641
4089.9873	624
4091.8296	660
4093.667	609
4095.5088	634
4097.3506	596
4099.188	613
4101.0293	644
4102.8706	611
4104.707	610
4106.5479	628
4108.3887	627
4110.2251	627
4112.0649	639
4113.9009	610
4115.7407	638
4117.5806	637
4119.416	640
4121.2554	600
4123.0903	601
4124.9292	596
4126.7681	602
4128.6025	600
4130.4409	609
4132.2749	572
4134.1133	616
4135.9507	593
4137.7847	639
4139.6221	618
4141.4551	626
4143.2925	611
4145.125	635
4146.9619	589
4148.7944	599
4150.6309	599
4152.4629	621
4154.2988	630
4156.1299	633
4157.9658	634
4159.7969	646
4161.6323	609
4163.4634	652
4165.2983	630
4167.1289	608
4168.9634	631
4170.7939	613
4172.6279	606
4174.458	610
4176.2915	601
4178.1211	645
4179.9546	580
4181.7837	617
4183.6128	617
4185.4458	614
4187.2744	662
4189.1069	616
4190.9351	640
4192.7676	599
4194.5952	583
4196.4229	630
4198.2549	612
4200.082	591
4201.9131	599
4203.7402	616
4205.5669	606
4207.3975	610
4209.2236	643
4211.0503	601
4212.8804	628
4214.7061	629
4216.5317	612
4218.3613	593
4220.187	635
4222.0122	616
4223.8413	630
4225.666	599
4227.4907	616
4229.3193	599
4231.1436	586
4232.9678	628
4234.7954	598
4236.6191	636
4238.4429	620
4240.2661	638
4242.0933	594
4243.9165	615
4245.7393	622
4247.5659	587
4249.3887	616
4251.2104	620
4253.0322	606
4254.8584	606
4256.6802	629
4258.502	620
4260.3232	599
4262.1445	629
4263.9692	659
4265.79	609
4267.6108	625
4269.4312	639
4271.2515	620
4273.0757	638
4274.896	613
4276.7153	594
[truncated: 48 more rows]
