# Supplementary material for: Water-stable boroxine structure with dynamic covalent bonds
Source: Nat Commun. 2024 Feb 8;15:1207. doi: 10.1038/s41467-024-45464-z (PMC10853236; doi:10.1038/s41467-024-45464-z)
Supplement: Supplementary file 3 — Source data [file 41467_2024_45464_MOESM3_ESM.zip › source data/CH3-HO-PBA/CH3-HO-PBA dimer NMR/C/pdata/1/auditp.txt]

##TITLE= Audit trail, TOPSPIN		Version 3.1
##JCAMPDX= 5.01
##ORIGIN= Bruker BioSpin GmbH
##OWNER= nmr
$$ D:\2013\lixiaopei\20220113/2/1/pdata/1/auditp.txt
##AUDIT TRAIL=  $$ (NUMBER, WHEN, WHO, WHERE, PROCESS, VERSION, WHAT)
(   1,<2022-01-13 11:13:02.747 +0800>,<nmr>,<CZC2222X5C>,<go>,<TOPSPIN 3.1>,
      <acquisition in progress>)
(   2,<2022-01-13 11:49:23.677 +0800>,<nmr>,<CZC2222X5C>,<proc1d>,<TOPSPIN 3.1>,
      <Start of raw data processing
       efp LB = 1 FT_mod = 6 PKNL = 1 PHC0 = 0 PHC1 = 0 SI = 32K 
       data hash MD5: 32K
       63 04 AB 13 DD D1 6B 05 15 6F BA 41 AD 14 A2 97>)
(   3,<2022-01-13 11:49:34.613 +0800>,<nmr>,<CZC2222X5C>,<proc1d>,<TOPSPIN 3.1>,
      <apk 
       data hash MD5: 32K
       CF B6 DB 0D 44 18 44 D3 7C 9A E2 C9 46 DE 82 08>)
(   4,<2022-01-13 11:49:39.231 +0800>,<nmr>,<CZC2222X5C>,<proc1d>,<TOPSPIN 3.1>,
      <abs n ABSG = 5 
       data hash MD5: 32K
       68 FC AE 11 01 71 35 AF 8F E2 71 6A 56 3C 28 58>)
##END=

$$ hash MD5
$$ C4 E0 8F C7 C6 6B 1E E2 F4 F7 9A 0E CE AE CB A4
