# Supplementary material for: Water-stable boroxine structure with dynamic covalent bonds
Source: Nat Commun. 2024 Feb 8;15:1207. doi: 10.1038/s41467-024-45464-z (PMC10853236; doi:10.1038/s41467-024-45464-z)
Supplement: Supplementary file 3 — Source data [file 41467_2024_45464_MOESM3_ESM.zip › source data/CH3-HO-PBA/CH3-HO-PBA dimer NMR/H/pdata/1/auditp.txt]

##TITLE= Audit trail, TOPSPIN		Version 3.1
##JCAMPDX= 5.01
##ORIGIN= Bruker BioSpin GmbH
##OWNER= nmr
$$ D:\2013\lixiaopei\20220113/2/2/pdata/1/auditp.txt
##AUDIT TRAIL=  $$ (NUMBER, WHEN, WHO, WHERE, PROCESS, VERSION, WHAT)
(   1,<2022-01-13 10:56:07.825 +0800>,<nmr>,<CZC2222X5C>,<go>,<TOPSPIN 3.1>,
      <created by zg
	started at 2022-01-13 10:54:34.396 +0800,
	POWCHK enabled, PULCHK disabled,
       configuration hash MD5:
       A7 07 61 E9 2C F4 BD 52 93 5B B3 35 8F D7 85 A5
       data hash MD5: 64K
       57 EA DF 37 01 0A 33 CC E2 D0 E7 6C 93 B0 A2 A8>)
(   2,<2022-01-13 10:56:23.175 +0800>,<nmr>,<CZC2222X5C>,<proc1d>,<TOPSPIN 3.1>,
      <Start of raw data processing
       efp LB = 0.3 FT_mod = 6 PKNL = 1 PHC0 = 0 PHC1 = 0 SI = 64K 
       data hash MD5: 64K
       95 6F 14 C7 D6 9D DB F0 BC A0 B6 1F 6B 11 6C E1>)
(   3,<2022-01-13 10:56:24.813 +0800>,<nmr>,<CZC2222X5C>,<proc1d>,<TOPSPIN 3.1>,
      <apk 
       data hash MD5: 64K
       93 8C 79 80 54 49 B8 3A 11 86 F9 45 94 B3 42 5C>)
(   4,<2022-01-13 10:56:26.170 +0800>,<nmr>,<CZC2222X5C>,<proc1d>,<TOPSPIN 3.1>,
      <abs n ABSG = 5 
       data hash MD5: 64K
       C1 2E 14 A4 D6 D2 98 DE B4 94 A8 B6 AA DA E9 DC>)
##END=

$$ hash MD5
$$ 92 E3 02 E5 DB 34 0B 5E 9E 2E C8 85 C9 F4 DA AB
