# Supplementary material for: Water-stable boroxine structure with dynamic covalent bonds
Source: Nat Commun. 2024 Feb 8;15:1207. doi: 10.1038/s41467-024-45464-z (PMC10853236; doi:10.1038/s41467-024-45464-z)
Supplement: Supplementary file 3 — Source data [file 41467_2024_45464_MOESM3_ESM.zip › source data/CH3-HO-PBA/CH3-HO-PBA dimer.cif]

data_zhl
_audit_creation_date               2022-02-27
_audit_creation_method
;
Olex2 1.2
(compiled 2018.05.29 svn.r3508 for OlexSys, GUI svn.r5506)
;
_shelx_SHELXL_version_number       '2016/6'
_audit_contact_author_address      ?
_audit_contact_author_email        ?
_audit_contact_author_name         ''
_audit_contact_author_phone        ?
_publ_contact_author_id_orcid      ?
_publ_section_references
;
Dolomanov, O.V., Bourhis, L.J., Gildea, R.J, Howard, J.A.K. & Puschmann, H.
 (2009), J. Appl. Cryst. 42, 339-341.

Sheldrick, G.M. (2015). Acta Cryst. A71, 3-8.

Sheldrick, G.M. (2015). Acta Cryst. C71, 3-8.
;
_chemical_name_common              ?
_chemical_name_systematic          ?
_chemical_formula_moiety           'C14 H14 B2 O4'
_chemical_formula_sum              'C14 H14 B2 O4'
_chemical_formula_weight           267.87
_chemical_melting_point            ?
loop_
  _atom_type_symbol
  _atom_type_description
  _atom_type_scat_dispersion_real
  _atom_type_scat_dispersion_imag
  _atom_type_scat_source
 'C' 'C' 0.0033 0.0016 'International Tables Vol C Tables 4.2.6.8 and 6.1.1.4'
 'H' 'H' 0.0000 0.0000 'International Tables Vol C Tables 4.2.6.8 and 6.1.1.4'
 'B' 'B' 0.0013 0.0007 'International Tables Vol C Tables 4.2.6.8 and 6.1.1.4'
 'O' 'O' 0.0106 0.0060 'International Tables Vol C Tables 4.2.6.8 and 6.1.1.4'

_shelx_space_group_comment
;
The symmetry employed for this shelxl refinement is uniquely defined
by the following loop, which should always be used as a source of
symmetry information in preference to the above space-group names.
They are only intended as comments.
;
_space_group_crystal_system        'monoclinic'
_space_group_IT_number             14
_space_group_name_H-M_alt          'P 1 21/n 1'
_space_group_name_Hall             '-P 2yn'
loop_
  _space_group_symop_operation_xyz
 'x, y, z'
 '-x+1/2, y+1/2, -z+1/2'
 '-x, -y, -z'
 'x-1/2, -y-1/2, z-1/2'

_cell_length_a                     12.8607(14)
_cell_length_b                     5.0210(5)
_cell_length_c                     19.993(2)
_cell_angle_alpha                  90
_cell_angle_beta                   91.001(5)
_cell_angle_gamma                  90
_cell_volume                       1290.8(2)
_cell_formula_units_Z              4
_cell_measurement_reflns_used      2448
_cell_measurement_temperature      120(2)
_cell_measurement_theta_max        27.17
_cell_measurement_theta_min        3.17
_shelx_estimated_absorpt_T_max     ?
_shelx_estimated_absorpt_T_min     ?
_exptl_absorpt_coefficient_mu      0.097
_exptl_absorpt_correction_T_max    0.7456
_exptl_absorpt_correction_T_min    0.6439
_exptl_absorpt_correction_type     multi-scan
_exptl_absorpt_process_details    
 'SADABS-2016/2 (Bruker,2016/2) was used for absorption correction. wR2(int) was 0.1870 before and 0.0629 after correction. The Ratio of minimum to maximum transmission is 0.8636. The \l/2 correction factor is Not present.'
_exptl_absorpt_special_details     ?
_exptl_crystal_colour              'clear light colourless'
_exptl_crystal_colour_lustre       clear
_exptl_crystal_colour_modifier     light
_exptl_crystal_colour_primary      colourless
_exptl_crystal_density_diffrn      1.378
_exptl_crystal_density_meas        ?
_exptl_crystal_density_method      ?
_exptl_crystal_description         block
_exptl_crystal_F_000               560
_exptl_crystal_size_max            0.15
_exptl_crystal_size_mid            0.12
_exptl_crystal_size_min            0.12
_exptl_transmission_factor_max     ?
_exptl_transmission_factor_min     ?
_diffrn_reflns_av_R_equivalents    0.0943
_diffrn_reflns_av_unetI/netI       0.0742
_diffrn_reflns_Laue_measured_fraction_full  0.999
_diffrn_reflns_Laue_measured_fraction_max  0.998
_diffrn_reflns_limit_h_max         16
_diffrn_reflns_limit_h_min         -16
_diffrn_reflns_limit_k_max         6
_diffrn_reflns_limit_k_min         -6
_diffrn_reflns_limit_l_max         25
_diffrn_reflns_limit_l_min         -25
_diffrn_reflns_number              15819
_diffrn_reflns_point_group_measured_fraction_full  0.999
_diffrn_reflns_point_group_measured_fraction_max  0.998
_diffrn_reflns_theta_full          25.242
_diffrn_reflns_theta_max           27.487
_diffrn_reflns_theta_min           3.168
_diffrn_ambient_temperature        120.0
_diffrn_detector_area_resol_mean   ?
_diffrn_measured_fraction_theta_full  0.999
_diffrn_measured_fraction_theta_max  0.998
_diffrn_measurement_device_type    'Bruker APEX-II CCD'
_diffrn_measurement_method         '\f and \w scans'
_diffrn_radiation_type             MoK\a
_diffrn_radiation_wavelength       0.71073
_diffrn_source                     ?
_diffrn_standards_number           0
_reflns_Friedel_coverage           0.000
_reflns_Friedel_fraction_full      .
_reflns_Friedel_fraction_max       .
_reflns_number_gt                  1745
_reflns_number_total               2964
_reflns_special_details
;
 Reflections were merged by SHELXL according to the crystal
 class for the calculation of statistics and refinement.
 
 _reflns_Friedel_fraction is defined as the number of unique
 Friedel pairs measured divided by the number that would be
 possible theoretically, ignoring centric projections and
 systematic absences.
;
_reflns_threshold_expression       'I > 2\s(I)'
_computing_cell_refinement         'SAINT V8.40B (?, 2016)'
_computing_data_collection         ?
_computing_data_reduction          'SAINT V8.40B (?, 2016)'
_computing_molecular_graphics      'Olex2 (Dolomanov et al., 2009)'
_computing_publication_material    'Olex2 (Dolomanov et al., 2009)'
_computing_structure_refinement    'ShelXL (Sheldrick, 2015)'
_computing_structure_solution      'ShelXT (Sheldrick, 2015)'
_refine_diff_density_max           0.288
_refine_diff_density_min           -0.264
_refine_diff_density_rms           0.054
_refine_ls_extinction_coef         .
_refine_ls_extinction_method       none
_refine_ls_goodness_of_fit_ref     1.016
_refine_ls_hydrogen_treatment      constr
_refine_ls_matrix_type             full
_refine_ls_number_parameters       185
_refine_ls_number_reflns           2964
_refine_ls_number_restraints       0
_refine_ls_R_factor_all            0.1077
_refine_ls_R_factor_gt             0.0513
_refine_ls_restrained_S_all        1.016
_refine_ls_shift/su_max            0.000
_refine_ls_shift/su_mean           0.000
_refine_ls_structure_factor_coef   Fsqd
_refine_ls_weighting_details      
 'w=1/[\s^2^(Fo^2^)+(0.0587P)^2^] where P=(Fo^2^+2Fc^2^)/3'
_refine_ls_weighting_scheme        calc
_refine_ls_wR_factor_gt            0.1112
_refine_ls_wR_factor_ref           0.1322
_refine_special_details            ?
_olex2_refinement_description
;
1. Fixed Uiso
 At 1.2 times of:
  All C(H) groups
 At 1.5 times of:
  All C(H,H,H) groups, All O(H) groups
2.a Aromatic/amide H refined with riding coordinates:
 C10(H10), C14(H14), C6(H6), C13(H13), C3(H3A), C4(H4A)
2.b Idealised Me refined as rotating group:
 C12(H12A,H12B,H12C), C7(H7A,H7B,H7C)
2.c Idealised tetrahedral OH refined as rotating group:
 O3(H3), O4(H4)
;
_atom_sites_solution_hydrogens     geom
_atom_sites_solution_primary       dual
_atom_sites_solution_secondary     ?
loop_
  _atom_site_label
  _atom_site_type_symbol
  _atom_site_fract_x
  _atom_site_fract_y
  _atom_site_fract_z
  _atom_site_U_iso_or_equiv
  _atom_site_adp_type
  _atom_site_occupancy
  _atom_site_site_symmetry_order
  _atom_site_calc_flag
  _atom_site_refinement_flags_posn
  _atom_site_refinement_flags_adp
  _atom_site_refinement_flags_occupancy
  _atom_site_disorder_assembly
  _atom_site_disorder_group
 O2 O 0.58534(9) 0.3682(3) 0.57051(6) 0.0221(3) Uani 1 1 d . . . . .
 O1 O 0.62824(9) 0.6107(3) 0.67072(6) 0.0229(3) Uani 1 1 d . . . . .
 O3 O 0.45241(10) -0.0502(3) 0.58648(7) 0.0281(4) Uani 1 1 d . . . . .
 H3 H 0.491547 0.057083 0.566762 0.042 Uiso 1 1 calc GR . . . .
 O4 O 0.66634(10) 0.4671(3) 0.46717(6) 0.0279(4) Uani 1 1 d . . . . .
 H4 H 0.626176 0.343197 0.455348 0.042 Uiso 1 1 calc GR . . . .
 C9 C 0.71441(14) 0.7420(4) 0.56971(9) 0.0200(4) Uani 1 1 d . . . . .
 C8 C 0.69766(14) 0.7741(4) 0.63778(9) 0.0200(4) Uani 1 1 d . . . . .
 C10 C 0.78767(14) 0.9120(4) 0.54063(9) 0.0223(4) Uani 1 1 d . . . . .
 H10 H 0.800799 0.894941 0.494219 0.027 Uiso 1 1 calc R . . . .
 C14 C 0.74883(14) 0.9654(4) 0.67579(9) 0.0225(5) Uani 1 1 d . . . . .
 H14 H 0.735055 0.984749 0.722070 0.027 Uiso 1 1 calc R . . . .
 C11 C 0.84147(14) 1.1037(4) 0.57712(10) 0.0229(4) Uani 1 1 d . . . . .
 C2 C 0.43986(14) 0.0318(4) 0.65180(10) 0.0234(5) Uani 1 1 d . . . . .
 C6 C 0.47849(14) 0.3073(4) 0.74591(9) 0.0239(5) Uani 1 1 d . . . . .
 H6 H 0.515597 0.452149 0.765410 0.029 Uiso 1 1 calc R . . . .
 C5 C 0.41003(14) 0.1666(4) 0.78550(9) 0.0242(5) Uani 1 1 d . . . . .
 C1 C 0.49560(13) 0.2464(4) 0.67872(9) 0.0217(4) Uani 1 1 d . . . . .
 C13 C 0.82053(14) 1.1280(4) 0.64494(10) 0.0228(4) Uani 1 1 d . . . . .
 H13 H 0.856284 1.259361 0.670661 0.027 Uiso 1 1 calc R . . . .
 C3 C 0.37101(14) -0.1130(4) 0.68991(10) 0.0266(5) Uani 1 1 d . . . . .
 H3A H 0.333745 -0.258040 0.670611 0.032 Uiso 1 1 calc R . . . .
 C4 C 0.35669(15) -0.0454(4) 0.75631(10) 0.0267(5) Uani 1 1 d . . . . .
 H4A H 0.309594 -0.145835 0.782321 0.032 Uiso 1 1 calc R . . . .
 C12 C 0.92163(15) 1.2792(4) 0.54512(10) 0.0294(5) Uani 1 1 d . . . . .
 H12A H 0.989904 1.192931 0.548226 0.044 Uiso 1 1 calc GR . . . .
 H12B H 0.924446 1.450982 0.568345 0.044 Uiso 1 1 calc GR . . . .
 H12C H 0.902672 1.307774 0.497975 0.044 Uiso 1 1 calc GR . . . .
 C7 C 0.39381(16) 0.2470(5) 0.85731(10) 0.0327(5) Uani 1 1 d . . . . .
 H7A H 0.461378 0.280141 0.879158 0.049 Uiso 1 1 calc GR . . . .
 H7B H 0.357867 0.103532 0.880788 0.049 Uiso 1 1 calc GR . . . .
 H7C H 0.351665 0.409435 0.858597 0.049 Uiso 1 1 calc GR . . . .
 B1 B 0.57274(16) 0.4141(5) 0.63790(11) 0.0208(5) Uani 1 1 d . . . . .
 B2 B 0.65443(16) 0.5175(5) 0.53253(11) 0.0216(5) Uani 1 1 d . . . . .

loop_
  _atom_site_aniso_label
  _atom_site_aniso_U_11
  _atom_site_aniso_U_22
  _atom_site_aniso_U_33
  _atom_site_aniso_U_23
  _atom_site_aniso_U_13
  _atom_site_aniso_U_12
 O2 0.0242(7) 0.0197(8) 0.0223(7) -0.0025(6) -0.0009(5) -0.0019(6)
 O1 0.0258(7) 0.0205(8) 0.0224(7) 0.0003(6) -0.0006(5) -0.0047(6)
 O3 0.0342(8) 0.0236(9) 0.0266(8) -0.0054(6) 0.0020(6) -0.0080(6)
 O4 0.0335(8) 0.0276(9) 0.0226(8) -0.0040(6) -0.0005(6) -0.0077(6)
 C9 0.0210(10) 0.0171(11) 0.0217(10) 0.0016(8) -0.0016(7) 0.0025(8)
 C8 0.0199(9) 0.0150(11) 0.0251(11) 0.0030(8) -0.0002(8) 0.0002(8)
 C10 0.0243(10) 0.0213(12) 0.0213(10) 0.0005(8) 0.0006(8) 0.0027(8)
 C14 0.0261(10) 0.0190(11) 0.0222(11) 0.0001(8) -0.0038(8) 0.0009(8)
 C11 0.0227(10) 0.0200(11) 0.0258(11) 0.0022(8) -0.0016(8) 0.0007(8)
 C2 0.0233(10) 0.0215(12) 0.0252(11) -0.0016(9) -0.0021(8) 0.0016(8)
 C6 0.0229(10) 0.0234(12) 0.0252(11) -0.0007(9) -0.0040(8) 0.0005(9)
 C5 0.0227(10) 0.0247(12) 0.0253(11) 0.0029(9) -0.0009(8) 0.0014(9)
 C1 0.0205(10) 0.0185(11) 0.0262(11) -0.0007(8) -0.0021(8) 0.0006(8)
 C13 0.0219(10) 0.0179(11) 0.0285(11) -0.0014(8) -0.0050(8) -0.0023(8)
 C3 0.0244(10) 0.0213(12) 0.0341(12) -0.0013(9) -0.0004(9) -0.0037(9)
 C4 0.0231(10) 0.0230(12) 0.0339(12) 0.0052(9) 0.0016(9) -0.0007(9)
 C12 0.0295(11) 0.0244(13) 0.0344(12) 0.0012(9) 0.0025(9) -0.0072(9)
 C7 0.0320(12) 0.0399(15) 0.0262(11) 0.0035(10) 0.0002(9) -0.0027(10)
 B1 0.0212(11) 0.0183(12) 0.0228(12) -0.0008(9) -0.0025(9) 0.0023(9)
 B2 0.0221(11) 0.0190(13) 0.0236(12) 0.0005(9) -0.0009(9) 0.0024(9)

_geom_special_details
;
 All esds (except the esd in the dihedral angle between two l.s. planes)
 are estimated using the full covariance matrix.  The cell esds are taken
 into account individually in the estimation of esds in distances, angles
 and torsion angles; correlations between esds in cell parameters are only
 used when they are defined by crystal symmetry.  An approximate (isotropic)
 treatment of cell esds is used for estimating esds involving l.s. planes.
;
loop_
  _geom_bond_atom_site_label_1
  _geom_bond_atom_site_label_2
  _geom_bond_distance
  _geom_bond_site_symmetry_2
  _geom_bond_publ_flag
 O2 B1 1.379(2) . ?
 O2 B2 1.397(3) . ?
 O1 C8 1.387(2) . ?
 O1 B1 1.378(3) . ?
 O3 H3 0.8400 . ?
 O3 C2 1.382(2) . ?
 O4 H4 0.8400 . ?
 O4 B2 1.342(2) . ?
 C9 C8 1.391(2) . ?
 C9 C10 1.405(3) . ?
 C9 B2 1.549(3) . ?
 C8 C14 1.384(3) . ?
 C10 H10 0.9500 . ?
 C10 C11 1.385(3) . ?
 C14 H14 0.9500 . ?
 C14 C13 1.385(3) . ?
 C11 C13 1.392(3) . ?
 C11 C12 1.507(3) . ?
 C2 C1 1.397(3) . ?
 C2 C3 1.384(3) . ?
 C6 H6 0.9500 . ?
 C6 C5 1.387(3) . ?
 C6 C1 1.399(3) . ?
 C5 C4 1.389(3) . ?
 C5 C7 1.509(3) . ?
 C1 B1 1.545(3) . ?
 C13 H13 0.9500 . ?
 C3 H3A 0.9500 . ?
 C3 C4 1.386(3) . ?
 C4 H4A 0.9500 . ?
 C12 H12A 0.9800 . ?
 C12 H12B 0.9800 . ?
 C12 H12C 0.9800 . ?
 C7 H7A 0.9800 . ?
 C7 H7B 0.9800 . ?
 C7 H7C 0.9800 . ?

loop_
  _geom_angle_atom_site_label_1
  _geom_angle_atom_site_label_2
  _geom_angle_atom_site_label_3
  _geom_angle
  _geom_angle_site_symmetry_1
  _geom_angle_site_symmetry_3
  _geom_angle_publ_flag
 B1 O2 B2 121.88(16) . . ?
 B1 O1 C8 122.00(15) . . ?
 C2 O3 H3 109.5 . . ?
 B2 O4 H4 109.5 . . ?
 C8 C9 C10 116.81(18) . . ?
 C8 C9 B2 118.01(17) . . ?
 C10 C9 B2 125.14(17) . . ?
 O1 C8 C9 120.54(17) . . ?
 C14 C8 O1 116.96(16) . . ?
 C14 C8 C9 122.50(18) . . ?
 C9 C10 H10 118.8 . . ?
 C11 C10 C9 122.45(18) . . ?
 C11 C10 H10 118.8 . . ?
 C8 C14 H14 120.7 . . ?
 C8 C14 C13 118.59(18) . . ?
 C13 C14 H14 120.7 . . ?
 C10 C11 C13 118.06(18) . . ?
 C10 C11 C12 121.44(18) . . ?
 C13 C11 C12 120.49(18) . . ?
 O3 C2 C1 121.77(17) . . ?
 O3 C2 C3 116.75(18) . . ?
 C3 C2 C1 121.47(18) . . ?
 C5 C6 H6 118.4 . . ?
 C5 C6 C1 123.29(19) . . ?
 C1 C6 H6 118.4 . . ?
 C6 C5 C4 117.64(18) . . ?
 C6 C5 C7 120.41(18) . . ?
 C4 C5 C7 121.94(18) . . ?
 C2 C1 C6 116.75(17) . . ?
 C2 C1 B1 123.14(17) . . ?
 C6 C1 B1 120.11(18) . . ?
 C14 C13 C11 121.58(18) . . ?
 C14 C13 H13 119.2 . . ?
 C11 C13 H13 119.2 . . ?
 C2 C3 H3A 120.1 . . ?
 C2 C3 C4 119.71(19) . . ?
 C4 C3 H3A 120.1 . . ?
 C5 C4 H4A 119.4 . . ?
 C3 C4 C5 121.14(18) . . ?
 C3 C4 H4A 119.4 . . ?
 C11 C12 H12A 109.5 . . ?
 C11 C12 H12B 109.5 . . ?
 C11 C12 H12C 109.5 . . ?
 H12A C12 H12B 109.5 . . ?
 H12A C12 H12C 109.5 . . ?
 H12B C12 H12C 109.5 . . ?
 C5 C7 H7A 109.5 . . ?
 C5 C7 H7B 109.5 . . ?
 C5 C7 H7C 109.5 . . ?
 H7A C7 H7B 109.5 . . ?
 H7A C7 H7C 109.5 . . ?
 H7B C7 H7C 109.5 . . ?
 O2 B1 C1 120.84(18) . . ?
 O1 B1 O2 121.07(18) . . ?
 O1 B1 C1 118.09(17) . . ?
 O2 B2 C9 116.48(17) . . ?
 O4 B2 O2 120.83(18) . . ?
 O4 B2 C9 122.69(18) . . ?

_shelx_res_file
;
TITL zhl_a.res in P2(1)/n
    zhl.res
    created by SHELXL-2016/6 at 21:59:05 on 27-Feb-2022
REM Old TITL ZHL in P2(1)/n
REM SHELXT solution in P2(1)/n
REM R1 0.142, Rweak 0.006, Alpha 0.029, Orientation as input
REM Formula found by SHELXT: C16 O4
CELL 0.71073 12.8607 5.021 19.9929 90 91.001 90
ZERR 4 0.0014 0.0005 0.0023 0 0.005 0
LATT 1
SYMM 0.5-X,0.5+Y,0.5-Z
SFAC C H B O
UNIT 56 56 8 16

L.S. 20
PLAN  20 0 0
TEMP -153.15
BOND $H
list 4
fmap 2
acta
REM <olex2.extras>
REM <HklSrc "%.\\ZHL.hkl">
REM </olex2.extras>

WGHT    0.058700
FVAR       0.63621
O2    4    0.585343    0.368196    0.570508    11.00000    0.02424    0.01972 =
         0.02230   -0.00249   -0.00087   -0.00194
O1    4    0.628241    0.610747    0.670724    11.00000    0.02584    0.02055 =
         0.02235    0.00029   -0.00059   -0.00467
O3    4    0.452411   -0.050170    0.586476    11.00000    0.03418    0.02358 =
         0.02656   -0.00535    0.00199   -0.00796
AFIX 147
H3    2    0.491547    0.057083    0.566762    11.00000   -1.50000
AFIX   0
O4    4    0.666338    0.467139    0.467165    11.00000    0.03345    0.02755 =
         0.02262   -0.00402   -0.00046   -0.00771
AFIX 147
H4    2    0.626176    0.343197    0.455348    11.00000   -1.50000
AFIX   0
C9    1    0.714415    0.742016    0.569715    11.00000    0.02105    0.01709 =
         0.02170    0.00165   -0.00158    0.00248
C8    1    0.697663    0.774092    0.637781    11.00000    0.01993    0.01496 =
         0.02511    0.00302   -0.00020    0.00015
C10   1    0.787668    0.912023    0.540635    11.00000    0.02433    0.02132 =
         0.02129    0.00050    0.00062    0.00268
AFIX  43
H10   2    0.800799    0.894941    0.494219    11.00000   -1.20000
AFIX   0
C14   1    0.748834    0.965419    0.675795    11.00000    0.02610    0.01897 =
         0.02223    0.00008   -0.00377    0.00091
AFIX  43
H14   2    0.735055    0.984749    0.722070    11.00000   -1.20000
AFIX   0
C11   1    0.841473    1.103664    0.577121    11.00000    0.02273    0.01998 =
         0.02584    0.00219   -0.00159    0.00071
C2    1    0.439858    0.031846    0.651801    11.00000    0.02329    0.02153 =
         0.02523   -0.00156   -0.00208    0.00156
C6    1    0.478487    0.307260    0.745910    11.00000    0.02289    0.02335 =
         0.02517   -0.00068   -0.00401    0.00046
AFIX  43
H6    2    0.515597    0.452149    0.765410    11.00000   -1.20000
AFIX   0
C5    1    0.410028    0.166589    0.785501    11.00000    0.02271    0.02470 =
         0.02527    0.00293   -0.00085    0.00137
C1    1    0.495601    0.246429    0.678721    11.00000    0.02046    0.01846 =
         0.02622   -0.00068   -0.00206    0.00063
C13   1    0.820526    1.128022    0.644942    11.00000    0.02192    0.01794 =
         0.02846   -0.00136   -0.00500   -0.00228
AFIX  43
H13   2    0.856284    1.259361    0.670661    11.00000   -1.20000
AFIX   0
C3    1    0.371009   -0.112983    0.689907    11.00000    0.02439    0.02132 =
         0.03407   -0.00133   -0.00041   -0.00366
AFIX  43
H3A   2    0.333745   -0.258040    0.670611    11.00000   -1.20000
AFIX   0
C4    1    0.356691   -0.045442    0.756306    11.00000    0.02306    0.02303 =
         0.03393    0.00518    0.00159   -0.00066
AFIX  43
H4A   2    0.309594   -0.145835    0.782321    11.00000   -1.20000
AFIX   0
C12   1    0.921634    1.279189    0.545118    11.00000    0.02947    0.02442 =
         0.03441    0.00116    0.00247   -0.00718
AFIX 137
H12A  2    0.989904    1.192931    0.548226    11.00000   -1.50000
H12B  2    0.924446    1.450982    0.568345    11.00000   -1.50000
H12C  2    0.902672    1.307774    0.497975    11.00000   -1.50000
AFIX   0
C7    1    0.393813    0.246971    0.857306    11.00000    0.03204    0.03987 =
         0.02622    0.00354    0.00021   -0.00266
AFIX 137
H7A   2    0.461378    0.280141    0.879158    11.00000   -1.50000
H7B   2    0.357867    0.103532    0.880788    11.00000   -1.50000
H7C   2    0.351665    0.409435    0.858597    11.00000   -1.50000
AFIX   0
B1    3    0.572740    0.414055    0.637900    11.00000    0.02117    0.01825 =
         0.02285   -0.00083   -0.00254    0.00233
B2    3    0.654426    0.517521    0.532525    11.00000    0.02206    0.01902 =
         0.02364    0.00055   -0.00089    0.00245
HKLF 4


REM  zhl_a.res in P2(1)/n
REM R1 =  0.0513 for    1745 Fo > 4sig(Fo)  and  0.1077 for all    2964 data
REM    185 parameters refined using      0 restraints

END

WGHT      0.0587      0.0000

REM Highest difference peak  0.288,  deepest hole -0.264,  1-sigma level  0.054
Q1    1   0.9534  1.2013  0.5035  11.00000  0.05    0.29
Q2    1   0.9866  1.3489  0.5821  11.00000  0.05    0.23
Q3    1   0.5861  0.1402  0.5711  11.00000  0.05    0.19
Q4    1   0.7079  0.5375  0.5535  11.00000  0.05    0.18
Q5    1   0.3344  0.1929  0.8926  11.00000  0.05    0.17
Q6    1   0.8796  1.4535  0.5114  11.00000  0.05    0.17
Q7    1   0.6680  1.2591  0.7510  11.00000  0.05    0.16
Q8    1   0.6622  0.6821  0.5457  11.00000  0.05    0.16
Q9    1   0.4958  0.0910  0.6785  11.00000  0.05    0.16
Q10   1   0.5156  0.3732  0.6625  11.00000  0.05    0.16
Q11   1   0.7398  0.2940  0.5110  11.00000  0.05    0.16
Q12   1   0.5041  0.3258  0.9487  11.00000  0.05    0.16
Q13   1   0.5147  0.7900  0.7524  11.00000  0.05    0.16
Q14   1   0.8969  1.5187  0.5137  11.00000  0.05    0.15
Q15   1   0.6603  0.3163  0.4534  11.00000  0.05    0.15
Q16   1   0.8954  1.3285  0.7520  11.00000  0.05    0.15
Q17   1   0.4679  0.3087  0.6997  11.00000  0.05    0.15
Q18   1   0.4223 -0.3186  0.7357  11.00000  0.05    0.15
Q19   1   0.9983  1.1702  0.5932  11.00000  0.05    0.15
Q20   1   0.5536  0.8262  0.7061  11.00000  0.05    0.15
;
_shelx_res_checksum                13474
_shelx_hkl_file
;
   2   0   0   29.60    3.70
   2   0   0   32.50    2.90
  -2   0   0   31.60    2.80
  -2   0   0   30.80    3.70
  -3   0   0   -0.50    2.20
  -3   0   0    2.20    1.60
   3   0   0   -1.10    2.20
   3   0   0   -0.10    1.60
   4   0   0 1281.17   33.20
   4   0   0 1258.47   36.00
  -4   0   0 1244.88   32.40
  -4   0   0 1290.97   35.30
   5   0   0   -1.30    2.40
   5   0   0    4.20    2.50
  -5   0   0   -1.20    2.20
  -5   0   0   -0.60    1.40
  -6   0   0   17.30    3.80
  -6   0   0    9.60    4.40
   6   0   0   12.00    3.70
   6   0   0   12.10    4.90
   7   0   0   -2.90    1.70
   7   0   0    2.10    3.70
  -7   0   0    2.60    2.10
  -7   0   0   -2.80    2.30
  -8   0   0   33.30    7.30
   8   0   0   32.30    6.40
  -8   0   0   19.60    5.00
   8   0   0   37.00    8.70
  -9   0   0    2.20    3.60
  -9   0   0   -2.20    1.80
   9   0   0   -4.70    3.40
   9   0   0    5.20    3.60
  10   0   0    8.30    7.30
 -10   0   0   10.00    5.10
  10   0   0    2.10    3.80
  11   0   0    0.80    3.70
 -11   0   0   -0.30    3.10
 -11   0   0   -1.20    3.60
 -12   0   0   38.50    9.30
  12   0   0   46.50   11.00
  13   0   0    3.00    4.80
 -13   0   0   -1.00    5.80
 -14   0   0   65.19   13.50
  14   0   0   77.99   14.40
 -15   0   0    3.80    6.20
 -15   0   0  -73.19   41.60
  15   0   0    5.10    6.00
 -16   0   0   -2.90    6.00
 -16   0   0  -27.30   23.30
   0  -1   0   -1.20   11.00
   0   1   0    5.00   11.60
   1  -1   0   50.49    4.60
   1  -1   0   46.50   20.00
   1  -1   0   58.79    3.50
  -1  -1   0   44.60   16.80
  -1   1   0   52.59    4.90
  -1   1   0   44.00   19.40
   1   1   0   69.59   18.50
  -1   1   0   52.39    3.40
   2  -1   0 1467.95   84.69
   2  -1   0 1468.65   34.60
   2  -1   0 1414.26   37.60
  -2  -1   0 1447.76   69.49
   2   1   0 1442.16   31.00
  -2   1   0 1233.48   78.99
  -2   1   0 1424.66   37.70
   2   1   0 1445.56   30.80
  -2   1   0 1477.45   34.60
   2   1   0 1428.36   63.39
  -3  -1   0 1914.91   41.10
  -3  -1   0 1833.92   40.70
  -3  -1   0 1974.30   80.79
   3  -1   0 1844.52   45.50
   3  -1   0 1847.32   49.70
   3   1   0 1898.91   43.30
  -3   1   0 1923.71   49.70
   3   1   0 1894.41   42.40
   3   1   0 2047.00   72.29
  -3   1   0 1890.11   45.30
  -3   1   0 1727.03   98.69
  -4  -1   0   38.40    3.80
  -4  -1   0   42.30   14.90
   4  -1   0   37.40    6.80
   4  -1   0   33.40    5.10
  -4  -1   0   33.70    3.10
  -4   1   0   36.00    6.60
   4   1   0   32.60    4.50
  -4   1   0   39.20   21.90
  -4   1   0   37.30    5.20
   4   1   0   35.10    3.70
  -5  -1   0  224.08   25.80
   5  -1   0  227.08   12.20
  -5  -1   0  238.28   10.40
  -5  -1   0  228.48    9.30
   5  -1   0  251.77   15.60
  -5   1   0  226.48   11.60
   5   1   0  233.88   10.70
  -5   1   0  237.08   14.70
   5   1   0  218.18   11.60
  -6  -1   0   39.60    5.70
   6  -1   0   41.70    6.40
   6  -1   0   38.70    8.40
  -6  -1   0   39.10    4.30
  -6  -1   0   32.10   13.90
  -6   1   0   33.80    7.10
   6   1   0   40.90    5.80
   6   1   0   41.80    6.70
  -6   1   0   37.80    6.00
  -7  -1   0   95.19   20.90
  -7  -1   0  102.79    8.30
   7  -1   0   91.29   11.00
   7  -1   0   99.89    9.10
  -7  -1   0   89.89    7.70
  -7   1   0   90.79   12.50
   7   1   0   82.49    9.10
   7   1   0   94.39    8.10
  -7   1   0   85.69    8.00
  -8  -1   0    6.80    2.60
   8  -1   0    2.50    4.60
  -8  -1   0   18.60   10.70
   8  -1   0   12.60    4.20
  -8  -1   0    3.30    3.10
  -8   1   0    3.30    2.80
   8   1   0    7.40    3.50
   8   1   0    2.20    3.80
  -8   1   0    3.80    3.90
   9  -1   0   12.90    6.70
  -9  -1   0    7.80   10.90
   9  -1   0    3.10    3.40
  -9  -1   0    1.80    2.20
  -9  -1   0    8.70    4.00
  -9   1   0    3.90    4.20
   9   1   0    7.20    3.80
   9   1   0    6.60    5.00
  -9   1   0    9.00    4.30
 -10  -1   0   20.80    5.90
  10  -1   0   13.60    5.40
  10  -1   0   24.80    9.20
 -10  -1   0    6.00   12.60
 -10  -1   0   17.70    4.40
  10   1   0   11.50    6.50
 -10   1   0   24.00    6.40
 -10   1   0   14.20    6.50
 -10   1   0   51.59   24.90
  10   1   0   17.20    5.50
 -11  -1   0  113.39   11.60
 -11  -1   0   95.89    9.40
 -11  -1   0  121.19   28.30
  11  -1   0   92.09   13.50
  11   1   0  119.09   18.90
 -11   1   0   96.69   38.90
  11   1   0  130.39   13.10
 -11   1   0  113.89   16.30
  12  -1   0   66.69   12.20
 -12  -1   0   57.79   24.10
 -12  -1   0   76.59    9.30
 -12  -1   0  100.39   11.50
  12   1   0   72.69   12.10
 -12   1   0  105.89   47.60
 -13  -1   0   57.39    9.40
 -13  -1   0   84.59   25.40
 -13  -1   0   48.70    9.90
  13  -1   0   56.99   12.00
 -13   1   0   53.29   12.40
 -13   1   0   47.90   45.50
  13   1   0   59.49   12.30
 -14  -1   0   12.20   20.50
  14  -1   0   -8.70    5.40
 -14  -1   0    2.20    7.30
 -14   1   0  -67.39   40.70
  14   1   0    8.40    6.40
 -14   1   0   -0.10    7.00
 -15  -1   0  112.59   36.10
 -15  -1   0   15.00    8.60
  15  -1   0   21.80    8.30
 -15   1   0   23.70   10.70
 -15   1   0  -32.10   55.99
  15   1   0   27.10    8.90
 -16  -1   0   17.50   33.30
  16  -1   0   -3.70    7.50
 -16  -1   0    7.80    7.10
 -16   1   0    7.60    7.90
   0  -2   0   76.99   30.40
   1  -2   0    1.90   14.70
  -1  -2   0   -6.90   13.90
  -1   2   0    3.90   18.30
  -1   2   0    6.10    1.80
   1   2   0    6.40   12.90
  -1   2   0    6.90    3.10
   2  -2   0  183.78   48.40
   2  -2   0  214.08   10.20
  -2  -2   0  219.88   46.30
   2  -2   0  216.78    8.70
   2   2   0  170.08   41.00
  -2   2   0  181.78   45.00
  -2   2   0  221.98    9.50
  -2   2   0  217.48   12.30
   3  -2   0   -0.30    2.80
  -3  -2   0   11.90   15.60
   3  -2   0    2.00    2.10
   3  -2   0    4.20   18.80
  -3   2   0    0.50    1.70
  -3   2   0   10.50   18.80
  -3   2   0    0.80    2.60
   3   2   0    4.30   10.40
   4  -2   0  157.78   12.40
  -4  -2   0  139.19   36.80
   4  -2   0  164.88    9.90
   4   2   0  139.19    6.70
  -4   2   0  151.18    9.30
   4   2   0  157.98    6.60
  -4   2   0  144.29   12.40
  -4   2   0  135.99   41.10
   5  -2   0  920.01   35.60
  -5  -2   0  890.31   75.19
   5  -2   0  949.31   30.80
  -5   2   0  936.71   35.50
   5   2   0 1103.79   75.19
  -5   2   0  928.91   30.10
   5   2   0  973.00   26.20
  -5   2   0 1111.99   99.99
   5   2   0  961.50   27.20
   6  -2   0   28.70    7.80
  -6  -2   0   28.90   19.30
   6   2   0   26.50    4.90
  -6   2   0   24.70    5.20
   6   2   0   27.40    4.50
  -6   2   0   29.10   23.20
  -6   2   0   22.30    6.90
   7  -2   0  197.78   16.90
   7  -2   0  196.18   13.70
  -7  -2   0  154.48   37.70
  -7   2   0  180.08   15.70
  -7   2   0  183.98   12.70
   7   2   0  181.78   12.00
  -7   2   0  199.18   56.69
   7   2   0  172.58   10.60
  -8  -2   0   14.50    2.60
   8  -2   0   19.70    8.90
  -8  -2   0   16.80    2.90
  -8  -2   0   34.00   21.40
   8  -2   0   12.30    5.00
   8   2   0   15.30    4.70
  -8   2   0   10.70    4.70
  -8   2   0   15.00    6.50
  -8   2   0   -2.50   22.50
   8   2   0    7.80    3.90
   9  -2   0  699.83   37.00
  -9  -2   0  680.93   70.19
  -9  -2   0  746.63   21.40
   9  -2   0  703.63   31.10
  -9  -2   0  713.13   21.90
  -9   2   0  661.43   28.30
  -9   2   0  687.43   34.50
  -9   2   0  725.73   95.09
   9   2   0  764.52   28.50
   9   2   0  686.73   30.30
 -10  -2   0  960.50   29.00
  10  -2   0  965.40   39.00
 -10  -2   0  862.21   80.59
  10   2   0  970.60   35.70
 -10   2   0  840.22  105.49
 -10   2   0  944.11   42.50
 -11  -2   0   31.60    5.80
 -11  -2   0   13.60   24.30
  11  -2   0   26.80    8.20
 -11  -2   0   25.10    4.80
 -11   2   0   18.70   38.60
 -11   2   0   29.10   12.10
  11   2   0   34.20    7.80
  11   2   0   43.00   10.30
  12  -2   0    0.30    5.30
 -12  -2   0   26.30   25.90
 -12  -2   0    3.40    3.30
 -12   2   0   -3.80    4.50
  12   2   0    2.70    4.70
 -12   2   0   18.50   42.20
  13  -2   0   10.20    7.90
 -13  -2   0   36.20    6.90
 -13  -2   0   16.00    5.30
 -13   2   0  -37.20   40.00
  13   2   0    2.70    5.30
 -13   2   0   23.40   10.30
 -14  -2   0   11.90    5.30
  14  -2   0   11.00    6.70
 -14  -2   0    2.60    4.90
 -14   2   0    6.80    7.60
 -14   2   0   30.90   60.59
  14   2   0    4.60    5.80
 -15  -2   0   32.60    9.80
 -15  -2   0   25.30    7.50
  15  -2   0   52.89   12.50
 -15  -2   0   49.00   45.50
 -15   2   0   39.70   12.10
 -15   2   0  141.79   85.89
  15   2   0   30.40    9.50
   0  -3   0  -10.20   17.10
   0   3   0  -20.80   14.30
   0   3   0    2.30    2.50
   0   3   0   -2.50    0.80
  -1  -3   0  196.98   54.39
   1  -3   0  139.09   50.39
  -1   3   0  168.88    7.90
   1   3   0  159.08   45.40
  -1   3   0  170.98   10.80
  -1   3   0  115.49   42.80
   2  -3   0  539.25   79.89
  -2  -3   0  483.65   71.89
   2   3   0  559.94   68.79
  -2   3   0  432.66   81.79
  -2   3   0  471.35   16.70
  -2   3   0  501.45   21.60
   3  -3   0   71.89   40.20
  -3  -3   0   98.19   41.10
  -3   3   0  108.19   10.60
  -3   3   0   95.99   40.80
  -3   3   0  105.09    7.60
   3   3   0   90.59   32.00
   4  -3   0   80.69    6.90
  -4  -3   0   67.19   33.40
   4  -3   0   83.49    8.60
   4   3   0   73.99    4.00
  -4   3   0   82.69   10.10
   4   3   0   83.49    4.10
  -4   3   0   72.49    7.10
  -4   3   0   30.50   27.50
   4   3   0   80.69   28.40
  -5  -3   0    1.20   21.30
   5  -3   0    2.50    2.90
   5  -3   0    5.30    4.70
  -5   3   0   12.20   28.00
   5   3   0   21.70   13.80
   5   3   0   -0.30    1.40
  -5   3   0    2.70    4.00
  -5   3   0    6.40    2.80
   6  -3   0  279.67   19.40
  -6  -3   0  283.77   65.69
   6  -3   0  319.37   17.10
  -6   3   0  295.47   20.70
  -6   3   0  327.57   77.79
   6   3   0  383.46   46.90
  -6   3   0  254.17   15.50
   6   3   0  322.27   12.80
   6   3   0  293.47   13.00
   7  -3   0   14.70    5.50
  -7  -3   0  -15.60   21.30
   7  -3   0   17.20    7.50
  -7   3   0   13.80    6.90
  -7   3   0    8.70    4.00
   7   3   0   18.20    4.00
   7   3   0   22.40    4.50
  -7   3   0  -21.40   34.80
   8  -3   0  180.08   18.90
  -8  -3   0  187.78   52.49
   8  -3   0  184.68   14.60
  -8   3   0  152.18   59.99
  -8   3   0  182.88   17.90
   8   3   0  157.88   12.00
  -8   3   0  164.28   13.60
   9  -3   0    3.80    5.00
   9  -3   0    2.80    6.90
  -9  -3   0   35.70   26.40
  -9   3   0  -21.20   35.90
   9   3   0    2.00    3.60
   9   3   0    2.50    3.20
  -9   3   0    8.60    6.20
  10  -3   0   15.10    6.40
 -10  -3   0   23.10   27.20
  10   3   0    6.10    4.00
 -10   3   0    0.10   48.00
 -10   3   0   18.80    8.50
  11  -3   0   17.00    7.50
 -11  -3   0   22.60   31.70
  11   3   0   29.90    7.30
  11   3   0   29.20    7.90
 -11   3   0   22.50    8.80
 -12  -3   0   26.50   32.30
  12  -3   0    5.90    7.50
 -12   3   0    1.50    5.80
  12   3   0    2.90    4.60
 -13  -3   0   81.79   42.80
  13  -3   0   10.30    8.00
 -13   3   0    5.80    6.90
  13   3   0   -5.00    6.50
  14  -3   0    1.70    7.00
 -14  -3   0  -30.90   41.80
  14   3   0   -0.80    5.70
   0  -4   0   26.40   29.30
   0   4   0   29.30   37.90
   0   4   0   25.10    3.60
   0   4   0   35.40    5.90
   1  -4   0   12.30   26.10
  -1  -4   0   10.10   28.90
  -1   4   0  -36.50   28.70
   1   4   0    1.10    1.30
   1   4   0    5.40    2.90
  -1   4   0    1.40    3.30
  -1   4   0    1.50    2.00
   1   4   0   41.90   29.10
   2  -4   0   -7.60   26.60
  -2  -4   0   -8.00   28.80
   2   4   0  -13.60   22.20
  -2   4   0  -22.00   26.30
  -2   4   0   -1.90    1.80
  -2   4   0   10.00    4.30
  -3  -4   0   98.29   47.60
  -3   4   0  150.58   10.10
   3   4   0  153.88   50.19
  -4  -4   0  226.58   66.69
   4   4   0  228.48   55.79
  -4   4   0  244.58   14.00
  -5  -4   0   21.50   36.50
  -5   4   0   56.59   11.20
   5   4   0   84.39    5.30
   5   4   0   84.69    5.60
  -5   4   0   88.29    9.10
  -6  -4   0    9.40   29.10
   6  -4   0    8.60    5.30
   6  -4   0   16.20    4.90
  -6   4   0    9.40    6.30
   6   4   0   20.00   23.50
   6   4   0   16.30    3.30
   6   4   0   12.00    3.10
  -6   4   0   13.20    4.50
   7  -4   0  -10.00    5.10
  -7  -4   0  -57.59   29.80
   7  -4   0    8.10    4.40
  -7   4   0    1.80    4.90
   7   4   0    6.20    3.10
   7   4   0    7.90    3.10
   7   4   0   42.20   20.80
   8  -4   0    3.10    4.40
  -8  -4   0  -56.89   32.60
   8  -4   0   -0.20    6.50
   8   4   0   -0.30    3.40
  -8   4   0    1.00    5.20
  -9  -4   0  -53.59   32.00
   9  -4   0    3.40    4.70
   9   4   0    1.60    3.20
   9   4   0   -5.50    4.10
  -9   4   0   -6.30    6.40
  10  -4   0    1.30    5.80
  10  -4   0   14.80    9.80
 -10  -4   0   -4.50   37.40
  10   4   0    6.30    5.30
 -10   4   0   -3.30    6.10
 -11  -4   0  -35.90   46.20
  11  -4   0   -1.20    6.00
  11   4   0   10.90    9.60
  11   4   0   -6.80    4.60
 -11   4   0   -5.70    6.30
 -12  -4   0 -103.49   43.90
  12  -4   0   12.20    6.90
 -12   4   0    4.80    7.60
  12   4   0   17.40    6.00
  13  -4   0   -2.20    7.20
 -13  -4   0    2.70   56.99
  13   4   0  -10.90    5.50
 -13   4   0   11.60    8.10
   0  -5   0   28.40   39.40
  -1  -5   0   82.59   61.19
   1  -5   0   -5.00   50.99
   1   5   0   62.39    9.00
   1   5   0   77.99    5.60
  -1   5   0   73.29   11.40
  -1   5   0   79.19    7.10
  -2  -5   0   -6.00   33.30
  -2   5   0   -2.00    3.30
  -2   5   0    5.60    3.10
   2   5   0    7.50    3.40
  -3  -5   0   76.79   48.90
  -3   5   0   43.70    7.50
  -3   5   0   37.00    9.40
  -4  -5   0  -28.60   38.20
  -4   5   0   12.60    5.10
  -4   5   0    7.50    5.80
  -5  -5   0   67.79   52.59
  -5   5   0   24.40    6.40
  -5   5   0   19.00    8.50
  -6  -5   0  -26.50   41.60
  -6   5   0    1.00    6.20
   6   5   0   -7.10    2.60
   6   5   0   -6.00    3.00
  -7  -5   0   49.10   57.59
   7   5   0  114.79    9.50
   7   5   0   90.19    8.80
  -7   5   0  140.89   20.30
  -8  -5   0  -14.50   44.50
   8   5   0   83.79   14.40
   8   5   0   89.89    9.30
  -8   5   0   64.09   14.40
   9  -5   0    3.30    5.60
   9  -5   0   40.50   14.50
  -9  -5   0  -39.80   43.00
  -9   5   0    4.20    6.60
   9   5   0    2.00    4.80
   9   5   0    4.00    5.70
  10  -5   0   -1.20    7.20
 -10  -5   0  -90.49   49.60
  10   5   0   20.60    6.60
 -10   5   0    4.00    7.70
   0   6   0  114.89   14.70
   0   6   0   78.79    8.30
  -1  -6   0  -19.80   54.09
  -1   6   0   61.59    8.10
   1   6   0   63.19    7.10
  -1   6   0   68.29   11.40
   1   6   0   94.09   10.60
  -2  -6   0   -2.10   47.10
   2   6   0   10.80    5.80
  -2   6   0    7.90    7.10
   2   6   0   -2.10    3.10
  -3  -6   0  -46.70   50.79
  -3   6   0   -6.60    4.70
  -3   6   0    8.00    7.60
  -4  -6   0  -46.80   55.69
  -4   6   0   -0.60    6.10
  -5  -6   0   68.09   61.29
  -6  -6   0   18.00   60.39
  -6   6   0   10.90    7.80
 -16   0   1   -2.20    5.90
  15   0  -1   -0.90    5.90
 -15   0   1   -0.20    6.40
 -14   0   1   -0.10    5.40
  14   0  -1   -3.70    5.00
 -13   0   1   -3.00    5.20
  13   0  -1    5.90    5.70
 -12   0   1    7.10    5.90
  12   0  -1   -5.00    4.30
  11   0  -1  134.09   13.70
 -11   0   1  112.19   10.60
 -11   0   1  114.99   13.10
  10   0  -1   -1.00    4.30
  10   0  -1    2.30    3.90
 -10   0   1    3.70    4.00
  -9   0   1  349.47   20.10
   9   0  -1  374.46   20.00
  -9   0   1  323.57   16.90
   9   0  -1  360.16   22.60
  -8   0   1    1.30    2.20
  -8   0   1    0.10    3.00
   8   0  -1    2.50    3.00
  -7   0   1   68.49    6.70
  -7   0   1   59.79   10.50
   7   0  -1   52.29    8.90
   7   0  -1   60.59    8.30
   6   0  -1   -0.80    2.00
  -6   0   1   -1.00    2.50
  -6   0   1    0.00    1.70
  -5   0   1    6.60    3.30
  -5   0   1    2.30    2.20
   5   0  -1   -1.00    2.70
   5   0  -1    1.60    2.30
  -4   0   1    0.30    1.80
  -4   0   1    3.80    2.90
   4   0  -1   -0.30    1.90
   4   0  -1    2.80    2.80
   3   0  -1 2356.46   54.89
  -3   0   1 2349.36   54.29
   3   0  -1 2406.56   56.39
  -3   0   1 2440.96   56.09
  -2   0   1    1.40    1.40
   2   0  -1    1.80    1.40
   2   0  -1    0.30    1.60
  -2   0   1   -1.50    1.30
   2   0   1    0.80    1.10
   2   0   1    1.10    2.10
  -2   0  -1   -1.60    1.60
  -2   0  -1   -0.80    1.00
  -3   0  -1 2272.47   53.09
   3   0   1 2150.88   53.39
  -3   0  -1 2129.19   49.70
  -4   0  -1    1.60    2.80
   4   0   1    1.00    1.70
  -4   0  -1   -0.90    1.40
   4   0   1   -1.30    2.90
   5   0   1   15.50    5.00
  -5   0  -1   16.00    4.40
  -5   0  -1   17.00    3.60
   5   0   1   27.60    4.80
  -6   0  -1    2.60    2.10
  -6   0  -1    0.30    2.90
   6   0   1   -3.60    1.50
   6   0   1    1.00    3.00
  -7   0  -1   43.80    6.40
  -7   0  -1   50.59    8.30
   7   0   1   52.69    9.40
   7   0   1   41.40    6.70
  -8   0  -1    1.80    3.10
   8   0   1   -1.60    3.30
   8   0   1   -1.60    1.90
  -8   0  -1   -1.10    2.00
  -9   0  -1   17.90    4.30
   9   0   1   19.10    5.50
  -9   0  -1    9.70    5.20
   9   0   1   13.70    5.50
 -10   0  -1   -3.80    3.50
  10   0   1   -4.00    4.30
  10   0   1    1.00    3.10
 -11   0  -1    2.10    4.30
 -11   0  -1   -2.60    3.00
  11   0   1    0.20    3.60
 -12   0  -1    0.50    4.60
  12   0   1    5.90    5.20
 -13   0  -1    1.20    5.60
  13   0   1   10.50    6.00
 -14   0  -1   -0.50    6.80
  14   0   1    9.60    6.00
 -14   0  -1  -57.89   37.90
 -15   0  -1   43.10   11.50
  15   0   1   51.69   12.10
 -15   0  -1   37.00   20.50
 -16   0  -1   -4.50    6.10
 -16   0  -1  -23.30   21.40
  16  -1  -1   -2.90    6.70
 -16  -1   1   -8.00    6.50
 -16   1   1    2.20    6.20
 -15  -1   1   26.90    8.60
  15  -1  -1    5.10    6.90
 -15  -1   1  -11.40   26.60
  15   1  -1   21.30    8.60
 -15   1   1   58.39   63.89
 -15   1   1    8.30    8.20
 -14  -1   1   -2.70    9.90
  14  -1  -1    1.20    5.60
 -14  -1   1  -20.00   23.30
  14   1  -1    2.30    6.40
 -14   1   1  -31.80   47.00
 -14   1   1   17.00    8.40
 -13  -1   1   25.50   26.80
 -13  -1   1   -1.20    4.20
  13  -1  -1   13.50    7.90
 -13  -1   1   11.70    5.40
 -13   1   1   42.70   40.90
 -13   1   1   14.70    7.60
  13   1  -1   -2.00    4.40
 -12  -1   1    0.50    3.70
 -12  -1   1  -15.20   12.00
  12  -1  -1    4.30    4.90
 -12  -1   1    2.60    4.50
  12   1  -1    6.70    5.30
  11  -1  -1  523.55   28.40
 -11  -1   1  485.55   21.60
 -11  -1   1  571.94   53.19
 -11  -1   1  509.85   24.40
 -11   1   1  499.65   29.30
  11   1  -1  480.35   26.00
 -10  -1   1    4.90    2.90
  10  -1  -1    4.30    4.80
 -10  -1   1    8.10    4.40
 -10  -1   1   12.10   12.20
  10  -1  -1   -1.80    5.10
 -10   1   1   11.30    6.40
  10   1  -1   11.10    5.20
  10   1  -1    7.50    5.60
 -10   1   1    2.00    3.50
   9  -1  -1  163.48   18.70
  -9  -1   1  145.99    9.80
  -9  -1   1  157.98   11.90
  -9  -1   1  202.58   30.40
   9  -1  -1  160.38   13.80
   9   1  -1  149.39   12.40
   9   1  -1  162.28   14.40
  -9   1   1  158.48   14.80
  -9   1   1  152.38   13.70
  -8  -1   1   69.79   20.30
   8  -1  -1   42.40    9.00
  -8  -1   1   44.30    7.10
   8  -1  -1   45.80    8.30
  -8  -1   1   45.80    5.10
  -8   1   1   48.20    7.80
  -8   1   1   38.80    8.20
   8   1  -1   46.20    8.20
   8   1  -1   56.79    8.40
  -7  -1   1   -2.70    1.90
   7  -1  -1    5.20    3.00
  -7  -1   1   15.90   10.40
  -7  -1   1   -0.50    1.40
   7  -1  -1   -3.80    2.70
   7   1  -1    0.50    2.00
  -7   1   1    0.90    2.10
  -7   1   1   -5.00    2.20
   7   1  -1   -2.50    2.00
   6  -1  -1   17.60    4.50
  -6  -1   1   27.80    4.20
  -6  -1   1   42.10   15.20
  -6  -1   1   22.20    4.40
   6  -1  -1   28.40    7.10
   6   1  -1   28.50    5.00
  -6   1   1   22.50    4.70
   6   1  -1   29.40    5.80
  -6   1   1   31.40    7.10
   5  -1  -1   73.09   10.20
  -5  -1   1   63.09    5.60
   5  -1  -1   54.39    7.40
  -5  -1   1   46.30    4.30
  -5  -1   1   72.99   18.30
  -5   1   1   60.69    6.00
  -5   1   1   63.29    9.00
   5   1  -1   59.79    6.10
   5   1  -1   55.89    5.60
   4  -1  -1  452.35   17.20
  -4  -1   1  443.76   13.30
  -4  -1   1  467.55   36.60
  -4  -1   1  455.55   14.20
   4  -1  -1  440.66   19.50
  -4   1   1  451.95   16.60
   4   1  -1  441.36   15.50
   4   1  -1  453.35   15.00
  -4   1   1  445.46   19.00
  -3  -1   1    8.20    1.90
   3  -1  -1    2.90    3.70
  -3  -1   1    2.80    8.70
   3  -1  -1    5.70    2.50
  -3   1   1    3.90    3.10
   3   1  -1    5.40    2.00
   2  -1  -1 3843.32   83.79
  -2  -1   1 3638.44  124.59
   2  -1  -1 3853.91   85.99
   2   1  -1 3755.02   80.39
  -2   1   1 3886.41   83.69
   2   1  -1 4008.20  119.69
  -2   1   1 3701.73  150.68
  -2   1   1 3857.61   85.99
   2   1  -1 3783.42   80.59
   1  -1  -1  114.89    5.90
  -1  -1   1   80.99   19.80
   1  -1  -1  118.99    5.20
  -1   1   1  113.69    6.20
  -1   1   1   85.19   26.10
  -1   1   1  108.79    5.20
   1   1  -1  100.59    3.20
   1   1  -1  115.39   21.60
   0  -1  -1   -3.50   12.70
   0  -1   1    7.80   12.10
   0   1  -1    8.70    1.30
   0   1  -1   11.00   11.80
   0   1  -1    7.30    1.80
   0   1   1   -4.70   10.80
   1  -1   1  644.94   51.69
  -1  -1  -1  653.83   49.20
   1  -1   1  687.43   17.10
   1  -1   1  664.93   19.90
  -1   1  -1  708.33   21.00
  -1   1  -1  703.03   17.50
  -1   1  -1  699.33   51.19
   1   1   1  747.53   50.49
   2  -1   1 3094.39   73.29
   2  -1   1 3224.08   68.69
  -2  -1  -1 2959.90  110.49
   2  -1   1 3071.69  126.39
  -2   1  -1 3147.29  125.69
  -2   1  -1 3246.48   73.89
   2   1   1 3153.28   64.99
   2   1   1 2968.50  105.39
  -2   1  -1 3120.19   68.69
   2   1   1 3087.49   64.69
  -3  -1  -1 9247.07  192.08
  -3  -1  -1 9168.68  243.38
   3  -1   1 9410.06  197.38
   3  -1   1 9311.87  203.58
  -3   1  -1 9375.36  197.28
   3   1   1 9574.94  231.28
   3   1   1 9133.19  193.68
   3   1   1 9426.26  195.18
  -3   1  -1 9243.97  272.67
  -3   1  -1 9561.84  203.48
  -4  -1  -1 1733.73   75.29
   4  -1   1 1815.82   45.50
  -4  -1  -1 1778.12   41.50
  -4  -1  -1 1754.32   40.50
   4  -1   1 1769.92   51.09
  -4   1  -1 1785.22   44.80
   4   1   1 1789.82   44.30
  -4   1  -1 1840.62   50.69
  -4   1  -1 1784.22   99.39
   4   1   1 1806.32   42.30
   5  -1   1   77.49   10.60
   5  -1   1   88.29    7.40
  -5  -1  -1   78.69    6.00
  -5  -1  -1   66.89   17.40
  -5  -1  -1   91.69    5.50
  -5   1  -1   82.59   27.90
   5   1   1   85.49    6.20
  -5   1  -1   81.69    9.50
  -5   1  -1   79.29    6.70
   5   1   1   83.99    7.40
  -6  -1  -1  114.99   22.10
  -6  -1  -1  107.99    6.80
  -6  -1  -1  110.19    7.90
   6  -1   1   93.99   10.90
   6  -1   1  100.29    8.70
  -6   1  -1  113.09    8.60
  -6   1  -1  113.99   12.30
   6   1   1   98.39    7.50
   6   1   1  120.79    9.70
  -6   1  -1   73.79   27.90
  -7  -1  -1   39.10   13.30
   7  -1   1   40.00    8.60
   7  -1   1   50.79    7.60
  -7  -1  -1   41.30    6.30
   7   1   1   42.20    6.40
  -7   1  -1   37.10    8.20
  -7   1  -1   38.60    6.60
  -7   1  -1   39.00   22.90
   7   1   1   41.60    7.80
  -8  -1  -1   -0.70    1.90
  -8  -1  -1    2.50    7.80
   8  -1   1    2.90    2.50
  -8  -1  -1    3.00    2.80
   8  -1   1   -1.70    4.40
  -8   1  -1    1.00    2.50
   8   1   1    1.20    2.30
   8   1   1    3.40    3.80
  -8   1  -1   -2.50   21.80
  -8   1  -1    1.70    3.50
  -9  -1  -1   14.30   11.30
   9  -1   1    5.60    5.50
  -9  -1  -1    1.90    3.50
   9  -1   1    4.00    4.20
  -9  -1  -1    1.10    2.40
  -9   1  -1   10.10    4.30
   9   1   1    4.80    3.40
   9   1   1    5.00    4.30
  -9   1  -1    4.90    4.20
  -9   1  -1  -16.60   18.70
 -10  -1  -1   25.30    6.40
 -10  -1  -1   22.10    5.00
 -10  -1  -1   13.90   13.20
  10  -1   1   26.30    9.00
  10  -1   1   16.30    6.30
 -10   1  -1   18.30    5.10
  10   1   1   25.00    6.30
 -10   1  -1   11.50    6.40
 -10   1  -1   59.09   32.30
  10   1   1   10.70    6.70
 -11  -1  -1   -7.80    3.00
 -11  -1  -1   -8.00   10.40
 -11  -1  -1   -0.60    2.70
  11  -1   1   -3.60    3.50
  11   1   1    4.30    6.60
 -11   1  -1   -2.20    4.10
 -11   1  -1    0.20   29.00
  11   1   1    2.00    3.60
  12  -1   1  335.07   23.20
 -12  -1  -1  319.57   19.90
 -12  -1  -1  342.47   39.60
 -12  -1  -1  333.17   17.90
 -12   1  -1  277.97   58.99
  12   1   1  334.57   21.90
 -13  -1  -1  211.88   15.20
  13  -1   1  244.48   20.90
 -13  -1  -1  242.88   18.30
 -13  -1  -1  194.38   36.10
 -13   1  -1  231.78   57.29
  13   1   1  253.07   20.10
 -13   1  -1  220.98   21.40
  14  -1   1   32.10   10.50
 -14  -1  -1   37.40    9.60
 -14  -1  -1   47.60   23.70
  14   1   1   44.90   10.80
 -14   1  -1   44.60   11.70
 -14   1  -1   63.29   45.80
  15  -1   1   16.50    8.50
 -15  -1  -1   17.30   25.20
  15   1   1   14.50    7.80
 -15   1  -1    0.70   48.80
 -15   1  -1   22.00    9.60
  16  -1   1   36.90   10.80
 -16  -1  -1   44.50   10.90
 -16   1  -1   25.80   10.00
  15  -2  -1   -0.10    8.30
 -15  -2   1   -1.70    5.20
 -15  -2   1  -29.10   35.60
  15   2  -1   10.90    6.60
 -15   2   1    9.30    7.10
  14  -2  -1   19.40    7.30
 -14  -2   1   11.60    5.70
 -14  -2   1    8.30    5.00
 -14  -2   1   32.70   34.20
  14   2  -1   12.20    7.70
 -14   2   1   47.40   55.19
 -14   2   1    8.60    8.40
 -13  -2   1  243.68   15.10
 -13  -2   1  227.48   13.50
  13  -2  -1  224.68   21.00
 -13  -2   1  211.68   53.59
 -13   2   1  251.67   24.00
 -13   2   1  140.29   65.99
  13   2  -1  230.18   20.00
  12  -2  -1   13.50    7.50
 -12  -2   1    7.00    3.90
 -12  -2   1   -3.40   22.60
 -12  -2   1   21.30    5.50
 -12   2   1    8.70    7.70
  12   2  -1   10.70    5.40
 -12   2   1   -9.50   47.30
 -11  -2   1   -5.70   19.90
 -11  -2   1   -1.90    2.90
 -11  -2   1    0.30    2.70
  11  -2  -1    3.20    5.90
 -11   2   1   -5.90   37.10
 -11   2   1   -1.20    5.90
  11   2  -1    9.90    5.90
  11   2  -1    4.20    4.20
  10  -2  -1  156.58   15.40
  10  -2  -1  173.38   31.60
 -10  -2   1  191.18   11.90
 -10  -2   1  167.18   10.20
 -10   2   1  224.18   71.19
  10   2  -1  169.98   17.80
  10   2  -1  151.78   13.30
 -10   2   1  177.48   17.60
  -9  -2   1  131.49    8.40
   9  -2  -1  160.38   17.10
   9  -2  -1  148.19   13.80
  -9  -2   1  145.59    7.90
  -9  -2   1  155.78   39.90
  -9   2   1  133.79   52.69
   9   2  -1  116.99   12.00
   9   2  -1  144.19   11.90
  -9   2   1  140.09   15.00
  -9   2   1  121.49   11.20
   8  -2  -1    0.60    3.10
  -8  -2   1   -8.60   11.00
   8  -2  -1   13.70    6.90
  -8  -2   1    2.30    1.50
  -8  -2   1    0.40    1.90
  -8   2   1   -0.20    4.10
  -8   2   1   17.10   26.80
  -8   2   1    1.60    3.10
   8   2  -1    8.90    3.50
   8   2  -1    9.40    3.80
  -7  -2   1   48.40   23.00
  -7  -2   1   62.79    4.10
   7  -2  -1   72.69   11.90
   7  -2  -1   73.79   10.30
  -7  -2   1   61.09    3.80
   7   2  -1   67.19    7.50
  -7   2   1   79.69   12.60
   7   2  -1   60.89    6.50
  -7   2   1   79.99   36.00
  -7   2   1   65.49    9.20
   6  -2  -1   37.60    8.60
  -6  -2   1   12.70   16.90
   6   2  -1   39.90    5.60
  -6   2   1   38.20   28.80
  -6   2   1   39.80    6.70
   6   2  -1   40.60    5.90
  -6   2   1   44.10    8.90
   5  -2  -1  165.68   13.10
  -5  -2   1  113.19   34.60
   5  -2  -1  148.49   10.60
  -5   2   1  152.98   10.10
   5   2  -1  142.39    8.40
   5   2  -1  164.68    8.40
  -5   2   1  150.98   12.80
  -5   2   1  184.48   52.19
   4  -2  -1  196.68   13.50
  -4  -2   1  195.78   43.40
   4  -2  -1  216.98   11.80
   4   2  -1  241.98   31.70
  -4   2   1  201.88   11.10
   4   2  -1  204.38    8.60
  -4   2   1  217.38   55.99
   4   2  -1  213.48    8.60
  -4   2   1  234.88   14.60
   3  -2  -1    5.10    3.00
   3  -2  -1    1.00    1.90
  -3  -2   1    7.10   14.30
   3   2  -1    1.70    1.10
  -3   2   1    2.10    3.30
   3   2  -1    3.70    1.30
  -3   2   1    1.40    1.70
   3   2  -1    6.60   10.00
  -3   2   1    2.90   17.20
   2  -2  -1   -1.80    1.30
   2  -2  -1   -5.80   15.00
   2  -2  -1   -1.40    2.00
  -2  -2   1    3.70   15.50
  -2   2   1   -0.50   16.70
  -2   2   1   -2.50    2.00
  -2   2   1   -1.00    1.40
   2   2  -1   -0.70   11.50
   1  -2  -1  641.04   72.49
  -1  -2   1  648.44   67.39
  -1   2   1  580.64   67.39
   1   2  -1  750.02  100.79
  -1   2   1  582.64   18.90
  -1   2   1  579.64   16.70
   0  -2  -1   91.29   33.90
   0  -2   1   57.49   27.50
   0   2  -1   58.89    3.30
   0   2  -1   41.60   23.90
   0   2  -1   60.89    5.10
  -1  -2  -1  782.22   75.09
   1  -2   1  796.72   78.19
  -1   2  -1  851.91   21.60
  -1   2  -1  811.92   25.90
   1   2   1  764.82   70.49
  -1   2  -1  874.21   77.49
   2  -2   1  261.27    9.70
   2  -2   1  269.47   12.20
   2  -2   1  158.08   41.40
  -2  -2  -1  246.68   50.39
  -2   2  -1  234.08   13.60
  -2   2  -1  145.69   38.50
  -2   2  -1  254.37   10.30
   2   2   1  256.27   39.60
  -3  -2  -1   -3.50   13.50
   3  -2   1    5.70    2.30
   3  -2   1    2.00    3.20
   3  -2   1  -18.60   13.00
  -3   2  -1    3.60    3.80
   3   2   1   10.60   12.40
  -3   2  -1    3.90    2.30
  -3   2  -1  -10.10   13.30
   4  -2   1  124.69    8.50
  -4  -2  -1   85.49   29.50
   4  -2   1  122.49   11.20
  -4   2  -1  120.99   40.50
   4   2   1  128.39    5.60
  -4   2  -1  136.59    8.70
  -4   2  -1  108.69   11.10
   4   2   1  123.79    6.00
   4   2   1  133.79   28.90
  -5  -2  -1  570.64   60.39
   5  -2   1  561.54   26.70
   5  -2   1  558.44   21.50
   5   2   1  581.04   17.30
  -5   2  -1  560.74   21.20
   5   2   1  598.64   47.20
   5   2   1  552.84   18.50
  -5   2  -1  521.55   69.59
  -5   2  -1  561.24   26.80
  -6  -2  -1   26.10   18.60
   6  -2   1   42.90    9.20
   6  -2   1   45.00    8.00
   6   2   1   49.10    6.70
   6   2   1   37.10    4.50
  -6   2  -1   18.00   20.00
  -6   2  -1   41.00    6.60
  -6   2  -1   39.80    8.80
   7  -2   1  222.98   18.70
   7  -2   1  206.58   13.90
  -7  -2  -1  195.98   42.20
  -7   2  -1  221.78   55.29
   7   2   1  191.88   12.60
  -7   2  -1  187.78   12.60
  -7   2  -1  211.58   17.40
   7   2   1  195.58   11.10
  -8  -2  -1   17.80    3.00
   8  -2   1   15.10    5.40
   8  -2   1   21.00    8.10
  -8  -2  -1    5.50   16.50
  -8  -2  -1   15.10    2.60
  -8   2  -1   11.60    4.10
   8   2   1   11.80    4.60
  -8   2  -1   19.20    7.10
   8   2   1   19.70    4.80
  -8   2  -1   11.10   24.40
   9  -2   1  501.25   31.10
  -9  -2  -1  492.15   16.80
  -9  -2  -1  484.45   15.90
  -9  -2  -1  527.05   57.89
   9  -2   1  507.65   25.30
  -9   2  -1  438.46   22.70
   9   2   1  503.35   25.20
   9   2   1  490.45   21.90
  -9   2  -1  481.45   28.60
  -9   2  -1  488.15   76.69
 -10  -2  -1  343.97   48.80
 -10  -2  -1  263.37   12.70
 -10  -2  -1  303.27   13.60
  10  -2   1  319.47   20.90
  10   2   1  323.07   18.40
 -10   2  -1  315.57   23.40
 -10   2  -1  325.37   72.19
  11  -2   1    5.50    5.70
 -11  -2  -1    9.40    3.90
 -11  -2  -1    3.30   18.60
 -11  -2  -1    1.00    3.00
 -11   2  -1    4.50    6.00
 -11   2  -1   24.30   34.80
  11   2   1   27.90    7.90
  11   2   1    2.50    4.00
 -12  -2  -1    0.10    3.10
  12  -2   1   -4.00    4.50
 -12  -2  -1   -2.70   23.70
 -12   2  -1  -15.20   38.50
 -12   2  -1    3.90    6.70
  12   2   1   -2.10    3.50
 -13  -2  -1   65.39    9.00
 -13  -2  -1   65.09    8.20
 -13  -2  -1   43.30   35.60
  13  -2   1   44.50   11.50
  13   2   1   74.79   13.10
 -13   2  -1   76.29   14.90
 -14  -2  -1   31.90   34.40
 -14  -2  -1  100.19   10.20
 -14  -2  -1   84.69   10.20
  14  -2   1  114.19   17.30
 -14   2  -1   15.20   61.29
 -14   2  -1   59.89   14.50
  14   2   1   78.69   13.90
 -15  -2  -1  -28.40   32.50
 -15  -2  -1   17.30    6.60
 -15  -2  -1   27.10    8.10
  15  -2   1   34.80   10.90
 -15   2  -1   27.50   11.60
  15   2   1   13.10    8.40
 -15   2  -1   33.20   61.69
  14  -3  -1    8.60    7.90
 -14  -3   1  -61.59   40.40
  14   3  -1   21.80    7.60
 -13  -3   1   26.30   42.10
  13  -3  -1    4.20    6.70
 -13   3   1    2.00    7.20
  13   3  -1    3.30    5.80
 -12  -3   1  -12.40   31.70
  12  -3  -1   -8.50    4.90
  12   3  -1    0.30    4.90
 -12   3   1    2.30    5.50
  11  -3  -1   30.30    8.60
 -11  -3   1   17.40   31.50
  11   3  -1   34.70    8.80
 -11   3   1   26.30    9.20
  11   3  -1   24.90    7.50
  10  -3  -1    0.90    3.80
 -10  -3   1  -29.50   21.90
 -10   3   1   -2.10    4.90
  10   3  -1   -2.90    2.90
   9  -3  -1   -3.30    3.30
  -9  -3   1  -17.90   19.90
   9  -3  -1   10.50    7.20
  -9   3   1    8.10    5.30
   9   3  -1   -1.90    2.90
   9   3  -1   -1.10    3.60
  -9   3   1    5.00   32.80
   8  -3  -1  107.99   11.70
  -8  -3   1   70.29   36.00
   8   3  -1   70.09    8.40
  -8   3   1   86.39   14.80
   8   3  -1   97.99    8.90
  -8   3   1   80.19    9.70
   7  -3  -1 1125.99   45.40
   7  -3  -1 1182.78   40.50
  -7  -3   1 1053.89  104.49
   7   3  -1 1147.19   35.10
   7   3  -1 1171.58   34.70
  -7   3   1 1161.98   39.20
  -7   3   1 1122.79   45.10
  -7   3   1 1244.68  132.39
  -6  -3   1  933.21   98.69
   6  -3  -1 1031.40   34.80
   6  -3  -1  951.20   38.20
   6   3  -1  990.00   29.20
  -6   3   1  963.10  137.09
  -6   3   1  957.60   33.70
   6   3  -1 1169.08   83.69
   6   3  -1  963.00   29.20
  -6   3   1 1045.90   40.70
  -5  -3   1   17.40   21.60
   5  -3  -1   15.70    4.40
  -5   3   1   10.10    3.70
  -5   3   1    3.00    4.60
  -5   3   1   36.70   31.70
   5   3  -1   23.70   15.90
   5   3  -1    8.10    2.50
   5   3  -1    7.30    2.30
   4  -3  -1   -0.60    3.20
   4  -3  -1   -5.80    1.90
  -4  -3   1   14.30   19.00
   4   3  -1    4.10   13.40
   4   3  -1    2.00    1.20
  -4   3   1    1.10    2.10
  -4   3   1   -7.90   22.10
  -4   3   1    1.20    3.40
  -3  -3   1   12.30   18.70
  -3   3   1    3.70    3.80
  -3   3   1    5.70    2.90
   3   3  -1    0.40   10.60
  -3   3   1   37.10   26.60
  -2  -3   1  495.65   72.09
   2  -3  -1  582.04   85.49
  -2   3   1  524.65   21.80
   2   3  -1  551.14   67.39
  -2   3   1  541.35   78.29
  -2   3   1  535.75   18.00
   1  -3  -1  572.24   81.59
  -1  -3   1  428.66   80.79
   1   3  -1  582.74   14.90
  -1   3   1  611.44   18.00
  -1   3   1  473.25   73.99
  -1   3   1  633.14   21.70
   1   3  -1  617.04   74.99
   1   3  -1  590.94   17.10
   0  -3  -1   29.50   23.70
   0  -3   1   51.69   29.10
   0   3  -1   15.70    4.20
   0   3   1   22.50    3.60
   0   3  -1   17.20    2.70
   0   3  -1   10.30   21.20
   0   3   1   15.50    2.50
   0   3   1  -17.80   15.20
   1  -3   1   29.60   27.50
  -1  -3  -1   80.19   38.00
   1   3   1   32.20   22.20
  -1   3  -1   41.00   25.00
  -1   3  -1   35.90    6.80
  -1   3  -1   39.80    4.00
   2  -3   1    7.90   27.00
  -2  -3  -1   61.69   30.30
   2   3   1   27.60   21.70
  -2   3  -1   79.59   37.60
  -2   3  -1   62.89    5.50
  -2   3  -1   71.29   10.50
  -3  -3  -1   51.69   29.50
   3  -3   1   66.39    4.70
   3  -3   1   71.39   36.50
   3  -3   1   57.09    5.70
  -3   3  -1   25.70   27.00
  -3   3  -1   49.40    5.50
   3   3   1   38.30   23.00
  -3   3  -1   65.09   10.40
  -4  -3  -1   81.19   36.70
   4  -3   1   15.60   28.20
   4  -3   1   68.99    6.50
   4  -3   1   69.29    8.30
  -4   3  -1   50.19   33.80
  -4   3  -1   59.59    6.30
   4   3   1   49.70   24.10
  -4   3  -1   66.69   13.90
   5  -3   1    5.10    4.20
   5  -3   1    0.40    2.40
  -5  -3  -1  -20.90   17.70
  -5   3  -1    3.00    2.40
   5   3   1   -0.10    1.20
  -5   3  -1    5.00    4.70
  -5   3  -1   -6.70   27.50
   5   3   1   -0.50    1.30
  -6  -3  -1  186.58   53.59
   6  -3   1  161.18   15.00
  -6   3  -1  141.59   15.00
   6   3   1  157.38    8.30
   6   3   1  148.49    8.90
   6   3   1  202.58   39.90
  -6   3  -1  145.89   11.30
  -6   3  -1  163.48   55.59
  -7  -3  -1  105.09   44.30
   7  -3   1  126.89   11.60
   7  -3   1  106.39   16.00
   7   3   1  185.48   36.50
  -7   3  -1  103.09   15.30
  -7   3  -1  118.39   10.70
   7   3   1  128.19    8.40
   7   3   1  115.89    9.20
   8  -3   1   75.09   11.00
  -8  -3  -1   47.40   32.80
   8  -3   1   53.29   12.50
  -8   3  -1   55.79   12.00
  -8   3  -1   51.39    9.30
  -8   3  -1   48.50   35.10
   8   3   1   64.39   10.90
   8   3   1   49.30    7.90
   9  -3   1   29.80   10.40
   9  -3   1   47.50    9.60
  -9  -3  -1    5.40   25.10
  -9   3  -1   50.29   11.80
   9   3   1   45.70    8.90
  -9   3  -1  -20.50   35.20
   9   3   1   56.49    8.30
  10  -3   1   32.10    8.50
 -10  -3  -1  -32.00   25.10
 -10   3  -1   72.59   47.90
 -10   3  -1   35.80   11.00
  10   3   1   21.10    7.40
  10   3   1   30.30    6.60
 -11  -3  -1    6.00   27.70
  11  -3   1   -3.50    4.90
 -11   3  -1    2.60    6.20
  11   3   1   -0.10    5.40
  11   3   1    3.00    4.00
 -12  -3  -1    3.20   33.80
  12  -3   1   30.40    9.40
  12   3   1   14.60    6.20
 -12   3  -1    9.60    7.80
  13  -3   1    8.20    7.30
 -13  -3  -1   35.20   40.60
 -13   3  -1    6.80    8.40
  13   3   1    8.60    6.20
 -14  -3  -1   28.10   43.80
 -13  -4   1   38.50   57.79
  13  -4  -1    4.40    8.80
  13   4  -1   -8.20    6.40
  12  -4  -1   17.40    8.60
 -12  -4   1    5.80   49.60
  12   4  -1    9.30   11.20
 -12   4   1   -5.70    5.70
 -11  -4   1  -51.29   36.20
  11  -4  -1   -5.30    6.10
 -11   4   1   13.60    7.90
 -10  -4   1   16.10   45.20
  10  -4  -1   19.20    8.50
  10  -4  -1   38.70   11.30
  10   4  -1   24.20    6.80
  10   4  -1   15.30    7.90
 -10   4   1   17.90    9.30
   9  -4  -1   15.20    7.40
   9  -4  -1   41.50   14.50
  -9  -4   1   45.00   42.30
   9   4  -1   34.80    6.30
   9   4  -1   29.70    6.20
  -9   4   1    8.70    7.60
  -8  -4   1   19.40   35.20
   8  -4  -1   -2.70    6.40
   8  -4  -1   10.70    5.40
   8   4  -1    5.70    3.90
   8   4  -1    0.20    3.20
  -8   4   1    1.80    5.30
   7  -4  -1    3.40    5.20
  -7  -4   1   64.39   38.70
   7  -4  -1    1.40    4.10
   7   4  -1   16.50   18.50
   7   4  -1    7.60    3.00
   7   4  -1    1.00    2.90
  -7   4   1   -0.90    4.40
  -6  -4   1   -1.50   27.80
   6  -4  -1    0.40    4.60
   6  -4  -1   16.90    4.90
  -6   4   1   16.20    6.90
   6   4  -1   12.50    3.60
   6   4  -1    5.50    3.00
  -6   4   1    8.10    4.70
   6   4  -1   25.00   19.60
  -5  -4   1  504.75  103.19
  -5   4   1  565.74   23.90
   5   4  -1  556.94   17.70
   5   4  -1  534.35   69.99
   5   4  -1  578.24   18.90
  -5   4   1  570.84   29.40
  -4  -4   1  -25.30   26.50
   4   4  -1    4.40   21.60
  -4   4   1    8.90    5.40
  -4   4   1    8.30    3.40
   4   4  -1    8.90    2.10
   4   4  -1   15.70    3.00
  -3  -4   1  439.06   95.29
  -3   4   1  504.75   19.90
  -3   4   1  510.55   27.10
   3   4  -1  532.85   75.39
  -2  -4   1    2.30   26.10
   2  -4  -1   -1.00   27.10
   2   4  -1   17.70   27.00
   2   4  -1   14.10    3.10
  -2   4   1   23.30    4.30
  -2   4   1    8.20   26.10
  -2   4   1   13.40    5.20
   2   4  -1   19.70    2.70
   1  -4  -1   28.50   32.90
  -1  -4   1    3.30   30.10
   1   4  -1    6.40   23.80
  -1   4   1   14.10    4.10
  -1   4   1   10.60    2.70
  -1   4   1    1.50   26.20
   0  -4  -1   12.90   28.30
   0  -4   1    4.80   30.30
   0   4  -1   18.60    5.00
   0   4   1   53.09   34.00
   0   4  -1  -13.60   27.60
   0   4   1   22.70    3.50
   0   4  -1   23.00    3.80
   0   4   1   15.10    4.80
   1  -4   1  -22.50   21.60
  -1  -4  -1   24.10   32.40
  -1   4  -1   17.80    3.80
   1   4   1   14.00   31.70
  -1   4  -1   34.60   27.80
  -1   4  -1   21.00    6.10
  -2  -4  -1    1.80   26.50
   2  -4   1  -26.00   19.80
  -2   4  -1    2.30    3.90
   2   4   1  -48.00   23.70
  -2   4  -1    3.40    1.80
  -2   4  -1   -6.60   21.80
   3  -4   1    8.00   28.50
  -3  -4  -1   -1.70   22.20
  -3   4  -1    4.90    2.20
  -3   4  -1    7.50    4.30
   3   4   1   -0.30   22.90
  -4  -4  -1   13.00   27.90
   4   4   1   19.60   20.30
  -4   4  -1    6.20    3.40
  -4   4  -1    5.50    4.40
  -5  -4  -1  348.97   84.39
  -5   4  -1  314.27   17.20
   5   4   1  329.97   67.09
  -5   4  -1  372.96   24.10
   5   4   1  360.86   11.30
  -6  -4  -1   79.49   46.60
   6  -4   1  116.09    9.60
   6   4   1  114.89    7.40
  -6   4  -1  112.69   17.00
   6   4   1  108.59   38.40
   6   4   1  119.19    7.00
  -6   4  -1  109.19   10.80
   7  -4   1   33.80    9.00
  -7  -4  -1   91.79   47.40
  -7   4  -1   41.60   10.80
   7   4   1   20.80   26.20
   7   4   1   36.10    7.40
   7   4   1   31.20    5.10
   8  -4   1    0.50    7.10
   8  -4   1   10.80    5.30
  -8  -4  -1  -29.80   31.30
  -8   4  -1    6.60    6.20
   8   4   1    0.50    2.70
   8   4   1    6.60    3.80
   9  -4   1   28.70    8.50
   9  -4   1   38.10   12.80
  -9  -4  -1   29.30   36.50
   9   4   1   19.50    6.90
  -9   4  -1   29.90   10.70
   9   4   1   28.50    6.30
  10  -4   1   92.79   14.00
 -10  -4  -1   48.60   46.00
  10   4   1   98.69   10.40
 -10   4  -1  109.19   19.30
  10   4   1  111.19   22.00
 -11  -4  -1   36.00   48.10
  11  -4   1   12.90    7.90
 -11   4  -1   16.40   10.00
  11   4   1   18.30    6.70
  11   4   1    9.20    8.30
  12  -4   1    6.70    7.40
 -12  -4  -1   24.60   45.30
  12   4   1    4.00    5.30
 -12   4  -1   16.30    8.30
  13  -4   1   -4.30    7.90
 -13  -4  -1    5.40   54.19
  13   4   1   31.30   10.00
 -13   4  -1   15.50    9.50
 -10  -5   1   96.09   68.89
  10  -5  -1   23.90    8.70
 -10   5   1   17.90    8.90
  10   5  -1   36.60    8.50
   9  -5  -1    2.60    5.50
  -9  -5   1    8.40   53.29
   9   5  -1    4.80    5.80
  -9   5   1    7.60    6.90
   9   5  -1  -11.10    4.30
  -8  -5   1    8.00   53.59
   8   5  -1    7.90    4.60
  -8   5   1    5.10    6.10
  -7  -5   1  -40.30   41.90
  -7   5   1  -13.60    4.90
   7   5  -1   10.00    3.60
  -6  -5   1   15.90   44.10
  -6   5   1   75.39   13.80
   6   5  -1   57.39    7.80
   6   5  -1   64.29    7.10
  -5  -5   1  -26.10   34.80
   5   5  -1    3.70    3.40
  -5   5   1  -11.00    4.70
   5   5  -1    4.70    2.20
  -4  -5   1    3.40   42.10
   4   5  -1   -3.60    1.80
  -4   5   1   -0.80    3.60
   4   5  -1   -9.10    3.10
  -3  -5   1  -32.10   37.50
   3   5  -1    9.50    2.20
   3   5  -1    3.50    3.80
  -3   5   1   12.00    4.20
  -3   5   1   -8.40    3.90
  -2  -5   1  357.76  108.59
  -2   5   1  262.47   13.80
   2   5  -1  262.17   10.60
  -2   5   1  254.97   17.60
  -1  -5   1   74.59   51.59
   1   5  -1   30.90    6.80
   1   5  -1   39.90    5.10
  -1   5   1   53.79    8.60
  -1   5   1   33.30    5.40
   0  -5  -1   36.10   54.09
   0  -5   1  -47.70   35.40
   0   5   1   37.00    5.00
   0   5  -1   64.89    9.90
   0   5   1   41.90    7.60
   0   5  -1   44.30    5.30
   1  -5   1   63.49   55.09
  -1  -5  -1   22.80   45.30
   1   5   1   36.30    6.20
  -1   5  -1   35.40    7.70
   1   5   1   33.90    4.00
  -1   5  -1   31.90    5.10
   2  -5   1  -23.40   37.90
  -2  -5  -1   44.30   48.10
  -2   5  -1   27.60    5.10
  -2   5  -1   17.70    6.20
  -3  -5  -1   31.80   50.09
  -3   5  -1   82.19    8.20
  -3   5  -1   76.89   12.70
  -4  -5  -1   42.30   47.40
  -4   5  -1   20.60    5.60
  -4   5  -1   37.90    9.00
  -5  -5  -1  -33.70   37.80
  -5   5  -1    3.10    5.60
  -5   5  -1   -7.40    3.30
  -6  -5  -1   33.90   52.69
   6   5   1   45.30    5.30
  -6   5  -1   45.10   12.20
   6   5   1   42.70    5.00
  -7  -5  -1   25.90   53.19
  -7   5  -1   27.50    9.60
   7   5   1   34.10    5.50
  -8  -5  -1   35.70   57.19
  -8   5  -1   -2.10    7.30
   8   5   1   10.00    5.00
   8   5   1    3.20    3.70
   9  -5   1   28.10    9.50
   9  -5   1   65.09   10.80
  -9  -5  -1  -15.60   51.69
   9   5   1    7.20    7.00
   9   5   1   31.00    6.70
  -9   5  -1   32.20   11.00
  10  -5   1    3.60    7.30
 -10  -5  -1   40.70   52.69
  10   5   1   -6.70    4.30
 -10   5  -1    3.40    7.10
  -6  -6   1   64.19   74.69
   6   6  -1    5.80    6.70
  -6   6   1   30.40   10.60
  -5  -6   1  114.69   67.59
   5   6  -1   12.30    6.30
  -5   6   1   38.70   14.60
  -4  -6   1    3.20   55.29
  -4   6   1   39.60    9.70
  -3  -6   1   24.10   65.39
  -3   6   1   36.80    9.00
   3   6  -1   32.90    5.40
   3   6  -1   54.59    8.70
  -3   6   1   55.29    7.80
   2   6  -1   -3.80    2.70
  -2   6   1   -1.10    4.30
  -2   6   1   18.60    5.50
  -1  -6   1   64.49   49.80
   1   6  -1   17.70    4.80
   1   6  -1   14.20    7.00
  -1   6   1   18.80    6.10
   0  -6   1  -31.30   47.50
   0   6  -1   53.99   10.70
   0   6  -1   68.79    7.90
   0   6   1   47.10    6.60
   0   6   1   57.69   10.50
   1  -6   1   52.69   64.59
   1   6   1   29.70    6.30
  -1   6  -1   19.10    5.70
   1   6   1   21.60    4.30
  -2  -6  -1   65.99   65.69
  -2   6  -1   48.50   10.80
   2   6   1   39.80    7.60
  -2   6  -1   39.50    6.90
  -3  -6  -1  -19.70   56.59
  -3   6  -1   -1.90    6.50
  -3   6  -1   -3.10    4.80
  -4  -6  -1   18.60   61.39
  -4   6  -1    5.30    6.70
  -5  -6  -1   61.49   50.59
  -6  -6  -1   45.20   51.19
 -16   0   2   13.70    9.40
  16   0  -2    9.70   13.20
 -15   0   2   -6.10    5.90
  15   0  -2    3.20    6.70
 -14   0   2   10.50    7.70
  14   0  -2   16.70    8.30
  13   0  -2   -5.10    4.50
 -12   0   2   62.09   11.90
 -11   0   2    0.30    3.20
  11   0  -2   -4.20    3.30
 -11   0   2   -0.90    4.50
 -10   0   2   17.20    6.10
  10   0  -2   26.60    7.60
  10   0  -2   11.80    6.30
 -10   0   2   22.90    6.20
   9   0  -2    0.40    3.00
  -9   0   2    0.30    2.40
  -9   0   2   -0.10    2.90
   9   0  -2   -7.60    3.30
  -8   0   2 3231.08   81.09
   8   0  -2 3410.66   85.89
  -8   0   2 3320.17   85.59
   8   0  -2 3252.77   88.69
   7   0  -2    4.40    3.60
   7   0  -2   -3.60    1.70
  -7   0   2    0.70    2.00
  -6   0   2  424.96   17.20
   6   0  -2  446.76   19.20
  -6   0   2  441.16   19.30
   6   0  -2  433.36   20.20
   5   0  -2    0.50    2.40
  -5   0   2   -1.70    1.60
  -5   0   2   -0.30    2.30
   4   0  -2   -1.10    2.00
   4   0  -2    0.00    2.20
  -4   0   2   -0.60    1.50
  -4   0   2   -1.00    2.10
  -3   0   2   -2.00    1.40
   3   0  -2   -2.60    1.70
   3   0  -2   -1.60    1.90
  -3   0   2    1.80    2.10
  -2   0   2  217.18    8.80
  -2   0   2  217.28    8.70
   2   0  -2  218.28    8.80
  -1   0   2   -1.60    1.10
  -1   0   2    0.00    1.00
   1   0  -2    0.90    1.10
   1   0  -2    1.00    1.50
   1   0   2   -0.70    1.70
  -1   0  -2    0.40    1.80
   1   0   2    0.80    0.90
  -1   0  -2    0.20    1.00
   2   0   2  980.50   24.40
   2   0   2 1003.60   28.10
  -2   0  -2 1010.70   27.60
  -2   0  -2  992.50   24.40
   3   0   2    2.00    1.60
   3   0   2    0.90    2.80
  -3   0  -2    4.10    3.00
  -3   0  -2   -1.00    1.40
  -4   0  -2   27.50    5.40
   4   0   2   35.50    6.50
  -4   0  -2   30.20    4.30
   4   0   2   37.90    4.50
  -5   0  -2    2.20    2.60
  -5   0  -2    0.30    1.70
   5   0   2   -1.40    1.70
   6   0   2  253.67   16.40
  -6   0  -2  268.37   15.30
   6   0   2  251.17   12.90
  -6   0  -2  258.37   12.30
  -7   0  -2    2.10    3.20
   7   0   2   -4.60    2.80
   7   0   2    2.30    2.60
  -7   0  -2    3.40    2.20
  -8   0  -2    3.90    3.80
   8   0   2    2.90    2.70
   8   0   2    0.60    4.60
  -8   0  -2   -0.10    2.00
   9   0   2   -2.20    3.70
   9   0   2    0.70    2.60
  -9   0  -2    2.80    2.50
  -9   0  -2    3.90    3.60
  10   0   2   50.79   11.20
  10   0   2   51.69    9.40
 -10   0  -2   46.00    9.80
 -11   0  -2   -3.10    2.70
 -11   0  -2   25.20   19.80
  11   0   2    2.30    3.80
 -11   0  -2    1.60    4.30
  12   0   2   -5.60    6.10
 -12   0  -2    7.10    6.20
 -12   0  -2    2.00   20.70
 -13   0  -2  -35.30   22.40
 -13   0  -2   -1.30    5.90
  13   0   2    4.10    5.20
 -14   0  -2    5.60    6.50
 -14   0  -2   -6.30   12.40
  14   0   2    1.10    4.90
 -14   0  -2   31.30   28.40
 -15   0  -2   -2.30    7.90
  15   0   2   -3.20    6.10
  16   0   2  171.18   26.90
 -16   0  -2  257.47   22.20
  16  -1  -2   16.10    8.40
 -16  -1   2   50.89   33.50
 -16   1   2    2.70    8.50
 -15  -1   2    1.70   26.00
  15  -1  -2    2.00    6.20
 -15  -1   2    7.70    7.60
 -15   1   2    4.40    7.80
 -15   1   2   31.30   64.89
  15   1  -2   -1.40    6.40
 -14  -1   2    2.60    5.40
  14  -1  -2    8.30    7.00
 -14  -1   2    0.60   21.40
 -14   1   2    2.30    6.10
  14   1  -2    3.00    5.30
 -13  -1   2    9.90    6.10
  13  -1  -2   -1.30    5.50
 -13  -1   2  -10.50   16.20
 -13   1   2    2.30    6.20
  13   1  -2   14.80    7.20
 -12  -1   2   94.59   28.60
  12  -1  -2   79.39   13.80
 -12  -1   2   54.39    8.50
 -12  -1   2   60.09   10.30
  12   1  -2   56.39   11.60
 -12   1   2   45.90   14.80
  11  -1  -2    4.30    4.40
 -11  -1   2    6.80    4.40
 -11  -1   2    2.00    3.40
 -11   1   2    1.40    4.70
  11   1  -2   -0.70    3.80
  10  -1  -2   37.80    8.70
 -10  -1   2   27.30    6.90
 -10  -1   2   27.50    5.80
  10  -1  -2   23.00    8.10
  10   1  -2   21.70    6.80
 -10   1   2   35.60    8.40
 -10   1   2   19.40    5.60
  10   1  -2   39.50    9.00
   9  -1  -2   33.70    8.00
  -9  -1   2   19.70    5.70
   9  -1  -2   30.00    9.20
  -9  -1   2   22.10    4.70
   9   1  -2   23.90    6.30
   9   1  -2   37.90    8.50
  -9   1   2   21.70    6.80
  -9   1   2   25.40    6.00
   8  -1  -2   44.90    8.20
   8  -1  -2   38.60    9.00
  -8  -1   2   30.80    5.00
  -8  -1   2   42.90    7.00
   8   1  -2   38.40    7.70
  -8   1   2   41.90    8.50
  -8   1   2   34.10    6.70
   8   1  -2   45.20    7.80
  -7  -1   2    2.30    2.00
  -7  -1   2    2.10    2.70
   7  -1  -2    1.80    3.50
   7  -1  -2   -0.30    2.80
   7   1  -2    2.90    2.70
   7   1  -2    4.60    2.90
  -7   1   2    3.60    3.60
  -7   1   2    0.40    2.40
  -6  -1   2    3.30    2.50
   6  -1  -2    4.60    4.00
  -6  -1   2    0.50    1.50
   6  -1  -2    1.50    2.90
   6   1  -2    4.10    2.90
  -6   1   2    2.10    2.30
  -6   1   2    3.80    3.90
   6   1  -2    0.70    2.40
   5  -1  -2  392.96   19.50
  -5  -1   2  414.26   15.10
   5  -1  -2  392.16   17.70
  -5  -1   2  407.16   14.10
   5   1  -2  420.86   16.70
  -5   1   2  424.66   19.40
  -5   1   2  401.56   16.70
   5   1  -2  420.96   16.30
  -4  -1   2    9.10    9.20
  -4  -1   2    0.50    1.40
   4  -1  -2    4.40    2.80
  -4  -1   2    3.40    2.10
   4  -1  -2    3.60    3.40
  -4   1   2    3.60    3.00
   4   1  -2    3.50    2.40
  -4   1   2    6.50    2.70
   4   1  -2    0.00    2.10
   3  -1  -2   54.39    5.60
  -3  -1   2   50.29    4.00
   3  -1  -2   55.99    6.70
  -3  -1   2   62.99   17.00
  -3  -1   2   47.70    3.60
   3   1  -2   53.39    4.60
   3   1  -2   58.19    4.80
  -3   1   2   61.39    6.50
  -3   1   2   51.59    5.40
  -2  -1   2  322.37    9.40
  -2  -1   2  381.66   34.20
   2  -1  -2  316.37   12.90
   2  -1  -2  344.87   12.70
  -2  -1   2  313.47    9.30
  -2   1   2  331.57   12.20
   2   1  -2  325.87   10.90
  -2   1   2  341.57   13.10
   2   1  -2  340.47   10.50
   1  -1  -2  239.58    8.90
  -1  -1   2  245.58    6.80
   1  -1  -2  242.98    9.00
  -1  -1   2  245.18    7.20
  -1  -1   2  265.47   30.70
  -1   1   2  239.48    9.10
   1   1  -2  248.68    7.70
  -1   1   2  230.58    9.00
   1   1  -2  240.98   26.20
   1   1  -2  253.17    8.80
   0  -1   2  323.37   35.30
   0  -1   2  309.87    8.50
   0  -1   2  322.87   10.30
   0   1   2  300.37    8.30
   0   1   2  291.87    8.90
   0   1  -2  264.07   29.20
   0   1  -2  308.27   11.80
   0   1   2  284.17   38.10
   0   1  -2  313.47    9.10
  -1  -1  -2  732.73   53.49
   1  -1   2  640.64   49.99
   1  -1   2  668.23   17.20
   1  -1   2  673.03   21.20
   1   1   2  650.83   50.19
  -1   1  -2  683.63   22.00
  -1   1  -2  652.43   17.50
  -1   1  -2  651.73   48.00
   2  -1   2 1501.05   81.09
   2  -1   2 1494.75   35.60
  -2  -1  -2 1381.86   71.49
   2  -1   2 1474.05   41.00
  -2   1  -2 1491.45   35.80
  -2   1  -2 1529.95   41.50
  -2   1  -2 1353.86   74.79
   2   1   2 1539.35   70.79
   2   1   2 1450.85   33.20
   2   1   2 1525.45   32.50
  -3  -1  -2 9843.21  202.48
  -3  -1  -2 9960.90  202.18
   3  -1   2 9740.62  281.37
   3  -1   2 9906.81  207.38
  -3  -1  -2 9475.05  253.67
   3  -1   2 9883.41  215.08
  -3   1  -2 9999.00  214.58
   3   1   2 9874.31  206.08
  -3   1  -2 9897.71  207.38
  -3   1  -2 9433.06  273.77
   3   1   2 9891.01  243.98
   3   1   2 9952.70  203.98
   4  -1   2  310.97   17.70
  -4  -1  -2  316.47   31.00
  -4  -1  -2  330.37   10.70
  -4  -1  -2  347.07   11.70
   4  -1   2  356.06   14.20
  -4   1  -2  292.27   39.50
   4   1   2  362.66   24.80
   4   1   2  355.26   14.20
  -4   1  -2  339.97   13.70
  -4   1  -2  338.27   17.80
   4   1   2  342.47   11.90
   5  -1   2  202.38   15.20
  -5  -1  -2  213.78    9.10
  -5  -1  -2  228.18   25.90
   5  -1   2  216.18   11.60
  -5  -1  -2  220.78   10.30
  -5   1  -2  191.58   38.60
  -5   1  -2  226.18   11.50
   5   1   2  239.78   12.80
  -5   1  -2  217.78   15.10
   5   1   2  230.08   10.40
  -6  -1  -2   72.89   17.60
   6  -1   2   78.49   11.80
   6  -1   2   76.49    8.70
  -6  -1  -2   73.69    5.70
  -6  -1  -2   78.89    6.90
   6   1   2   68.49    8.10
  -6   1  -2   68.89    7.00
  -6   1  -2   78.59   27.40
   6   1   2   68.49    6.30
   7  -1   2   48.00    7.30
   7  -1   2   37.80    8.80
  -7  -1  -2   35.00   13.90
  -7  -1  -2   47.60    6.80
  -7   1  -2   50.69   24.00
   7   1   2   66.09    9.60
   7   1   2   44.10    6.40
  -7   1  -2   54.49    9.70
  -7   1  -2   33.00    5.80
  -8  -1  -2   68.89    7.70
   8  -1   2   77.89   13.70
   8  -1   2   74.29    8.50
  -8  -1  -2   72.19   17.20
  -8  -1  -2   58.19    6.30
  -8   1  -2   55.09    8.20
  -8   1  -2   54.89   10.10
   8   1   2   72.29    7.50
   8   1   2   88.59   10.40
  -8   1  -2   79.09   29.60
   9  -1   2   38.70   10.60
  -9  -1  -2   32.10    6.70
   9  -1   2   39.50    8.50
  -9  -1  -2   38.70    6.00
  -9  -1  -2   23.20   13.40
   9   1   2   27.10    5.80
   9   1   2   36.60    8.80
  -9   1  -2   29.50    8.10
  -9   1  -2   33.30    6.50
  -9   1  -2   21.90   27.80
  10  -1   2    3.80    4.70
 -10  -1  -2    6.60    9.80
 -10  -1  -2   -5.40    2.10
  10  -1   2    1.70    3.80
 -10  -1  -2    0.30    3.60
  10   1   2    3.20    3.50
 -10   1  -2    5.90    3.50
 -10   1  -2   26.60   21.80
 -10   1  -2    1.60    4.80
  10   1   2    3.40    4.90
 -11  -1  -2   -5.50    3.50
  11  -1   2   -5.20    3.30
 -11  -1  -2  -10.40   10.40
 -11  -1  -2   -0.50    3.70
 -11   1  -2   79.99   27.30
  11   1   2   -0.50    3.30
 -11   1  -2   -1.60    4.80
  11   1   2   -0.70   10.10
 -12  -1  -2  660.33   29.50
  12  -1   2  668.33   32.80
 -12  -1  -2  656.73   26.80
 -12  -1  -2  638.64   48.40
 -12   1  -2  554.04   73.49
  12   1   2  625.34   30.70
  13  -1   2  426.06   27.40
 -13  -1  -2  423.86   24.20
 -13  -1  -2  401.86   21.30
 -13   1  -2  392.46   28.40
  13   1   2  429.76   26.10
 -13   1  -2  485.75   70.29
 -14  -1  -2   49.40   10.60
  14  -1   2   33.60   10.30
 -14   1  -2   66.89   35.90
 -14   1  -2   49.50   12.30
  14   1   2   29.00    9.10
  15  -1   2    5.10    7.00
 -15   1  -2  -10.00   40.30
 -15   1  -2   11.00    7.30
  15   1   2   -2.30    6.50
 -16  -1  -2    9.90    7.30
  16  -1   2   11.70    6.30
 -16   1  -2   10.80    7.70
 -15  -2   2   27.60    8.50
  15  -2  -2   19.50    9.90
 -15  -2   2   24.70   42.60
 -15  -2   2   17.40    6.50
 -15   2   2   18.80   11.10
  15   2  -2   25.40   10.40
 -14  -2   2    0.40   29.90
 -14  -2   2   -2.50    4.30
  14  -2  -2   13.00    6.80
 -14  -2   2    0.10    5.20
 -14   2   2    0.00    7.30
  14   2  -2    9.00    6.90
 -13  -2   2   20.00    5.40
 -13  -2   2   68.59   38.50
 -13  -2   2   29.70    6.40
  13  -2  -2   31.60   10.40
  13   2  -2   35.40   10.00
 -13   2   2   27.90   56.59
 -13   2   2   14.70    9.00
 -12  -2   2    4.50    3.80
  12  -2  -2    5.50    6.80
 -12  -2   2   -3.30    3.50
 -12  -2   2   71.09   31.30
  12   2  -2    1.70    4.90
 -12   2   2  -19.40   43.90
 -12   2   2   16.40    8.30
 -11  -2   2    2.80    2.80
 -11  -2   2  -12.30   19.40
 -11  -2   2    5.00    4.80
  11  -2  -2    2.50    5.20
  11   2  -2    4.90    5.10
 -11   2   2    7.60    6.30
 -11   2   2  -13.60   38.80
  11   2  -2    5.70    6.30
 -10  -2   2   25.60   23.40
 -10   2   2  114.39   49.50
  -9  -2   2  104.19   35.50
   9  -2  -2  108.49   12.30
  -9  -2   2   92.99    7.40
  -9  -2   2   88.89    6.50
   9  -2  -2   73.09   13.70
   9   2  -2  100.49   10.50
  -9   2   2   94.69   10.00
  -9   2   2   86.59   13.80
   9   2  -2   89.29   10.50
  -9   2   2  119.99   48.70
  -8  -2   2    6.10    2.40
   8  -2  -2    4.80    4.30
  -8  -2   2    5.60    2.00
   8  -2  -2    4.10    5.40
  -8   2   2    2.20    3.80
   8   2  -2    6.60    3.70
  -8   2   2   30.90   31.10
   8   2  -2    6.80    3.60
  -8   2   2    4.00    3.10
  -7  -2   2   78.49   29.40
  -7  -2   2   38.00    3.40
   7  -2  -2   28.90    6.70
  -7  -2   2   35.10    3.60
   7  -2  -2   40.10    9.10
  -7   2   2   26.80    7.10
  -7   2   2   36.70    7.10
   7   2  -2   37.40    6.40
  -7   2   2  -22.20   21.70
   7   2  -2   33.80    6.20
   6  -2  -2   22.50    6.80
  -6  -2   2   15.10   15.90
  -6   2   2   20.90    5.10
  -6   2   2   -3.00   22.70
  -6   2   2    8.90    4.90
   6   2  -2   12.10    3.60
   6   2  -2   25.60    5.50
   5  -2  -2   49.20    8.70
  -5  -2   2   42.90   22.10
   5  -2  -2   57.59    8.10
  -5   2   2   45.90   29.60
   5   2  -2   42.50    5.00
   5   2  -2   55.79    5.50
  -5   2   2   55.49    9.40
  -5   2   2   51.39    7.40
   4  -2  -2   -4.50    2.80
  -4  -2   2    4.00   12.40
   4  -2  -2    5.30    3.10
  -4   2   2    2.60    3.10
  -4   2   2   -0.40    1.80
  -4   2   2  -12.70   19.90
   4   2  -2  -11.00    7.30
   4   2  -2    2.10    1.80
   4   2  -2   -1.00    1.40
   3  -2  -2  115.79    8.90
   3  -2  -2  113.69    7.80
  -3  -2   2  137.79   38.30
  -3   2   2   96.09   38.60
  -3   2   2  109.99    7.70
  -3   2   2  110.09    9.30
   3   2  -2  111.09    5.60
   3   2  -2  119.39    6.20
   3   2  -2  121.89   29.90
   2  -2  -2  133.89    6.80
   2  -2  -2  128.79    7.30
  -2  -2   2  147.29   40.10
   2   2  -2  132.39    6.10
  -2   2   2  140.89    7.90
   2   2  -2  124.59    5.20
  -2   2   2  137.39    9.10
  -2   2   2  194.48   47.70
   2   2  -2  118.09   29.50
  -1  -2   2   -6.10   13.20
  -1   2   2    7.40    2.20
  -1   2   2    5.20    2.40
   1   2  -2    4.80    2.00
  -1   2   2   12.70   21.20
   1   2  -2    7.20    1.60
   1   2  -2   10.40   13.00
   0  -2   2  208.88   46.70
   0  -2  -2  189.98   45.60
   0   2  -2  198.88   10.40
   0   2  -2  192.48    7.30
   0   2  -2  199.48   42.00
   1  -2   2 1427.76  104.29
  -1  -2  -2 1581.04  107.89
   1  -2   2 1501.25   35.30
   1  -2   2 1512.75   34.00
  -1   2  -2 1483.25   42.20
  -1   2  -2 1573.74  102.29
  -1   2  -2 1572.04   36.70
   1   2   2 1510.25  102.99
   2  -2   2  894.81   27.70
   2  -2   2  860.01   23.30
  -2  -2  -2  789.12   75.69
   2  -2   2  909.91   83.79
  -2   2  -2  881.81   24.50
  -2   2  -2  941.41   80.49
  -2   2  -2  900.11   30.80
   2   2   2  804.82   70.09
  -3  -2  -2   28.40   21.60
   3  -2   2   27.30    6.20
   3  -2   2   34.30   23.20
   3  -2   2   32.20    4.70
   3   2   2   40.00   17.70
  -3   2  -2   22.90    6.40
  -3   2  -2   26.40    4.30
  -3   2  -2    9.80   17.10
   4  -2   2   -1.00    1.60
   4  -2   2  -12.60   14.30
   4  -2   2    5.70    5.20
  -4  -2  -2   14.30   17.90
   4   2   2    0.90    1.10
   4   2   2    7.80   10.00
   4   2   2   -0.10    1.40
  -4   2  -2    6.50   17.90
  -4   2  -2   -4.90    3.00
  -4   2  -2    1.10    1.90
   5  -2   2  193.48   15.10
   5  -2   2  169.78   10.70
  -5  -2  -2  154.98   37.60
   5   2   2  144.69    7.40
  -5   2  -2  164.78   10.50
  -5   2  -2  210.88   50.79
   5   2   2  165.58   30.80
   5   2   2  144.69    8.60
  -6  -2  -2 1044.00   80.99
   6  -2   2 1211.38   37.40
   6  -2   2 1181.48   45.30
   6   2   2 1213.28   35.70
  -6   2  -2 1223.98   37.30
  -6   2  -2 1229.28   44.90
   6   2   2 1154.28   32.30
  -6   2  -2 1252.57  104.79
   7  -2   2   82.69   14.00
  -7  -2  -2   86.59   30.20
   7  -2   2   88.39    9.10
   7   2   2   80.89    7.10
  -7   2  -2   62.79   30.80
  -7   2  -2   99.79    9.30
  -7   2  -2   76.79   12.70
   7   2   2   98.59    9.20
  -8  -2  -2   58.99    4.20
  -8  -2  -2   61.19   24.00
  -8  -2  -2   49.40    3.80
   8  -2   2   76.39   13.50
   8  -2   2   65.89    9.80
  -8   2  -2   74.49    8.20
   8   2   2   67.99    7.20
  -8   2  -2   59.19   11.90
   8   2   2   44.90    8.50
  -8   2  -2    8.70   25.20
  -9  -2  -2   49.90   23.30
  -9  -2  -2   37.80    4.90
   9  -2   2   44.20    8.50
  -9  -2  -2   43.40    4.40
   9  -2   2   65.59   13.80
   9   2   2   42.80    9.40
  -9   2  -2   24.60    8.60
  -9   2  -2   36.80    6.90
  -9   2  -2   32.80   32.20
   9   2   2   36.10    6.90
 -10  -2  -2   10.90    3.30
  10  -2   2   19.50    6.70
 -10  -2  -2   20.30   19.80
 -10  -2  -2   11.80    3.60
 -10   2  -2   21.10    8.50
 -10   2  -2   34.40   33.90
  11  -2   2  224.38   18.20
 -11  -2  -2  213.98   11.00
 -11  -2  -2  155.98   39.60
 -11  -2  -2  202.58   11.70
 -11   2  -2  226.18   63.29
 -11   2  -2  210.28   20.90
  11   2   2  203.68   18.60
  11   2   2  191.88   15.60
 -12  -2  -2   24.40    5.60
 -12  -2  -2   20.30    4.60
  12  -2   2   11.20    6.50
 -12  -2  -2   62.69   27.50
 -12   2  -2   20.50    9.20
  12   2   2   14.60    5.80
 -12   2  -2   10.20   35.80
 -13  -2  -2   28.90   26.20
 -13  -2  -2    4.50    3.60
  13  -2   2   -5.50    6.20
 -13  -2  -2   -0.20    3.50
 -13   2  -2   17.00   39.80
  13   2   2    1.80    4.80
 -13   2  -2   12.40    6.60
  14  -2   2   58.09   12.00
 -14  -2  -2   73.19    9.90
 -14  -2  -2   68.79    8.70
 -14   2  -2   69.69   14.40
 -14   2  -2   87.89   60.09
  14   2   2   66.39   12.70
  15  -2   2   -3.30    5.50
 -15  -2  -2   -3.10    5.30
 -15  -2  -2  -15.60    6.00
  15   2   2   -9.80    5.10
 -15   2  -2  -16.00    6.70
 -14  -3   2  -14.60   44.80
  14  -3  -2   17.40    9.00
  14   3  -2   -7.30    6.00
  13  -3  -2   -3.50    6.30
 -13  -3   2  -30.20   34.10
  13   3  -2    9.00    6.40
 -13   3   2   -9.10    7.10
  12  -3  -2    8.80    7.60
 -12  -3   2   70.09   42.60
  12   3  -2   26.00    8.00
 -12   3   2    6.80    7.40
  11  -3  -2   12.30    8.10
 -11  -3   2   12.60   29.60
  11   3  -2   25.80    7.50
 -11   3   2   26.50    8.90
 -10  -3   2  103.39   43.20
  10  -3  -2   94.79   14.40
 -10   3   2   90.59   15.90
  10   3  -2  100.59   13.50
  10   3  -2   92.29   11.10
  -9  -3   2   85.09   39.90
   9  -3  -2  117.19   13.20
   9  -3  -2  116.79   17.70
   9   3  -2  108.39   11.30
  -9   3   2   53.89   45.80
   9   3  -2  104.19   11.00
  -9   3   2   99.09   15.60
   8  -3  -2   30.20    7.60
   8  -3  -2   16.90    7.90
  -8  -3   2   10.80   25.60
  -8   3   2   20.70    7.90
  -8   3   2   40.70   34.00
  -8   3   2   35.80    8.00
   8   3  -2   26.10    6.00
   8   3  -2   14.70    4.90
  -7  -3   2  559.04   77.19
   7  -3  -2  609.94   26.90
   7  -3  -2  525.45   29.20
  -7   3   2  473.05   99.89
  -7   3   2  605.54   30.50
   7   3  -2  599.84   23.00
  -7   3   2  562.04   25.10
   7   3  -2  583.64   22.20
   6  -3  -2  240.88   17.80
  -6  -3   2  303.57   67.89
   6  -3  -2  256.77   15.80
  -6   3   2  267.57   18.50
   6   3  -2  251.27   12.90
  -6   3   2  241.88   14.80
  -6   3   2  280.37  107.59
   5  -3  -2  100.79    9.10
  -5  -3   2   95.29   39.60
   5  -3  -2  121.59   17.50
  -5   3   2   94.59    8.70
   5   3  -2   96.49    7.10
   5   3  -2   98.79    6.70
  -5   3   2  123.69   12.10
   5   3  -2   94.89   30.20
  -5   3   2   75.19   45.40
  -4  -3   2    5.10   18.70
   4  -3  -2   22.70    4.90
   4  -3  -2   24.10    5.20
   4   3  -2   24.60    3.90
  -4   3   2   32.30    5.90
   4   3  -2   27.00    3.70
  -4   3   2   33.10   27.80
  -4   3   2   18.20    5.50
   4   3  -2   -4.10   13.70
  -3  -3   2   25.20   24.80
   3   3  -2   36.40    3.90
  -3   3   2   33.50    5.60
   3   3  -2   35.90    3.20
  -3   3   2   53.59    8.60
   3   3  -2   42.60   22.80
  -3   3   2   30.20   26.00
  -2  -3   2  185.58   53.29
  -2   3   2  190.38   12.00
   2   3  -2  183.58    8.50
  -2   3   2  192.28    9.90
   2   3  -2  198.18   46.80
  -2   3   2  195.38   54.59
   2   3  -2  191.38    7.10
  -1  -3   2   -2.60   20.70
   1  -3  -2    7.50   26.00
  -1   3   2   12.70    2.80
  -1   3   2   27.30   23.30
   1   3  -2    7.70    1.90
  -1   3   2   12.20    3.70
   1   3  -2   -0.20   14.00
   0  -3  -2    0.20   22.00
   0  -3   2   32.70   25.00
   0   3   2   10.80    2.10
   0   3   2   34.80   25.90
   0   3  -2    2.70   18.60
   0   3  -2   10.50    2.40
   0   3  -2   10.40    3.70
   0   3   2    5.40    2.20
  -1  -3  -2    2.10   19.40
   1  -3   2    2.70   22.10
   1   3   2   24.10   22.40
  -1   3  -2  -17.30   15.80
  -1   3  -2   13.80    5.50
  -2  -3  -2   -0.70   18.10
   2  -3   2   -1.40   18.00
  -2   3  -2    1.70    1.80
   2   3   2    0.00   14.40
  -2   3  -2   -5.40   16.60
  -2   3  -2   -5.60    2.50
   3  -3   2   68.99    6.80
   3  -3   2   66.29    5.30
  -3  -3  -2   34.20   26.50
   3  -3   2   64.29   38.50
  -3   3  -2   82.39    6.90
   3   3   2   52.79   27.90
  -3   3  -2   92.89   40.90
  -3   3  -2   86.09   12.50
   4  -3   2   17.60    4.40
   4  -3   2   14.10    4.70
  -4  -3  -2   -1.70   18.40
   4  -3   2   17.60   23.40
  -4   3  -2    6.00    5.40
   4   3   2   23.60   20.30
  -4   3  -2   24.70    5.00
  -4   3  -2   41.00   28.60
  -5  -3  -2   81.19   35.00
   5  -3   2   41.90    6.60
   5  -3   2   34.20    8.00
  -5   3  -2   51.29    8.00
   5   3   2   36.30    3.30
  -5   3  -2   64.69   36.60
   5   3   2   41.30    4.00
  -5   3  -2   50.69   10.50
   5   3   2   24.40   19.10
   6  -3   2   36.40    8.20
  -6  -3  -2   26.90   22.60
   6  -3   2   31.70    6.80
   6   3   2   38.40    5.40
  -6   3  -2   24.60   28.10
   6   3   2   33.90    4.60
  -6   3  -2   41.70   10.10
  -6   3  -2   40.60    6.90
   6   3   2   15.80   17.30
   7  -3   2    2.90    5.70
  -7  -3  -2   10.50   23.00
   7  -3   2    1.80    3.70
   7   3   2    5.00    3.50
   7   3   2   -7.00   13.20
  -7   3  -2    0.20    3.00
  -7   3  -2    5.10    4.80
   7   3   2    1.50    2.10
  -7   3  -2   -1.00   22.40
   8  -3   2  622.64   35.40
   8  -3   2  616.34   27.90
  -8  -3  -2  497.15   73.09
  -8   3  -2  501.95  100.29
   8   3   2  696.33   29.90
  -8   3  -2  631.94   34.50
   8   3   2  666.73   26.60
  -9  -3  -2   37.30   31.10
   9  -3   2    9.00    5.00
   9  -3   2  -10.10    6.10
  -9   3  -2   13.70    7.20
  -9   3  -2   23.90   32.90
   9   3   2    0.70    2.70
   9   3   2    2.60    4.00
  10  -3   2    1.20    4.50
 -10  -3  -2  -13.20   26.30
 -10   3  -2   10.40    6.20
  10   3   2    6.20    3.50
 -10   3  -2   23.80   43.40
  10   3   2    0.10    6.30
 -11  -3  -2   18.30   33.00
  11   3   2    2.00    4.50
 -11   3  -2    0.20    6.40
  11   3   2    3.30    6.80
 -11   3  -2   17.00   47.00
 -12  -3  -2  -11.70   32.20
  12  -3   2   10.20    6.20
  12   3   2    6.10    4.50
 -12   3  -2   13.60    8.20
 -13  -3  -2   52.89   56.39
  13  -3   2   12.00    7.60
  13   3   2   24.90    7.10
 -13   3  -2    5.30    7.80
 -14  -3  -2  -47.90   41.60
  14  -3   2   10.40    7.70
 -14   3  -2   10.30   12.40
  14   3   2   -2.30    5.60
  13  -4  -2   34.30   12.50
  13   4  -2   32.40   10.70
 -13   4   2   14.30   10.80
  12  -4  -2   -2.60    7.70
 -12  -4   2  -17.60   46.40
 -12   4   2    4.90    6.20
  12   4  -2   14.20   10.80
 -11  -4   2   70.09   49.40
  11  -4  -2   18.40    7.80
 -11   4   2   19.50    8.20
  11   4  -2    8.00    6.10
 -10  -4   2   36.20   39.90
  10  -4  -2   -7.50    9.00
  10  -4  -2   10.00    6.50
  10   4  -2   -2.00    4.80
  10   4  -2    3.30    4.20
 -10   4   2   -8.50    5.30
   9  -4  -2   -9.20    4.20
  -9  -4   2   59.09   41.50
   9  -4  -2   -6.60    7.20
   9   4  -2  -12.10    4.10
  -9   4   2   -0.60    5.40
   9   4  -2   -2.20    3.30
  -8  -4   2    8.80   37.10
   8  -4  -2    6.40    5.40
   8  -4  -2   -4.30    5.70
  -8   4   2    2.50    4.80
   8   4  -2    9.90    3.90
   8   4  -2   10.20    3.60
  -7  -4   2   12.80   28.30
   7  -4  -2   11.00    5.70
   7  -4  -2    4.50    4.70
   7   4  -2    2.90    3.30
  -7   4   2    5.80    5.40
   7   4  -2    4.70    3.10
  -6  -4   2   23.40   35.10
   6  -4  -2   14.20    5.50
   6  -4  -2   16.30    4.80
  -6   4   2   18.30    7.10
   6   4  -2   17.40   25.30
   6   4  -2   22.80    4.80
  -6   4   2   26.20    6.80
  -5  -4   2   66.49   40.40
  -5   4   2   63.09    8.90
  -5   4   2   62.69   11.20
   5   4  -2   67.29   30.70
   5   4  -2   83.89    6.80
   5   4  -2   70.99    5.80
  -4  -4   2  796.32  107.19
   4   4  -2  850.91   25.80
   4   4  -2  820.32   23.40
   4   4  -2  897.31   90.59
  -4   4   2  845.52   34.80
  -4   4   2  822.22   29.00
  -3  -4   2   55.59   41.20
   3   4  -2  123.39   40.90
   3   4  -2   66.69    6.30
   3   4  -2   68.39    4.90
  -3   4   2   79.29    7.30
  -3   4   2   74.09   11.10
  -2  -4   2  -13.50   27.70
   2   4  -2  -31.30   17.70
  -2   4   2   10.50    4.70
  -2   4   2   -4.60   29.00
  -1  -4   2   10.10   28.80
   1   4  -2  -16.80   23.30
   1   4  -2   17.60    4.70
  -1   4   2   10.70    2.80
  -1   4   2   22.10    4.90
  -1   4   2   -7.80   33.10
   1   4  -2   23.10    3.60
   0  -4   2  -15.00   24.30
   0  -4  -2   -7.30   26.40
   0   4   2   14.90    3.00
   0   4  -2   16.10    5.00
   0   4   2  -11.80   24.40
   0   4   2    8.70    3.80
   0   4  -2   48.80   30.30
  -1  -4  -2   38.70   41.90
   1  -4   2   74.69   45.10
   1   4   2   31.60   35.30
  -1   4  -2   56.09   10.00
  -1   4  -2   49.99    5.30
  -1   4  -2   39.20   31.60
  -2  -4  -2   26.40   32.10
   2  -4   2    2.30   25.50
  -2   4  -2    0.30    2.10
   2   4   2  -11.30   25.50
  -2   4  -2   -6.50   25.30
  -2   4  -2    3.20    4.90
   3  -4   2   20.40   29.60
  -3  -4  -2  -17.40   23.90
  -3   4  -2    9.60    3.00
  -3   4  -2   16.10    7.20
   3   4   2   14.60   26.70
   4  -4   2  117.09   55.29
  -4  -4  -2   87.89   48.60
   4   4   2   86.39   37.40
  -4   4  -2  127.29   14.00
  -4   4  -2  106.69    9.50
   5  -4   2  161.18    9.20
  -5  -4  -2  173.78   65.89
   5  -4   2  152.68   10.30
  -5   4  -2  130.49   15.20
  -5   4  -2  170.48   15.30
   5   4   2  242.98   54.89
   6  -4   2    0.20    3.20
  -6  -4  -2   48.30   35.40
   6  -4   2   -1.60    4.20
  -6   4  -2    1.10    3.10
  -6   4  -2   15.80    7.70
   6   4   2    5.40    2.80
   6   4   2    5.30    2.00
   6   4   2  -32.30   18.10
  -7  -4  -2   22.60   30.60
  -7   4  -2    3.50    5.90
   7   4   2   69.19   26.20
   8  -4   2   -1.80    4.40
   8  -4   2   -2.00    6.80
  -8  -4  -2  -26.70   31.40
  -8   4  -2  -12.20    5.00
   8   4   2   46.50   21.80
   8   4   2    5.60    4.00
   8   4   2    2.10    3.00
   9  -4   2   40.00    8.90
   9  -4   2   24.30   10.80
  -9  -4  -2  -18.00   39.70
   9   4   2   51.59    7.50
   9   4   2   28.40    7.70
  -9   4  -2   40.60   12.40
  10  -4   2   57.29   10.20
 -10  -4  -2   13.60   37.90
  10   4   2   62.59   12.60
 -10   4  -2   32.70   11.70
  10   4   2   38.60    7.40
 -11  -4  -2  -23.20   40.70
 -11   4  -2   -1.80    7.40
  11   4   2    1.00    4.20
  11   4   2  -16.10    7.70
 -12  -4  -2   31.70   58.69
  12  -4   2   39.90   10.60
  12   4   2   49.40    9.70
 -12   4  -2   48.20   13.20
 -13  -4  -2   78.69   57.89
  13  -4   2   -3.10    7.40
 -13   4  -2    8.70    8.80
  13   4   2    3.10    5.80
 -10  -5   2   25.60   51.59
  10  -5  -2   -3.30    8.80
  10   5  -2    2.40    5.10
 -10   5   2   14.10    8.50
  -9  -5   2    3.30   56.69
   9  -5  -2    6.10    8.40
   9   5  -2   16.00    5.50
  -9   5   2   28.10    9.80
   9   5  -2   23.50    7.10
  -8  -5   2   17.80   44.50
  -8   5   2   13.20    7.30
   8   5  -2    5.50    4.50
  -7  -5   2   83.19   60.69
  -7   5   2   72.79   14.20
   7   5  -2   77.69    8.50
   7   5  -2   64.69   10.80
  -6  -5   2  -20.30   47.40
   6   5  -2    5.60    3.30
   6   5  -2   10.40    4.50
  -6   5   2   15.50    7.80
  -5  -5   2  -40.60   37.60
   5   5  -2   -6.10    3.30
  -5   5   2   11.30    4.60
   5   5  -2    4.60    2.40
  -5   5   2    8.50    5.50
  -4  -5   2   14.50   42.80
   4   5  -2   -1.90    2.00
  -4   5   2   -1.10    4.00
   4   5  -2    2.80    3.20
  -3  -5   2  103.49   58.59
  -3   5   2   65.39    8.30
   3   5  -2   62.59    8.80
  -3   5   2   93.39   13.20
   3   5  -2   64.19    5.50
  -2  -5   2  193.98   78.79
  -2   5   2  246.88   16.50
   2   5  -2  203.78   14.30
   2   5  -2  225.98   10.50
  -2   5   2  221.28   12.50
  -1  -5   2  -23.20   31.30
   1   5  -2   21.00    3.90
  -1   5   2    8.80    4.30
  -1   5   2   25.80    4.60
   1   5  -2   15.70    5.50
   0  -5   2  214.18   85.39
   0   5   2   94.19    8.90
   0   5   2   80.19    6.30
   0   5  -2  100.79    7.90
   0   5  -2  117.89   12.00
   1  -5   2    6.90   40.60
  -1  -5  -2  -77.19   34.70
  -1   5  -2   -8.70    4.40
   1   5   2    9.20    3.20
  -1   5  -2   -0.40    2.50
   1   5   2   -4.10    1.50
   2  -5   2    0.50   34.30
  -2  -5  -2   46.80   44.40
  -2   5  -2   28.60    7.60
  -2   5  -2   25.40    5.70
  -3  -5  -2   21.70   39.80
   3  -5   2   32.70   46.80
  -4  -5  -2    0.30   37.50
  -4   5  -2    6.70    4.20
  -4   5  -2   18.60    8.00
  -5  -5  -2   44.10   41.40
  -6  -5  -2  -40.00   36.70
  -6   5  -2   13.80    8.30
   6   5   2   11.20    2.80
  -7  -5  -2  -56.79   43.20
  -7   5  -2   18.90    9.50
   7   5   2    9.80    5.40
  -8  -5  -2   57.29   57.29
   8   5   2   51.69    8.80
  -8   5  -2   54.89   15.30
   8   5   2   65.89    8.10
   9  -5   2    2.20    9.40
  -9  -5  -2   21.20   47.80
   9   5   2   14.30    6.90
  -9   5  -2    3.00    7.50
   9   5   2   -0.10    4.10
 -10  -5  -2  -54.39   49.90
  10  -5   2    4.50    7.00
 -10   5  -2  -13.70    8.60
  10   5   2   -3.40    5.50
  -6  -6   2  -63.69   45.70
  -5  -6   2  -25.80   54.49
   5   6  -2    4.50    6.50
  -4  -6   2  -14.10   50.09
  -4   6   2   17.10    7.70
   4   6  -2   27.50    7.50
  -3  -6   2   59.09   58.19
  -3   6   2    9.80    5.60
   3   6  -2    8.50    6.50
   3   6  -2    1.00    3.80
  -3   6   2   17.80    6.50
  -2  -6   2   55.79   54.49
  -2   6   2    9.90    4.70
   2   6  -2   21.60    6.20
  -1  -6   2   -7.50   53.09
   1   6  -2   17.00    6.70
  -1   6   2    3.20    3.70
  -1   6   2    2.60    5.10
   1   6  -2    6.90    4.10
   0  -6   2  -60.39   49.40
   0   6  -2   22.30    7.40
   0   6   2    2.50    3.60
   0   6  -2  -10.00    4.00
   0   6   2   11.10    5.80
   1  -6   2   40.00   58.39
  -1   6  -2   32.90    6.90
   1   6   2   40.80    7.50
  -1   6  -2   62.19   12.00
   2  -6   2   84.19   66.59
  -2   6  -2   20.60    8.20
  -2   6  -2    4.80    5.40
  -3   6  -2    4.60    8.20
  -4   6  -2   26.30   10.70
  -5   6  -2    6.10    7.90
  -6  -6  -2  -34.30   54.39
  -6   6  -2   38.80   12.30
 -16   0   3   -2.70    6.90
  16   0  -3   -1.00    7.40
 -15   0   3   -7.00    6.50
  15   0  -3    6.60    7.10
 -14   0   3    4.30    5.90
  14   0  -3   -2.90    5.10
 -13   0   3   -7.70    6.20
  13   0  -3    7.00    5.70
 -12   0   3   -3.80    3.80
 -11   0   3  132.79   11.30
 -11   0   3  134.79   14.00
  11   0  -3  134.89   14.40
  10   0  -3   -7.70    3.50
 -10   0   3   -2.00    2.40
 -10   0   3    2.70    3.80
  10   0  -3   -0.70    3.40
  -9   0   3  610.84   27.60
   9   0  -3  609.14   28.00
   9   0  -3  613.24   30.90
  -9   0   3  605.24   24.70
   8   0  -3   -0.80    2.80
  -8   0   3   -4.40    2.60
  -8   0   3    1.80    2.80
   8   0  -3   -4.20    2.60
  -7   0   3   -0.90    2.10
   7   0  -3   -0.80    3.00
   7   0  -3   -0.50    2.40
   6   0  -3    0.30    2.70
  -6   0   3   -0.40    2.40
   6   0  -3   -1.40    2.00
  -6   0   3    0.50    1.90
   5   0  -3   85.19    8.10
   5   0  -3   81.29    7.80
  -5   0   3   76.29    7.80
  -5   0   3   72.49    7.30
   4   0  -3   -2.70    2.00
   4   0  -3    0.70    2.50
  -4   0   3   -1.00    1.60
  -4   0   3    1.90    2.40
   3   0  -3   94.89    7.40
  -3   0   3   90.79    6.80
   3   0  -3  100.09    7.00
  -3   0   3   96.39    6.80
  -2   0   3    0.30    1.80
  -2   0   3   -2.00    1.80
   2   0  -3    0.20    2.20
   2   0  -3   -0.80    1.80
  -1   0   3  911.41   23.00
   1   0  -3  888.91   24.90
  -1   0   3  900.91   24.70
   1   0  -3  886.81   22.80
   0   0   3    0.90    2.40
   0   0   3    0.80    1.20
   0   0  -3    0.30    2.30
   0   0  -3   -0.20    1.30
   1   0   3 7313.17  158.88
  -1   0  -3 7447.06  158.98
   2   0   3    1.30    1.60
   2   0   3    2.90    3.20
   2   0   3    0.40    3.30
  -2   0  -3   -2.10    1.30
  -2   0  -3   -3.60    2.40
  -3   0  -3 1340.57   33.70
   3   0   3 1376.86   39.30
  -3   0  -3 1352.26   38.00
   3   0   3 1357.76   33.80
  -4   0  -3   -1.70    1.40
  -4   0  -3   -2.10    2.70
   4   0   3   -1.60    1.30
   4   0   3    0.80    3.20
   5   0   3   44.10    5.20
  -5   0  -3   46.10    6.50
   5   0   3   40.30    8.10
  -5   0  -3   47.50    7.80
   6   0   3    2.60    2.50
  -6   0  -3   -0.60    1.80
  -6   0  -3   -0.80    2.70
   6   0   3    1.90    3.00
   7   0   3  132.79    9.90
  -7   0  -3  144.79    9.60
  -7   0  -3  130.39   21.60
   7   0   3  143.39   13.40
  -8   0  -3    4.60   11.50
  -8   0  -3    0.40    2.10
   8   0   3   -1.30    2.00
   8   0   3    6.00    5.10
  -8   0  -3   -6.10    2.40
   9   0   3    7.60    3.90
  -9   0  -3    3.50    3.00
  -9   0  -3    5.30    4.60
   9   0   3    2.30    5.70
  -9   0  -3   19.90   12.80
  10   0   3    0.80    3.20
 -10   0  -3   -3.20    3.00
  10   0   3    3.60    5.10
 -10   0  -3   19.60   13.40
  11   0   3   93.29   13.30
 -11   0  -3   81.79   13.30
 -11   0  -3   76.69   22.30
 -11   0  -3   86.39    9.30
 -12   0  -3    5.90    6.30
 -12   0  -3    6.40   16.00
  13   0   3    1.00    3.90
 -13   0  -3   -1.40    5.50
  14   0   3    8.60    5.20
 -14   0  -3    3.10    6.20
 -15   0  -3 1228.78   51.99
 -16   0  -3  -11.50    6.50
  16   0   3    0.10    6.60
  16  -1  -3    6.20    9.10
 -16  -1   3  -51.09   31.70
 -16  -1   3   -1.80    6.60
 -16   1   3   -1.00    6.50
  16   1  -3   11.10    9.80
  15  -1  -3    5.00    5.70
 -15  -1   3   21.80   28.50
 -15  -1   3    0.50    5.50
 -15   1   3   -1.40    7.80
  15   1  -3    0.30    7.40
 -14  -1   3   56.39   26.10
  14  -1  -3    5.50    7.20
 -14  -1   3   10.10    6.10
 -14   1   3   10.10    7.00
  14   1  -3   18.70    8.10
  13  -1  -3   -6.00    5.20
 -13  -1   3   -1.30   18.30
 -13  -1   3   -2.90    4.10
  13   1  -3    1.50    5.50
 -13   1   3   -2.60    5.20
 -12  -1   3   51.39    8.40
 -12  -1   3   38.50    8.30
  12  -1  -3   44.60   11.20
 -12  -1   3   97.59   30.50
 -12   1   3   43.40   11.20
  12   1  -3   31.80    8.60
 -11  -1   3    2.90    4.20
  11  -1  -3   -4.80    4.40
 -11  -1   3    9.30    3.90
 -11   1   3    3.60    4.70
  11   1  -3   -3.50    3.70
  10  -1  -3  178.88   16.30
 -10  -1   3  197.98   12.80
  10  -1  -3  205.88   19.00
 -10  -1   3  212.98   14.90
 -10   1   3  188.88   14.30
 -10   1   3  210.98   17.70
  10   1  -3  218.88   16.70
  10   1  -3  211.18   17.20
  -9  -1   3   -1.80    2.90
  -9  -1   3    0.10    2.10
   9  -1  -3   -1.70    4.60
   9  -1  -3    3.00    3.50
   9   1  -3    2.30    3.50
  -9   1   3    1.90    4.10
   9   1  -3    0.10    3.80
  -9   1   3   -3.60    3.10
   8  -1  -3   34.60    8.50
  -8  -1   3   26.70    7.70
  -8  -1   3   44.50    6.10
   8  -1  -3   48.20    9.20
  -8   1   3   42.30    7.20
  -8   1   3   43.00    9.20
   8   1  -3   26.60    6.50
   8   1  -3   48.00    8.30
   7  -1  -3    4.20    3.50
  -7  -1   3    2.90    2.80
  -7  -1   3    3.00    2.20
   7  -1  -3   -3.00    2.80
   7   1  -3    6.60    3.90
  -7   1   3    5.30    4.10
  -7   1   3   -0.80    2.30
   7   1  -3    3.10    3.10
  -6  -1   3  799.32   26.20
   6  -1  -3  772.72   30.80
  -6  -1   3  817.92   25.70
   6  -1  -3  786.92   29.60
  -6   1   3  752.52   34.30
   6   1  -3  803.62   27.70
   6   1  -3  799.52   27.60
  -6   1   3  765.12   27.10
  -5  -1   3  790.72   24.40
   5  -1  -3  762.42   28.90
   5  -1  -3  829.42   28.40
  -5  -1   3  785.62   23.40
  -5   1   3  807.62   26.80
   5   1  -3  813.72   26.10
  -5   1   3  813.72   28.90
   5   1  -3  835.82   26.60
  -4  -1   3  393.66   14.00
   4  -1  -3  385.36   17.50
  -4  -1   3  371.86   13.20
   4  -1  -3  404.46   17.40
   4   1  -3  396.36   15.10
   4   1  -3  386.66   15.50
  -4   1   3  397.16   17.40
  -4   1   3  396.86   16.30
  -3  -1   3   -2.40    1.20
   3  -1  -3    3.40    2.80
  -3  -1   3    3.60    7.90
   3  -1  -3    2.20    2.50
  -3  -1   3    1.00    1.90
   3   1  -3    2.40    2.00
  -3   1   3    1.60    2.60
  -3   1   3    3.90    2.50
   3   1  -3    1.50    2.10
  -2  -1   3    3.10    9.00
  -2  -1   3    0.60    1.60
   2  -1  -3   -2.70    1.90
   2  -1  -3    1.60    2.40
  -2  -1   3    0.10    1.40
   2   1  -3    2.00    1.80
   2   1  -3    2.70    2.30
  -2   1   3    1.50    2.20
  -2   1   3    0.50    2.00
   1  -1  -3  224.98    8.70
  -1  -1   3  213.08    7.50
   1  -1  -3  214.58    9.20
  -1  -1   3  205.48   26.40
  -1  -1   3  204.88    8.40
   1   1  -3  213.38    9.70
   1   1  -3  217.48    8.20
  -1   1   3  208.28    8.60
   1   1  -3  243.58   26.70
  -1   1   3  205.98    9.50
   0  -1   3 1041.60   24.40
   0  -1  -3  973.70   22.70
   0  -1  -3  974.30   23.50
   0  -1   3 1020.90   59.89
   0  -1   3 1017.80   27.20
   0   1   3 1012.60   24.00
   0   1  -3  991.50   24.80
   0   1  -3 1014.60   29.30
   0   1  -3 1074.39   56.19
   0   1   3  981.90   26.20
   1  -1   3  590.14   20.80
   1  -1   3  570.04   16.20
   1  -1   3  596.74   47.90
   1   1   3  583.14   14.40
   1   1   3  576.64   16.30
  -1   1  -3  573.14   16.70
  -1   1  -3  601.64   21.60
  -1   1  -3  582.34   43.80
   1   1   3  571.04   49.50
   2  -1   3  547.75   21.60
   2  -1   3  543.45   16.40
   2  -1   3  489.85   45.80
   2   1   3  550.04   14.30
  -2   1  -3  528.85   43.80
  -2   1  -3  547.45   16.70
   2   1   3  526.05   16.10
  -2   1  -3  541.25   21.70
   2   1   3  509.35   43.10
   3  -1   3   23.40    6.10
   3  -1   3   24.40    4.10
  -3  -1  -3   27.00    3.20
  -3  -1  -3   22.30   14.60
  -3  -1  -3   21.00    2.50
   3  -1   3   27.60   17.50
  -3   1  -3   16.20   13.30
   3   1   3   29.70    4.60
   3   1   3   16.30   10.40
   3   1   3   20.90    3.00
  -3   1  -3   21.00    3.90
  -3   1  -3   31.30    6.70
   4  -1   3  232.88   16.20
   4  -1   3  209.58   38.70
   4  -1   3  232.28   11.30
  -4  -1  -3  245.28    9.90
  -4  -1  -3  232.98    8.80
  -4  -1  -3  220.58   26.90
   4   1   3  231.98    9.60
  -4   1  -3  225.28   15.00
  -4   1  -3  215.88   32.00
   4   1   3  219.48   11.80
   4   1   3  248.08   21.10
   5  -1   3  378.06   15.90
  -5  -1  -3  363.66   12.80
   5  -1   3  375.36   21.10
  -5  -1  -3  371.06   14.40
  -5  -1  -3  362.06   31.20
   5   1   3  350.26   13.70
  -5   1  -3  391.06   43.10
  -5   1  -3  331.57   19.40
  -5   1  -3  380.86   15.60
   5   1   3  363.56   17.20
   6  -1   3  218.68   16.90
   6  -1   3  209.98   14.30
  -6  -1  -3  214.58   24.00
  -6  -1  -3  191.08    9.70
  -6  -1  -3  226.38   11.80
   6   1   3  222.58   11.30
  -6   1  -3  206.58   11.90
  -6   1  -3  233.98   35.30
   6   1   3  244.38   14.90
  -6   1  -3  230.78   16.70
  -7  -1  -3   15.90    4.10
   7  -1   3   17.80    6.70
  -7  -1  -3   23.50    5.00
   7  -1   3   28.30    5.90
  -7  -1  -3   24.60   10.70
  -7   1  -3   16.70    6.20
   7   1   3   18.60    5.60
   7   1   3   25.30    5.00
  -7   1  -3   25.60    5.20
  -7   1  -3    1.80   15.70
  -8  -1  -3   23.50   10.50
   8  -1   3    9.30    6.80
  -8  -1  -3   17.50    4.10
   8  -1   3   14.50    4.70
  -8  -1  -3   17.70    5.10
  -8   1  -3   13.30    4.10
   8   1   3   18.40    4.90
  -8   1  -3    9.10    5.70
   8   1   3   16.20    6.10
   9  -1   3   21.30    5.80
  -9  -1  -3   18.30    5.40
   9  -1   3    3.90    7.20
  -9  -1  -3   24.80   11.20
  -9  -1  -3   22.20    4.70
  -9   1  -3   27.50    6.40
   9   1   3   27.20    7.60
  -9   1  -3   30.30    8.40
   9   1   3   14.50    4.70
  -9   1  -3   34.80   22.10
 -10  -1  -3   61.49    8.40
 -10  -1  -3   55.89    9.20
  10  -1   3   69.89   13.20
  10  -1   3   74.89   11.60
 -10   1  -3   53.59    8.60
  10   1   3   66.19   12.60
 -10   1  -3   41.70   10.30
  10   1   3   47.40    8.50
 -10   1  -3   67.49   30.90
 -11  -1  -3    9.50    4.30
 -11  -1  -3    5.30    4.80
  11  -1   3    9.40    5.40
 -11   1  -3   19.80    9.60
  11   1   3   10.40    5.00
  12  -1   3   99.59   14.10
 -12  -1  -3  112.99   12.60
 -12  -1  -3   97.59   10.30
 -12   1  -3  116.69   37.00
  12   1   3   89.99   13.30
 -12   1  -3  117.39   20.90
 -13  -1  -3    0.40    4.90
 -13  -1  -3    8.60    5.20
  13  -1   3    0.70    5.20
 -13   1  -3    4.90    6.80
  13   1   3    6.40    5.30
 -13   1  -3  -26.40   26.50
 -14  -1  -3   34.00    9.10
  14  -1   3   32.70    9.60
 -14   1  -3   75.79   34.40
  14   1   3   40.50   10.40
 -14   1  -3   57.59   12.40
  15  -1   3    3.30    6.10
  15   1   3   -0.40    5.60
 -15   1  -3   14.20    8.70
  16  -1   3    8.60    8.00
 -16  -1  -3   18.50    8.50
 -16   1  -3    8.20    9.60
 -15  -2   3   31.70   39.30
  15  -2  -3  -11.20    6.00
 -15  -2   3    3.20    6.00
 -15  -2   3   -5.00    6.30
 -15   2   3    8.20   11.20
  15   2  -3    0.00    6.40
 -14  -2   3   -8.50   32.20
 -14  -2   3    8.50    5.20
  14  -2  -3   16.50    8.60
  14   2  -3   13.50    7.60
 -14   2   3    3.00    7.40
 -13  -2   3    8.40    4.80
  13  -2  -3    7.00    6.40
 -13  -2   3   16.40   28.20
 -13  -2   3    5.70    4.00
 -13   2   3   10.40    6.50
  13   2  -3   -0.40    4.90
 -12  -2   3    1.30    3.40
 -12  -2   3  -17.00   19.80
  12  -2  -3   -7.70    4.50
 -12  -2   3   -3.30    3.20
  12   2  -3    1.50    4.90
 -12   2   3   20.00   45.40
 -12   2   3    5.30    6.30
  11  -2  -3    0.70    4.70
 -11  -2   3    6.50    4.90
 -11  -2   3  -40.00   18.40
 -11  -2   3    7.50    3.40
 -11   2   3   77.09   45.30
 -11   2   3   12.00    6.90
  11   2  -3   13.00    6.10
 -10  -2   3    1.80    2.20
 -10  -2   3    5.20   16.70
  10  -2  -3   -2.20    4.10
 -10  -2   3   -1.00    2.90
  10   2  -3   -0.20    3.70
 -10   2   3   -1.70    4.20
  10   2  -3    2.60    4.60
 -10   2   3  -10.60   48.40
  -9  -2   3  -19.50   15.40
   9  -2  -3    5.30    4.20
   9  -2  -3   -4.90    5.30
  -9  -2   3    1.40    2.60
   9   2  -3    1.60    3.90
  -9   2   3    0.50    4.00
  -9   2   3   -1.50    2.70
  -8  -2   3  174.78    8.60
   8  -2  -3  185.18   15.00
   8  -2  -3  147.19   15.70
  -8  -2   3  156.58   40.30
  -8  -2   3  158.08    9.10
  -8   2   3  194.78   16.20
   8   2  -3  185.78   13.40
  -8   2   3  175.68   13.00
   8   2  -3  174.38   13.10
  -8   2   3  121.79   48.40
  -7  -2   3   11.10   17.40
   7  -2  -3   21.10    5.90
   7  -2  -3    5.10    4.70
  -7  -2   3   12.40    2.90
  -7  -2   3   10.70    2.50
  -7   2   3    5.70    4.50
  -7   2   3   11.00    3.80
   7   2  -3    9.90    3.80
   7   2  -3   16.10    4.80
  -6  -2   3   18.10   19.40
  -6  -2   3   32.40    2.80
  -6  -2   3   30.30    3.10
   6  -2  -3   27.50    7.10
   6   2  -3   29.50    5.40
   6   2  -3   24.40    5.20
  -6   2   3   28.90   28.60
  -6   2   3   27.90    7.00
  -6   2   3   22.70    5.20
   5  -2  -3   14.90    4.80
   5  -2  -3    6.20    4.10
  -5  -2   3   25.60   17.60
   5   2  -3   12.40    3.40
  -5   2   3   -9.10   19.70
   5   2  -3   10.60    3.40
  -5   2   3   15.80    6.00
  -5   2   3   13.40    3.90
   4  -2  -3   24.70    5.40
  -4  -2   3    3.30   15.50
   4  -2  -3   38.30    7.30
   4   2  -3   33.60    5.40
   4   2  -3   24.10    4.10
  -4   2   3    6.50   22.70
  -4   2   3   33.30    5.70
  -4   2   3   34.70    6.80
   3  -2  -3   64.59    7.90
  -3  -2   3   34.40   21.00
   3  -2  -3   50.69    6.00
   3   2  -3   74.49   22.90
   3   2  -3   49.20    5.10
  -3   2   3   56.09    6.80
  -3   2   3   52.69   29.20
   3   2  -3   53.59    4.50
  -3   2   3   55.49    5.80
   2  -2  -3   19.20    3.40
  -2  -2   3   30.30   22.20
   2  -2  -3   20.60    3.80
   2   2  -3   33.60   17.60
  -2   2   3   10.80    3.60
  -2   2   3   12.40   26.20
  -2   2   3   21.80    4.10
   2   2  -3   18.90    2.90
   2   2  -3   12.20    3.20
  -1  -2   3  126.19   37.20
  -1   2   3  117.59    7.10
   1   2  -3  121.79    7.80
   1   2  -3  124.99   30.00
  -1   2   3  122.59   40.20
  -1   2   3  118.29    7.00
   1   2  -3  121.79    5.90
   0  -2   3    5.90   15.00
   0   2   3   23.40   24.10
   0   2   3   16.00    2.60
   0   2  -3   25.20    3.30
   0   2   3   23.70    3.30
   0   2  -3   10.00   14.60
   0   2  -3   23.40    5.20
   1  -2   3  284.67   11.50
   1  -2   3  247.48   49.99
   1  -2   3  278.97    9.40
  -1  -2  -3  272.67   55.59
   1   2   3  389.66   72.79
  -1   2  -3  276.87   10.80
  -1   2  -3  281.77   15.30
  -1   2  -3  267.17   41.00
   2  -2   3  713.43   74.19
   2  -2   3  698.33   24.90
  -2  -2  -3  656.83   68.79
   2  -2   3  690.43   19.90
  -2   2  -3  692.23   27.50
  -2   2  -3  673.83   66.99
   2   2   3  651.23   65.59
  -2   2  -3  711.63   21.20
   3  -2   3    0.60   14.80
   3  -2   3    1.20    3.30
  -3  -2  -3   10.60   19.80
   3  -2   3   -1.10    1.50
  -3   2  -3   -3.50   14.30
   3   2   3    0.50    0.90
   3   2   3   -1.40   12.60
  -3   2  -3    1.00    1.80
  -3   2  -3    6.00    4.40
   3   2   3    2.30    1.20
   4  -2   3   83.19   35.60
   4  -2   3   74.39    6.70
   4  -2   3   80.79   11.40
  -4  -2  -3   78.39   28.50
   4   2   3   67.69    4.30
   4   2   3   62.29    5.00
   4   2   3   41.30   20.50
  -4   2  -3   43.10   23.90
  -4   2  -3   58.89    6.10
  -4   2  -3   52.79    9.70
  -5  -2  -3 1583.94  101.29
   5  -2   3 1514.65  116.09
   5  -2   3 1724.33   46.60
   5  -2   3 1712.53   55.79
  -5   2  -3 1749.22   55.89
  -5   2  -3 1657.13  114.49
  -5   2  -3 1782.02   47.30
   5   2   3 1753.52   87.79
   5   2   3 1718.33   44.50
   5   2   3 1678.23   41.10
  -6  -2  -3 2310.37  124.09
   6  -2   3 2576.64   78.39
   6  -2   3 2633.94   67.89
  -6   2  -3 2493.65  147.59
  -6   2  -3 2708.63   78.49
   6   2   3 2734.33   62.79
   6   2   3 2634.34   67.19
   6   2   3 2804.72  105.99
  -6   2  -3 2688.93   68.29
   7  -2   3  496.25   22.00
  -7  -2  -3  493.95   55.09
   7  -2   3  544.15   30.10
   7   2   3  502.55   19.00
  -7   2  -3  479.05   21.70
  -7   2  -3  470.35   63.39
   7   2   3  518.45   22.90
  -7   2  -3  464.75   27.20
   8  -2   3   46.80    8.70
  -8  -2  -3   -5.70   20.90
   8  -2   3   30.50    9.60
  -8  -2  -3   35.50    3.20
  -8  -2  -3   42.00    3.50
   8   2   3   45.00    8.40
  -8   2  -3   39.00    7.60
  -8   2  -3   64.49   30.60
   8   2   3   34.70    6.00
  -8   2  -3   34.60    9.50
   9  -2   3   92.89   16.00
   9  -2   3   66.59   10.50
  -9  -2  -3   47.50   24.50
  -9  -2  -3   77.09    5.50
  -9  -2  -3   78.29    5.90
   9   2   3   91.09    8.80
  -9   2  -3   59.99   31.60
  -9   2  -3   83.79    9.40
  -9   2  -3   71.29   14.00
   9   2   3   68.29   11.40
 -10  -2  -3  333.07   13.90
 -10  -2  -3  265.37   46.40
  10  -2   3  330.87   21.10
 -10  -2  -3  328.77   13.10
 -10   2  -3  348.67   69.19
  10   2   3  262.67   26.20
  10   2   3  346.17   18.90
 -10   2  -3  266.47   22.90
 -11  -2  -3  106.89    8.80
 -11  -2  -3   75.99   27.00
 -11  -2  -3   96.99    8.50
  11  -2   3  117.69   16.40
  11   2   3  118.99   12.00
 -11   2  -3  163.48   46.90
  11   2   3  101.19   15.00
 -11   2  -3   99.89   16.70
 -12  -2  -3    1.00    3.20
 -12  -2  -3  -35.00   18.50
 -12  -2  -3   -0.20    3.50
  12  -2   3   -2.50    4.20
  12   2   3    3.20    4.20
 -12   2  -3    3.00    5.80
 -12   2  -3   82.19   38.10
  13  -2   3   25.60    8.70
 -13  -2  -3   30.70    6.60
 -13  -2  -3   28.80    5.60
  13   2   3   29.40    8.60
 -13   2  -3   38.60   11.90
 -13   2  -3  -29.10   39.60
 -14  -2  -3    1.00    4.20
  14  -2   3   -7.90    4.70
 -14  -2  -3    0.10    4.50
  14   2   3    6.90    5.00
 -14   2  -3    6.80   46.40
 -14   2  -3   17.90    8.00
  15  -2   3    9.80    6.60
 -15  -2  -3   -8.00    4.60
 -15   2  -3 -125.19   74.09
  15   2   3   -7.50    5.80
  14  -3  -3   18.00    8.80
 -14  -3   3   33.10   48.70
 -14   3   3   17.10   13.50
  14   3  -3    8.00    9.30
 -13  -3   3   29.60   40.80
  13  -3  -3    2.90    6.50
 -13   3   3    0.30    7.20
  13   3  -3    4.10    6.20
 -12  -3   3    0.30   31.60
  12  -3  -3    4.70    6.60
  12   3  -3    6.90   10.50
 -12   3   3   -0.60    6.50
  11  -3  -3   -0.50    5.70
 -11  -3   3  -29.40   26.00
 -11   3   3    7.40    6.50
  11   3  -3    0.70    5.60
  10  -3  -3   56.79   11.70
 -10  -3   3  122.19   44.00
 -10   3   3   85.89   15.30
  10   3  -3   78.99   11.50
  10   3  -3   70.79   11.10
   9  -3  -3    7.30    7.90
  -9  -3   3    8.10   23.90
   9  -3  -3   13.80    5.80
   9   3  -3   12.90    5.20
   9   3  -3   13.30    5.00
  -9   3   3    3.70    5.10
   8  -3  -3    1.80    4.90
   8  -3  -3    0.10    6.10
  -8  -3   3    4.30   24.30
   8   3  -3    1.60    3.10
  -8   3   3    1.30    3.80
   8   3  -3   -0.70    3.10
  -8   3   3    8.90   36.70
  -8   3   3    6.40    5.50
   7  -3  -3    0.90    4.10
  -7  -3   3   -9.60   16.50
   7  -3  -3   12.40    6.10
  -7   3   3   19.40   36.30
   7   3  -3    2.60    3.70
  -7   3   3    9.70    4.60
  -7   3   3   13.40    5.70
   6  -3  -3    6.70    3.90
   6  -3  -3    3.10    5.10
  -6  -3   3   -6.90   20.40
   6   3  -3    5.80    2.80
  -6   3   3    0.40    3.20
   6   3  -3    5.40    2.70
  -6   3   3    5.20    4.40
  -6   3   3   -1.30   33.40
   5  -3  -3   22.00    7.00
  -5  -3   3   -5.10   18.60
  -5   3   3   12.60    4.30
  -5   3   3  -14.40   35.00
   5   3  -3   24.50    4.70
   5   3  -3   13.50    3.50
   5   3  -3   38.10   20.40
  -5   3   3   13.60    5.50
   4  -3  -3   23.30    4.90
   4  -3  -3   24.70    5.30
  -4  -3   3   28.10   26.80
  -4   3   3   24.50    5.00
   4   3  -3   17.20    3.50
  -4   3   3   13.90   28.90
  -4   3   3   36.50    7.50
   4   3  -3   49.90   20.70
   4   3  -3   22.70    4.40
  -3  -3   3   51.09   30.00
   3   3  -3   47.60    4.10
  -3   3   3   30.00   32.30
   3   3  -3   45.50    5.80
   3   3  -3   22.60   18.20
  -3   3   3   53.39    8.30
  -3   3   3   39.00    6.00
  -2  -3   3   12.10   21.90
   2   3  -3   19.80    4.10
   2   3  -3   23.60    3.20
   2   3  -3    8.10   16.30
  -2   3   3   36.80   32.10
  -2   3   3   23.70    5.40
  -2   3   3   17.10    4.00
  -1  -3   3   76.09   36.20
  -1   3   3   69.19   36.80
   1   3  -3   55.29    4.30
  -1   3   3   48.90    4.90
   1   3  -3   92.09   33.30
  -1   3   3   49.99    5.50
   0  -3   3  213.58   59.69
   0   3   3  231.28   59.89
   0   3  -3  242.98   14.30
   0   3  -3  210.38   52.89
   0   3   3  220.58    9.40
   0   3  -3  237.58    9.90
   0   3   3  233.88    9.20
   1  -3   3   92.19   41.80
  -1  -3  -3   72.29   36.70
  -1   3  -3   71.59   10.30
   1   3   3   79.59   36.90
  -1   3  -3   58.89   30.70
  -1   3  -3   74.09    5.80
  -2  -3  -3   26.20   22.80
   2  -3   3    0.50   17.50
  -2   3  -3   41.80   27.20
   2   3   3    1.70   18.00
  -2   3  -3   10.30    4.90
  -2   3  -3    5.10    2.40
   3  -3   3   17.40   28.10
   3  -3   3    5.40    3.70
  -3  -3  -3    1.20   21.30
   3  -3   3    3.30    2.30
   3   3   3  -13.00   13.80
  -3   3  -3    7.90    3.10
  -3   3  -3    4.70    4.60
  -4  -3  -3   56.79   34.30
   4  -3   3   60.09   34.20
   4  -3   3   80.49   10.80
   4  -3   3   61.49    6.40
  -4   3  -3   86.29   13.60
  -4   3  -3   84.19    7.70
   4   3   3   57.19   25.50
  -4   3  -3   32.30   30.30
  -5  -3  -3   16.40   23.10
   5  -3   3   18.00    6.10
   5  -3   3   16.60    4.40
   5  -3   3  -11.80   19.50
   5   3   3   15.00    2.50
   5   3   3   17.30    3.30
  -5   3  -3   20.10    5.20
  -5   3  -3  -20.40   17.00
   5   3   3  -20.60   14.20
  -5   3  -3   17.00    7.00
   6  -3   3   19.70    5.10
   6  -3   3   26.60    7.90
  -6  -3  -3   29.50   25.60
  -6   3  -3   11.50    4.20
  -6   3  -3   13.20    6.40
   6   3   3    8.70   14.80
  -6   3  -3    4.70   23.60
   6   3   3   19.10    3.40
   6   3   3   17.00    4.00
  -7  -3  -3  413.36   77.59
   7  -3   3  359.26   19.30
   7  -3   3  387.86   25.70
   7   3   3  417.86   46.10
   7   3   3  353.66   14.60
  -7   3  -3  336.27   19.00
   7   3   3  343.77   17.10
  -7   3  -3  240.18   62.09
  -7   3  -3  331.87   24.60
  -8  -3  -3   11.20   27.50
   8  -3   3   56.39   10.10
  -8   3  -3   45.10   11.60
   8   3   3   51.89    8.70
  -9  -3  -3  289.17   71.39
   9  -3   3  400.66   23.00
   9  -3   3  361.46   28.10
  -9   3  -3  379.66   27.80
   9   3   3  395.76   18.50
   9   3   3  332.87   21.00
  -9   3  -3  380.86   84.89
  10  -3   3   57.39   10.90
  10   3   3   60.39    8.80
 -10   3  -3   48.60   12.50
  10   3   3   51.89   13.70
 -10   3  -3   27.70   44.00
  11  -3   3    6.30    5.60
 -11   3  -3   99.59   49.70
 -11   3  -3    2.00    6.90
  11   3   3    2.60    6.70
  12  -3   3   46.00   10.80
 -12  -3  -3   35.10   33.90
 -12   3  -3   25.50   11.70
  12   3   3   40.90    9.10
  13  -3   3   35.70   10.80
 -13  -3  -3   35.10   39.00
 -13   3  -3   28.40   12.30
  13   3   3   43.10    8.90
  14  -3   3   28.30   10.00
 -14   3  -3   26.20   11.80
  13  -4  -3   56.09   13.50
 -13  -4   3   -8.80   57.09
  13   4  -3   34.80   10.40
 -13   4   3   36.50   12.40
  12  -4  -3   90.29   16.30
 -12  -4   3  158.88   74.19
  12   4  -3   82.89   14.00
 -12   4   3   90.39   17.50
  11  -4  -3   27.30    8.90
 -11   4   3   16.60    8.20
  11   4  -3   25.40    7.40
  10  -4  -3  -14.60    9.30
  10  -4  -3    5.50    7.00
 -10  -4   3  -62.69   32.40
  10   4  -3   -4.20    3.90
  10   4  -3   -4.60    6.50
 -10   4   3   -6.50    5.00
   9  -4  -3   47.00   10.70
   9  -4  -3    8.50    9.50
  -9  -4   3   67.99   49.99
  -9   4   3   24.20   10.00
   9   4  -3   43.10    8.00
   9   4  -3   44.50    8.50
   8  -4  -3   21.00    7.50
   8  -4  -3   22.70    8.80
  -8  -4   3  -15.80   34.80
  -8   4   3   38.10   10.00
   8   4  -3   36.70    6.10
   8   4  -3    8.10    5.40
   7  -4  -3   87.19   11.60
   7  -4  -3  122.99   11.40
  -7  -4   3   70.59   47.10
  -7   4   3   93.99   14.70
   7   4  -3   95.59    8.70
   6  -4  -3    2.00    3.40
   6  -4  -3   -4.90    3.50
  -6  -4   3   -9.30   33.70
  -6   4   3    2.30    3.50
  -6   4   3   12.50    5.80
   6   4  -3   10.90    3.70
   6   4  -3   -2.60    2.10
  -5  -4   3  128.79   55.09
   5   4  -3   94.09    8.20
  -5   4   3   82.59   12.60
   5   4  -3   83.79    7.10
  -5   4   3   78.29    8.90
  -4  -4   3  295.27   78.99
   4   4  -3  396.86   14.60
  -4   4   3  392.86   21.80
  -4   4   3  386.76   18.20
   4   4  -3  377.46   17.10
   4   4  -3  345.37   77.09
  -3  -4   3  557.24  111.09
  -3   4   3  498.25   20.30
   3   4  -3  514.85   17.00
   3   4  -3  507.45   72.09
  -3   4   3  525.55   26.90
   3   4  -3  523.25   20.60
  -2  -4   3   57.39   42.80
  -2   4   3   97.39   59.79
  -2   4   3   46.00    5.50
   2   4  -3   54.09    4.80
  -2   4   3   54.49    8.50
   2   4  -3   60.69   29.30
  -1  -4   3    7.20   33.60
  -1   4   3   32.60    5.70
  -1   4   3   30.40   33.50
   1   4  -3   33.10    6.70
  -1   4   3   23.10    4.10
   1   4  -3   28.50    4.10
   1   4  -3   13.10   22.90
   0  -4   3    6.20   30.80
   0   4   3    7.90    2.60
   0   4  -3   13.00   20.40
   0   4   3   30.90   35.70
   0   4  -3    8.60    4.70
   0   4   3    6.30    3.40
  -1  -4  -3   44.50   42.60
   1  -4   3   34.60   34.70
   1   4   3   39.00   36.30
  -1   4  -3  104.19   41.10
  -1   4  -3   48.00    9.40
  -1   4  -3   55.79    5.50
   2  -4   3   52.19   41.20
  -2  -4  -3   28.30   37.70
  -2   4  -3   49.50    5.80
  -2   4  -3   49.30   12.20
  -2   4  -3   21.30   38.40
   2   4   3   -2.30   29.10
   3  -4   3   -4.00   24.90
  -3  -4  -3   -5.40   25.20
   3   4   3  -22.20   26.00
  -3   4  -3   10.70    3.70
  -3   4  -3    7.60    4.80
   4  -4   3    6.80   34.70
  -4  -4  -3  -26.20   29.60
  -4   4  -3   33.80    6.10
   4   4   3   18.20   27.10
  -4   4  -3   22.00    7.90
   5  -4   3   68.79    8.10
   5  -4   3   37.10   44.20
   5  -4   3   87.29    7.40
  -5  -4  -3  100.09   46.20
  -5   4  -3   97.49   10.30
  -5   4  -3  101.29   16.60
   5   4   3   60.19   35.00
  -6  -4  -3   21.60   37.20
   6  -4   3   29.10    7.30
   6  -4   3   19.50    5.70
   6   4   3  -20.00   22.60
  -6   4  -3   19.50    5.70
   6   4   3   20.60    4.40
   6   4   3   23.40    3.50
  -6   4  -3   32.10   10.70
  -7  -4  -3   56.29   41.80
   7  -4   3   59.59   11.50
   7  -4   3   50.39    8.50
  -7   4  -3   52.69   12.60
   7   4   3   52.59    5.50
   7   4   3   23.30   21.30
   8  -4   3    6.40    4.80
  -8  -4  -3   34.80   33.10
   8  -4   3    6.80    7.90
   8   4   3   10.90    3.10
   8   4   3    8.40    4.50
   8   4   3   35.60   20.80
   9  -4   3    2.30    4.70
   9  -4   3   -3.60    8.30
  -9  -4  -3  -24.10   33.20
   9   4   3    3.40    3.20
  -9   4  -3   11.80    8.20
   9   4   3   -8.00    4.80
  10  -4   3   10.50    5.70
  10   4   3    1.10    3.50
  10   4   3    2.10    7.90
 -10   4  -3    7.50    7.60
  11  -4   3  218.48   22.90
 -11  -4  -3  181.98   65.49
 -11   4  -3  199.58   23.40
  11   4   3  216.28   15.60
  11   4   3  170.58   20.40
 -12  -4  -3   -1.80   42.80
  12  -4   3   12.60    8.40
  12   4   3    9.80    6.50
 -12   4  -3   14.80   10.10
 -13  -4  -3  -97.79   50.09
 -13   4  -3   29.70   12.40
 -10  -5   3  -75.39   53.89
  10   5  -3   24.60    8.80
 -10   5   3   26.10    9.30
  -9  -5   3  -25.40   50.59
   9   5  -3  -24.00    9.10
   9   5  -3    1.30    5.10
  -9   5   3    2.20    6.40
  -8  -5   3  -51.79   47.10
  -8   5   3   11.90    7.20
   8   5  -3    5.80    4.80
   8   5  -3    2.90    5.40
  -7  -5   3   30.40   48.30
   7   5  -3   -3.70    4.70
  -7   5   3    3.50    5.30
  -6  -5   3   74.39   55.49
   6   5  -3    8.80    3.70
  -6   5   3   -0.30    5.40
   6   5  -3    4.80    4.50
  -5  -5   3   22.30   47.60
  -5   5   3   19.90    7.40
   5   5  -3   40.30    7.10
   5   5  -3    9.60    4.00
  -5   5   3   21.80    6.20
  -4  -5   3   35.60   40.30
   4   5  -3    8.90    4.10
  -4   5   3   -0.80    3.70
  -3  -5   3  -32.60   33.30
   3   5  -3   12.50    4.40
   3   5  -3   -2.50    2.40
  -3   5   3   15.20    4.70
  -3   5   3    1.60    3.20
  -2  -5   3   23.80   51.29
  -2   5   3   92.59   10.60
   2   5  -3   82.99    6.90
  -2   5   3   92.59    8.10
   2   5  -3   99.19   11.10
  -1  -5   3   86.59   62.69
  -1   5   3  121.59    8.60
   1   5  -3  121.59    8.50
  -1   5   3  118.89   10.50
   1   5  -3  136.29   13.10
   0  -5   3   84.79   58.29
   0   5  -3  129.49   14.60
   0   5   3  141.99   10.10
   0   5  -3  125.09    9.30
   0   5   3  139.99    8.40
   1  -5   3  -22.30   34.50
   1   5   3    9.40    3.00
   1   5   3   -3.80    1.90
  -1   5  -3   18.10    6.00
  -1   5  -3    5.30    3.20
   2  -5   3   -7.60   47.80
  -2   5  -3   11.40    4.50
  -2   5  -3   -7.90    4.60
   3  -5   3   11.10   39.80
  -3  -5  -3    9.80   37.30
  -3   5  -3    1.90    5.00
  -3   5  -3    6.20    5.90
  -4  -5  -3  -45.40   41.60
   4  -5   3   26.30   49.70
  -4   5  -3   -1.30    5.80
  -4   5  -3   -0.50    3.20
  -5  -5  -3  -41.80   39.90
  -5   5  -3   -1.50    5.60
  -6  -5  -3  -22.40   39.90
  -6   5  -3    4.40    6.70
  -7  -5  -3  105.99   59.79
   7   5   3   88.39    8.70
  -7   5  -3   70.29   15.80
   7   5   3   93.99    7.10
  -8  -5  -3   35.20   56.89
   8  -5   3   29.10    6.80
   8   5   3   27.00    5.40
   8   5   3   20.70    6.80
  -8   5  -3   26.70   11.40
   9  -5   3   -3.60    6.50
  -9  -5  -3  -96.69   46.50
   9  -5   3  -12.30    9.70
   9   5   3  -11.10    6.90
  -9   5  -3   15.30    8.90
   9   5   3    4.80    4.00
 -10  -5  -3  -88.29   58.29
  10  -5   3   68.89   11.90
 -10   5  -3   77.29   17.70
  -6  -6   3  -57.89   52.39
  -6   6   3   -9.80    6.70
  -5  -6   3   20.80   52.09
  -4  -6   3   55.59   52.59
   4   6  -3   29.60    8.10
  -3  -6   3   39.70   48.10
  -3   6   3    4.40    5.10
   3   6  -3   -1.60    4.00
  -3   6   3    7.70    6.00
   3   6  -3    1.10    7.40
  -2  -6   3   60.49   57.69
   2   6  -3   18.70    4.90
  -2   6   3   30.50    7.50
  -2   6   3   38.30    7.10
   2   6  -3   45.20    9.50
  -1  -6   3    5.20   49.30
  -1   6   3    8.40    5.70
  -1   6   3    9.70    4.30
   1   6  -3    1.30    6.50
   1   6  -3   -4.60    3.70
   0  -6   3  -58.59   41.10
   0   6  -3    4.90    4.70
   0   6   3   23.50    4.80
   0   6   3    4.10    3.40
   0   6  -3    5.40    7.80
   1  -6   3   49.70   72.29
  -1   6  -3  127.09   18.70
   1   6   3  150.98   10.70
   2  -6   3   -8.10   56.69
  -2   6  -3   32.10    7.90
  -2   6  -3   42.90   11.90
  -3   6  -3   72.99   13.80
  -4   6  -3   28.70   16.00
  -5   6  -3    6.30    8.30
  -6   6  -3    4.10    8.70
  16   0  -4   48.50   14.30
 -16   0   4   44.70   11.40
  15   0  -4   11.70    7.40
 -15   0   4   -0.10    6.30
 -14   0   4   32.60    8.70
  14   0  -4   23.10    8.90
  13   0  -4   10.50    6.80
 -13   0   4   -7.50    4.60
  12   0  -4   13.90    7.90
 -12   0   4   21.20    7.70
  11   0  -4    2.00    4.50
 -11   0   4    2.10    3.10
 -11   0   4   -1.50    4.40
 -10   0   4    3.30    3.20
  10   0  -4    2.40    4.30
  10   0  -4   -6.30    4.30
 -10   0   4   -2.30    3.90
   9   0  -4    0.20    3.50
  -9   0   4   -1.90    3.20
  -8   0   4   39.60    8.00
   8   0  -4   37.10    7.70
  -8   0   4   47.90    7.30
   8   0  -4   43.90    8.30
   7   0  -4    4.90    3.40
  -7   0   4   -3.60    2.10
  -7   0   4    1.90    2.30
   7   0  -4   -1.50    2.80
   6   0  -4  268.77   15.40
  -6   0   4  243.88   13.20
   6   0  -4  278.57   15.70
  -6   0   4  268.17   14.80
  -5   0   4   -1.70    1.50
   5   0  -4   -4.00    1.80
   5   0  -4    0.00    2.20
  -5   0   4    0.80    2.40
   4   0  -4    5.00    3.30
   4   0  -4    2.70    2.80
  -4   0   4    4.70    3.00
  -4   0   4    0.50    2.00
   3   0  -4    2.10    2.30
   3   0  -4    2.00    2.90
  -3   0   4   -1.40    1.80
  -3   0   4    1.70    2.30
  -2   0   4 1145.59   31.40
   2   0  -4 1121.49   30.00
  -2   0   4 1130.49   29.80
  -1   0   4    0.50    2.20
  -1   0   4   -1.70    1.60
   1   0  -4   -2.10    1.60
   1   0  -4    0.50    2.50
   0   0   4  410.36   16.60
   0   0  -4  412.26   16.70
   0   0   4  409.96   13.10
  -1   0  -4   -0.60    1.60
   1   0   4    2.20    3.20
  -1   0  -4    1.40    3.20
   1   0   4    1.00    1.60
  -2   0  -4  637.64   22.90
   2   0   4  641.14   18.50
   2   0   4  624.64   23.30
  -3   0  -4    1.70    1.90
  -3   0  -4   -2.50    2.90
   3   0   4   -4.20    2.70
   3   0   4    3.80    4.90
   3   0   4   -1.30    1.50
   4   0   4    1.20    1.80
  -4   0  -4    1.80    1.90
  -4   0  -4    2.30    3.10
   4   0   4    2.70    3.90
   5   0   4   -3.20    1.30
  -5   0  -4   -0.90    3.10
   5   0   4    2.40    3.80
  -5   0  -4    1.00    1.70
   6   0   4  205.48   11.80
  -6   0  -4  210.28   14.40
   6   0   4  188.38   15.30
  -6   0  -4  196.78   10.90
  -7   0  -4   -0.80    1.80
   7   0   4    2.90    4.00
   7   0   4   -0.40    2.00
  -7   0  -4   -2.00    3.30
  -8   0  -4  268.77   17.90
   8   0   4  289.57   20.80
  -8   0  -4  291.47   14.90
   8   0   4  311.67   16.60
  -9   0  -4    6.40    5.20
   9   0   4   -2.00    2.40
  -9   0  -4   -4.50    1.80
  10   0   4    8.40    7.10
 -10   0  -4   17.60    5.00
  10   0   4    9.00    5.00
 -10   0  -4   12.30    5.80
 -11   0  -4   -1.70    4.00
 -11   0  -4    3.70    3.80
  11   0   4    2.20    3.70
  12   0   4   12.40    6.00
 -12   0  -4   15.10    8.10
  13   0   4    0.50    4.90
 -14   0  -4   -3.50    6.60
  14   0   4    8.30    6.70
  15   0   4    4.30    5.00
 -15   0  -4   -7.90    6.40
  16   0   4  183.28   20.50
 -16   0  -4  124.99   18.60
  16  -1  -4  -11.00    7.40
 -16  -1   4   13.10   31.70
 -16  -1   4   11.60    7.20
  16   1  -4    3.30    8.40
 -15  -1   4   19.70    7.50
  15  -1  -4   10.50    9.00
 -15  -1   4   30.80   27.90
 -15   1   4   -5.50    6.60
  15   1  -4    2.30    7.30
  14  -1  -4   14.30    8.10
 -14  -1   4    3.20   24.40
 -14  -1   4    9.20    6.20
 -14   1   4   13.00    8.00
  14   1  -4   11.40    8.10
  13  -1  -4   25.40   10.10
 -13  -1   4   29.70    9.20
 -13  -1   4   53.29   24.60
  13   1  -4   33.70    9.70
 -13   1   4   33.10    9.80
  12  -1  -4    0.80    6.20
 -12  -1   4    9.20    5.20
 -12  -1   4   12.20    4.10
 -12   1   4   12.70    7.70
 -11  -1   4   52.49    9.70
 -11  -1   4   58.09    9.90
  11  -1  -4   57.09   11.80
 -11   1   4   43.80   10.50
  11   1  -4   42.30    9.90
 -10  -1   4    7.40    4.50
  10  -1  -4   10.10    5.90
  10  -1  -4   10.30    6.30
 -10  -1   4    9.00    4.00
  10   1  -4    8.30    4.70
 -10   1   4   15.30    5.70
  10   1  -4    5.60    5.00
 -10   1   4    7.80    5.00
  -9  -1   4  116.79    9.30
  -9  -1   4   94.89    9.90
   9  -1  -4   83.19   13.20
   9  -1  -4  102.39   11.80
  -9   1   4  123.39   12.80
   9   1  -4   87.99   12.30
  -9   1   4  108.69   10.10
   9   1  -4   91.09   11.10
   8  -1  -4   14.90    5.60
  -8  -1   4   23.60    4.90
  -8  -1   4   26.10    5.90
   8  -1  -4   20.20    6.90
   8   1  -4   20.80    6.10
  -8   1   4   12.10    5.50
  -8   1   4   22.40    5.40
   8   1  -4   26.80    6.70
  -7  -1   4   80.89    6.90
   7  -1  -4   74.09   11.40
  -7  -1   4   76.59    7.60
   7  -1  -4   79.29   11.20
   7   1  -4   68.19    7.90
  -7   1   4   72.49    8.00
  -7   1   4   80.59    9.60
   7   1  -4   80.29    8.90
  -6  -1   4  299.87   13.40
  -6  -1   4  333.77   15.10
   6  -1  -4  323.07   18.30
  -6   1   4  310.47   15.80
   6   1  -4  335.57   17.00
   6   1  -4  312.67   15.90
  -6   1   4  321.07   17.60
   5  -1  -4 2372.76   62.69
  -5  -1   4 2236.88   55.89
  -5  -1   4 2333.27   57.19
   5  -1  -4 2357.16   62.79
   5   1  -4 2347.67   59.09
   5   1  -4 2324.17   60.09
  -5   1   4 2220.58   59.69
  -5   1   4 2391.36   62.09
   4  -1  -4   55.39    7.60
   4  -1  -4   68.99    7.70
  -4  -1   4   49.80    5.30
  -4  -1   4   48.30    4.80
   4   1  -4   63.19    6.70
  -4   1   4   63.39    9.10
  -4   1   4   54.29    7.40
   4   1  -4   59.99    6.00
  -3  -1   4  196.68    9.00
   3  -1  -4  207.58   11.90
   3  -1  -4  200.58   11.00
  -3  -1   4  197.18    9.20
  -3   1   4  192.58   10.80
  -3   1   4  185.48   10.60
   3   1  -4  189.88   10.70
   3   1  -4  192.38    9.60
   2  -1  -4   77.59    6.30
  -2  -1   4   73.99    5.20
  -2  -1   4   86.59   21.50
  -2  -1   4   66.29    5.50
   2  -1  -4   72.89    7.00
   2   1  -4   79.19    5.70
  -2   1   4   70.69    6.10
   2   1  -4   70.79    6.60
  -2   1   4   74.89    6.60
   1  -1  -4    0.20    1.90
   1  -1  -4   -0.40    2.70
  -1  -1   4   -1.30    2.10
  -1  -1   4    3.30    1.80
  -1  -1   4   10.80   10.50
   1   1  -4    5.30    2.00
  -1   1   4    3.40    2.20
   1   1  -4    2.40    2.80
  -1   1   4    8.00    3.20
   0  -1   4  411.16   15.80
   0  -1  -4  416.36   12.10
   0  -1   4  377.56   36.90
   0  -1   4  410.06   12.90
   0  -1  -4  410.16   14.20
   0   1  -4  418.66   13.60
   0   1   4  415.36   12.80
   0   1   4  394.66   15.40
   0   1  -4  427.76   18.00
   1  -1   4  153.98   10.80
   1  -1   4  132.79   26.40
  -1  -1  -4  145.79    6.70
  -1  -1  -4  147.39    5.50
   1  -1   4  144.39    7.10
   1   1   4  135.39    6.20
  -1   1  -4  201.78   26.00
  -1   1  -4  145.09    7.40
  -1   1  -4  149.39   11.50
   1   1   4  145.19    8.60
   2  -1   4  764.92   28.10
   2  -1   4  681.23   53.59
  -2  -1  -4  773.62   20.20
  -2  -1  -4  786.12   19.00
   2  -1   4  785.52   22.20
   2   1   4  791.32   23.80
  -2   1  -4  837.72   29.50
   2   1   4  737.63   54.39
  -2   1  -4  798.22   50.79
   2   1   4  763.82   20.30
  -2   1  -4  777.22   22.60
  -3  -1  -4  159.58    6.60
  -3  -1  -4  165.78    7.70
   3  -1   4  145.69   30.70
   3  -1   4  157.98    8.70
   3  -1   4  145.79   12.40
  -3   1  -4  192.38   32.60
   3   1   4  161.08   10.00
   3   1   4  162.08    7.50
  -3   1  -4  150.88   12.80
   3   1   4  182.68   25.40
  -3   1  -4  153.38    8.70
   4  -1   4 5377.46  116.09
   4  -1   4 5215.98  126.19
  -4  -1  -4 5164.48  111.39
   4  -1   4 4966.10  178.08
  -4  -1  -4 5313.57  113.59
   4   1   4 5239.78  118.79
  -4   1  -4 5210.18  115.69
  -4   1  -4 5421.76  125.89
  -4   1  -4 5099.49  167.28
   4   1   4 5167.58  112.79
   4   1   4 4840.32  140.09
  -5  -1  -4  207.98   10.90
   5  -1   4  227.78   12.10
  -5  -1  -4  220.28    9.80
   5  -1   4  198.78   37.70
   5  -1   4  212.28   16.70
   5   1   4  220.58   10.60
   5   1   4  211.18   13.60
  -5   1  -4  192.18   30.50
   5   1   4  278.97   17.60
  -5   1  -4  222.28   11.80
  -5   1  -4  256.77   17.10
   6  -1   4  572.04   28.90
  -6  -1  -4  515.95   17.90
  -6  -1  -4  556.44   20.50
   6  -1   4  547.35   21.60
   6   1   4  527.25   24.20
  -6   1  -4  550.04   27.00
  -6   1  -4  552.24   21.00
   6   1   4  533.05   19.50
  -6   1  -4  497.05   47.80
   7  -1   4   -3.50    3.70
   7  -1   4   -1.20    2.00
  -7  -1  -4   -1.30    1.80
  -7  -1  -4    2.20    2.50
  -7   1  -4   -3.80    1.50
  -7   1  -4    0.30    3.20
   7   1   4    6.40    4.30
  -7   1  -4   14.00   11.80
   8  -1   4   -2.30    4.60
  -8  -1  -4   -0.90    2.80
  -8  -1  -4    3.10    2.50
   8  -1   4    0.60    2.80
   8   1   4    4.40    3.00
  -8   1  -4    1.30   12.10
   8   1   4    7.50    4.40
  -8   1  -4    7.50    3.00
  -8   1  -4   -0.10    3.70
   9  -1   4   -5.90    5.00
  -9  -1  -4    1.70    3.50
   9  -1   4    0.50    2.80
  -9   1  -4   -4.80    2.40
  -9   1  -4   -1.50    4.20
  -9   1  -4   14.30   15.40
   9   1   4    3.40    3.10
   9   1   4   -6.10    3.90
  10  -1   4   -1.00    2.90
 -10  -1  -4   -3.60    2.50
 -10  -1  -4    3.20    3.70
 -10   1  -4   -1.40    2.70
  10   1   4   -0.80    5.20
 -10   1  -4    3.30    5.90
 -10   1  -4  -33.60   17.10
  10   1   4   -3.10    2.80
 -11  -1  -4   11.30    5.30
 -11  -1  -4    3.20    3.20
  11  -1   4   -3.80    3.30
  11   1   4   -1.20    3.20
 -11   1  -4    0.30    5.30
 -12  -1  -4   48.20    9.60
  12  -1   4   35.30    8.70
 -12  -1  -4   44.30    8.10
 -12   1  -4   21.80   23.00
 -12   1  -4   42.40   11.50
  12   1   4   39.90    9.20
  13  -1   4  120.99   14.80
 -13  -1  -4  151.68   12.80
 -13  -1  -4  124.49   14.00
 -13   1  -4  134.49   20.10
  13   1   4  123.79   14.50
 -13   1  -4   76.89   29.70
  14  -1   4   67.49   12.40
 -14  -1  -4   88.69   13.90
 -14   1  -4   69.39   27.90
 -14   1  -4   89.59   16.00
  14   1   4   89.69   13.80
  15  -1   4   -0.50    5.70
 -15   1  -4   -0.40    6.20
  15   1   4    8.40    6.60
 -16  -1  -4    7.20    7.60
  16  -1   4    2.00    7.50
 -16   1  -4   21.10   11.10
  16   1   4   23.70    8.90
  15  -2  -4  -12.60    7.30
 -15  -2   4   20.20    7.30
 -15  -2   4   10.90    6.90
 -15  -2   4  -45.30   38.90
  15   2  -4   -4.60    7.00
 -14  -2   4  -24.00   34.80
  14  -2  -4  -12.80    6.30
 -14  -2   4    5.50    5.70
 -14  -2   4    8.00    6.30
 -14   2   4   -4.10    6.40
  14   2  -4   -4.10    6.90
 -13  -2   4   33.20   29.70
  13  -2  -4    0.00    6.00
 -13  -2   4   -0.10    4.00
 -13  -2   4   -9.60    3.70
  13   2  -4   10.20    6.50
 -13   2   4  -10.90    4.80
 -12  -2   4   -1.10    3.70
 -12  -2   4    3.60    3.50
 -12  -2   4    2.30   21.30
  12  -2  -4    1.40    5.70
 -12   2   4    4.60    5.50
 -11  -2   4   15.00    5.00
  11  -2  -4   22.50    8.20
 -11  -2   4   15.20    4.30
 -11  -2   4   14.60   22.30
 -11   2   4   10.30    6.80
  11   2  -4   21.90    7.70
  10  -2  -4   -0.90    5.00
 -10  -2   4   18.60   23.20
 -10  -2   4    6.30    3.70
 -10  -2   4    6.20    2.80
  10   2  -4   12.80    5.40
 -10   2   4   -3.00    4.30
  10   2  -4    5.20    5.20
   9  -2  -4    9.70    5.60
   9  -2  -4    9.00    5.00
  -9  -2   4    4.70    2.40
  -9  -2   4    1.40   17.20
  -9  -2   4    5.30    3.20
   9   2  -4   -2.60    3.80
   9   2  -4    8.40    5.10
  -9   2   4    2.20    3.70
  -9   2   4   10.00    5.90
   8  -2  -4   -1.20    3.70
  -8  -2   4   -0.10    1.80
  -8  -2   4    2.60   14.90
   8  -2  -4    3.90    5.80
  -8  -2   4    1.50    2.40
  -8   2   4    6.80    5.00
   8   2  -4    2.60    3.60
   8   2  -4    4.20    4.00
  -8   2   4    2.20    2.70
   7  -2  -4    0.40    4.60
  -7  -2   4   -3.70   13.50
   7  -2  -4    7.00    4.40
  -7  -2   4    5.80    2.60
  -7  -2   4    9.00    2.40
   7   2  -4    7.10    3.80
  -7   2   4    2.50    3.90
  -7   2   4   11.00    4.20
   7   2  -4    4.10    2.90
  -6  -2   4   44.70    4.10
  -6  -2   4   41.60    3.80
  -6  -2   4   32.60   19.10
   6  -2  -4   39.50    8.10
   6  -2  -4   49.40    8.90
  -6   2   4   41.00    8.00
   6   2  -4   52.49    6.10
   6   2  -4   42.70    7.20
  -6   2   4   41.90    6.90
  -5  -2   4    3.70    1.60
   5  -2  -4    1.10    3.00
  -5  -2   4    6.60    1.60
   5  -2  -4    2.10    3.40
  -5   2   4    1.20    2.20
   5   2  -4    3.20    3.10
  -4  -2   4    3.40    1.10
   4  -2  -4   -4.60    2.10
  -4  -2   4   -1.60    9.70
  -4  -2   4    0.60    1.00
   4  -2  -4    2.20    3.20
   4   2  -4    5.30    2.40
   4   2  -4    4.40    2.80
  -4   2   4    6.00    3.60
  -4   2   4   -1.30    2.10
   3  -2  -4   76.99    7.40
   3  -2  -4   69.89    7.10
  -3  -2   4   83.19   27.40
  -3   2   4   73.39    7.70
  -3   2   4   81.39    7.20
  -3   2   4   75.69   37.50
   3   2  -4   84.39    6.00
   3   2  -4   76.69    7.00
   3   2  -4  129.69   28.70
  -2  -2   4  872.41   76.69
   2  -2  -4  948.71   26.90
  -2   2   4 1000.60   97.89
  -2   2   4  956.80   29.00
   2   2  -4 1102.79   72.29
  -2   2   4 1012.40   29.40
   2   2  -4  978.90   26.30
   2   2  -4  977.10   29.50
  -1  -2   4    1.10    0.90
  -1  -2   4    2.20    1.20
  -1  -2   4   -3.00   12.90
  -1   2   4    1.40    2.10
   1   2  -4    3.20   10.30
   1   2  -4    3.40    1.80
   1   2  -4    1.20    2.60
  -1   2   4   19.80   20.30
  -1   2   4    4.20    2.20
   0  -2   4  109.39   35.50
   0  -2   4  109.09    5.10
   0  -2   4  102.89    6.20
   0   2  -4  112.89    6.50
   0   2   4  102.69    7.00
   0   2  -4  109.79    9.80
   0   2   4  138.19   42.50
   0   2  -4  122.99   30.30
   0   2   4  110.99    5.80
   1  -2   4  438.26   13.70
   1  -2   4  445.26   16.70
   1  -2   4  356.76   63.69
  -1   2  -4  439.16   50.89
   1   2   4  436.66   11.70
   1   2   4  423.46   13.20
  -1   2  -4  461.15   21.30
  -1   2  -4  414.66   14.90
   2  -2   4  435.56   15.10
   2  -2   4  469.55   20.40
   2  -2   4  419.96   58.29
   2   2   4  462.55   11.80
   2   2   4  450.95   55.49
  -2   2  -4  440.86   22.30
   2   2   4  442.76   13.00
  -2   2  -4  437.66   52.39
  -2   2  -4  458.95   16.30
   3  -2   4  -16.50   14.30
   3  -2   4    5.90    4.30
   3  -2   4    2.70    2.10
  -3  -2  -4   10.40   18.90
  -3   2  -4   -7.60    3.00
   3   2   4    2.20    1.90
   3   2   4   -0.70    1.10
  -3   2  -4    0.80    1.80
   3   2   4   -2.00   12.20
  -3   2  -4  -12.10   10.50
   4  -2   4  627.64   28.80
  -4  -2  -4  687.43   67.99
   4  -2   4  636.44   72.59
   4  -2   4  646.84   22.20
   4   2   4  646.14   18.20
   4   2   4  659.63   21.00
  -4   2  -4  650.13   30.00
  -4   2  -4  660.33   67.19
   4   2   4  579.64   55.39
  -4   2  -4  674.63   23.10
   5  -2   4  339.87   21.80
  -5  -2  -4  254.77   47.60
   5  -2   4  365.66   16.50
   5  -2   4  235.88   55.39
   5   2   4  364.86   40.10
   5   2   4  349.37   12.90
  -5   2  -4  366.96   52.29
  -5   2  -4  385.46   16.90
  -5   2  -4  373.56   22.70
   5   2   4  377.16   16.20
   6  -2   4  647.14   32.80
   6  -2   4  668.93   25.20
  -6  -2  -4  549.85   57.79
   6   2   4  676.63   47.50
  -6   2  -4  730.03   33.70
  -6   2  -4  673.23   25.30
  -6   2  -4  557.04   66.29
   6   2   4  701.63   21.80
   7  -2   4   56.59   11.30
   7  -2   4   52.69    8.30
  -7  -2  -4   12.80   21.80
  -7   2  -4   34.30   21.80
   7   2   4   48.20    6.60
  -7   2  -4   47.90    7.50
  -7   2  -4   49.50   10.60
   7   2   4   48.20    8.20
  -8  -2  -4   95.39    5.00
   8  -2   4   93.89   10.20
  -8  -2  -4  105.79   30.80
  -8  -2  -4   97.69    5.20
  -8   2  -4   87.09    9.30
  -8   2  -4   84.09   14.30
  -8   2  -4   92.39   34.70
   8   2   4   96.89   11.20
   8   2   4   96.39    8.40
  -9  -2  -4   36.40    4.50
  -9  -2  -4   37.00   21.20
   9  -2   4   53.19    9.50
  -9  -2  -4   47.10    4.50
   9  -2   4   64.09   13.20
   9   2   4   41.30    7.30
  -9   2  -4  -11.20   21.30
   9   2   4   39.50    8.80
  -9   2  -4   46.90   12.80
 -10  -2  -4  128.09    7.70
  10  -2   4  131.39   13.30
 -10  -2  -4  121.69    8.50
 -10  -2  -4  109.29   29.10
 -10   2  -4  129.49   19.40
  10   2   4  124.39   11.30
 -10   2  -4   71.49   38.20
  10   2   4  135.69   15.40
 -11  -2  -4    5.30    3.20
 -11  -2  -4   19.90   17.50
 -11  -2  -4   -3.30    2.80
 -11   2  -4    9.70   30.20
  11   2   4    5.50    6.40
 -11   2  -4   -2.80    5.40
  11   2   4    3.70    4.50
 -12  -2  -4    9.90    3.70
 -12  -2  -4    9.20    4.20
  12  -2   4    7.00    5.90
  12   2   4   -0.20    3.90
 -12   2  -4    8.70    7.80
 -12   2  -4   11.90   30.20
 -13  -2  -4    5.80    5.10
 -13  -2  -4   14.70    4.60
  13  -2   4   20.60    7.90
 -13   2  -4   14.90   10.10
 -13   2  -4   -6.60   34.20
  13   2   4   17.20    7.50
  14  -2   4  -11.70    4.80
 -14  -2  -4   -4.50    4.10
 -14  -2  -4   -3.80    4.60
 -14   2  -4    5.90    7.60
  14   2   4    6.00    5.90
  15  -2   4   22.60   12.50
 -15  -2  -4   14.50    5.80
  15   2   4   23.80    9.00
  14  -3  -4    0.70    7.60
 -14  -3   4   60.09   48.50
  14   3  -4    2.00    6.80
 -14   3   4    0.90    7.50
 -13  -3   4  -40.50   37.70
  13  -3  -4    2.90    7.10
  13   3  -4   12.80    7.60
 -13   3   4    0.90    7.60
 -12  -3   4   21.00   41.90
  12  -3  -4    1.30    7.40
  12   3  -4    9.10    7.90
 -12   3   4   11.40    9.40
 -11  -3   4  -14.40   34.50
  11  -3  -4   12.90    8.10
 -11   3   4   14.70    8.70
  11   3  -4   17.00    7.20
 -10  -3   4  -35.80   21.30
  10  -3  -4   -3.70    4.90
 -10   3   4    6.40    5.40
  10   3  -4    3.40    4.90
  10   3  -4    1.50    5.00
   9  -3  -4   68.69   12.40
   9  -3  -4   57.69   14.30
   9   3  -4   57.39    9.60
   9   3  -4   74.79   10.40
  -9   3   4   68.69   12.70
   8  -3  -4   80.99   12.50
  -8  -3   4  103.69   43.90
   8  -3  -4   78.49   14.10
  -8   3   4   89.89   13.80
   8   3  -4  112.69   10.10
  -8   3   4   44.80   42.70
   8   3  -4  105.69   10.70
  -7  -3   4   77.69   37.80
   7  -3  -4   44.20    9.60
   7  -3  -4   55.39    9.70
  -7   3   4   38.20    7.60
   7   3  -4   42.20    6.60
  -7   3   4   78.69   42.60
  -7   3   4   35.60    9.20
   7   3  -4   49.70    8.10
  -6  -3   4   51.69   30.50
   6  -3  -4   49.90    8.80
   6  -3  -4   45.20    8.80
   6   3  -4   37.70    6.00
  -6   3   4   50.89   10.20
   6   3  -4   41.70    7.20
  -6   3   4   85.79   54.19
  -6   3   4   44.50    8.00
   5  -3  -4  101.39   19.30
   5  -3  -4   76.99    8.90
  -5  -3   4   63.79   32.20
  -5   3   4  117.69   11.40
   5   3  -4   88.39    8.20
  -5   3   4   78.39   57.19
   5   3  -4   94.59   10.00
  -5   3   4  103.79    9.30
   4  -3  -4   48.40    6.70
   4  -3  -4   55.59    6.50
  -4  -3   4   22.10   25.10
  -4   3   4    1.20   31.80
  -4   3   4   49.70    7.20
   4   3  -4   52.59    6.10
   4   3  -4   36.60    5.20
   4   3  -4   53.89   23.60
  -4   3   4   43.50   11.30
  -3  -3   4  152.08   47.70
  -3   3   4  263.97   69.99
   3   3  -4  228.08   45.20
   3   3  -4  255.87   10.80
  -3   3   4  265.97   14.90
  -3   3   4  237.48   13.00
   3   3  -4  229.58   12.90
  -2  -3   4   73.29   35.70
   2   3  -4   71.69    7.40
  -2   3   4   60.49    6.20
  -2   3   4   50.59   31.40
   2   3  -4   41.80   21.40
   2   3  -4   61.49    5.00
  -2   3   4   66.19    7.00
  -1  -3   4  119.49   42.80
  -1   3   4  110.89    7.50
   1   3  -4   62.39   26.90
  -1   3   4  102.59   44.50
   1   3  -4  111.29    6.70
   1   3  -4  101.59    9.70
  -1   3   4  101.59    7.40
   0  -3   4   76.59   37.10
   0   3  -4   72.29   30.30
   0   3   4   75.79    5.40
   0   3   4   79.19   39.70
   0   3  -4   70.09    5.70
   0   3   4   78.49    5.70
   0   3  -4   79.99    9.30
   1  -3   4  171.28   55.69
  -1   3  -4   95.79   10.80
   1   3   4   42.60   27.10
  -1   3  -4   60.29   29.50
   2  -3   4   20.20   24.50
   2  -3   4   11.70    3.10
  -2  -3  -4    7.50   18.70
   2  -3   4   10.80    2.40
  -2   3  -4   10.10    3.10
  -2   3  -4    1.60   18.30
   2   3   4  -18.10   14.40
  -2   3  -4    1.10    3.80
   3  -3   4   13.20   24.30
   3  -3   4    3.10    2.10
  -3  -3  -4    9.20   19.70
   3  -3   4    0.80    3.40
  -3   3  -4   -1.20    1.70
   3   3   4    2.80   19.40
  -3   3  -4    4.40    4.90
  -3   3  -4  -16.80   19.10
   4  -3   4  180.78   15.10
  -4  -3  -4  181.88   53.59
   4  -3   4  113.19   47.30
   4  -3   4  174.68   10.30
  -4   3  -4  169.98   15.90
   4   3   4  168.98    6.40
  -4   3  -4  122.09   45.60
   4   3   4  159.08    7.30
   4   3   4  210.08   49.40
  -4   3  -4  160.98   10.80
  -5  -3  -4   -2.10   18.90
   5  -3   4    1.00    4.40
   5  -3   4    4.10    3.00
  -5   3  -4    6.10    3.20
  -5   3  -4    1.90   20.90
  -5   3  -4   -0.70    3.70
   5   3   4    5.50    2.80
   5   3   4    2.20    1.40
   6  -3   4    1.70    2.40
  -6  -3  -4  -34.00   18.80
   6  -3   4    5.20    5.40
   6  -3   4   28.50   26.60
  -6   3  -4  -19.50   19.30
   6   3   4    9.40   13.30
   6   3   4    1.60    2.60
   6   3   4    3.10    1.70
  -6   3  -4   -2.50    4.00
   7  -3   4    4.10    6.00
   7  -3   4    1.80    3.10
   7   3   4    7.70    2.80
  -7   3  -4    3.30    3.40
  -7   3  -4   -3.10   25.10
  -7   3  -4   -5.50    4.40
   7   3   4    4.20   12.60
   7   3   4    2.00    3.70
  -8  -3  -4  624.44  119.19
   8  -3   4  693.43   30.20
   8  -3   4  695.63   38.80
   8   3   4  719.53   30.20
   8   3   4  817.82   36.50
  -8   3  -4  833.02   41.10
   9  -3   4  595.04   28.40
  -9  -3  -4  541.55   73.79
   9  -3   4  577.54   37.00
   9   3   4  586.74   23.70
   9   3   4  542.25   28.10
  -9   3  -4  595.24   35.70
  -9   3  -4  612.14   89.59
 -10  -3  -4    4.90   25.10
  10  -3   4    7.50    4.90
  10   3   4    8.70    4.10
 -10   3  -4   14.80    8.10
 -10   3  -4    3.70   40.80
  11  -3   4    5.50    5.80
 -11  -3  -4  -26.70   26.90
  11   3   4    1.90    3.60
 -11   3  -4    7.00    8.10
 -11   3  -4    4.40   36.00
  11   3   4   -1.10    7.70
  12  -3   4   -6.70    4.80
 -12   3  -4  -28.80   41.00
 -12   3  -4    3.10    7.30
  12   3   4   -0.10    4.20
  13   3   4   47.50   10.00
 -13   3  -4   49.20   14.80
  14  -3   4   41.20   11.00
  14   3   4   35.50    8.70
 -14   3  -4   20.80   10.00
  12  -4  -4    5.50    8.80
 -12  -4   4  -86.89   42.70
  12   4  -4   16.40    9.00
 -12   4   4   14.10    8.20
  11  -4  -4   70.49   13.10
 -11  -4   4   39.40   57.09
  11   4  -4   60.09   11.10
 -11   4   4   46.20   11.90
  10  -4  -4   -7.10    9.10
  10  -4  -4    6.80    7.10
  10   4  -4   -3.50    6.00
 -10   4   4   -3.30    5.40
   9  -4  -4   33.30    9.70
  -9  -4   4    1.80   35.90
   9  -4  -4   23.60    9.80
  -9   4   4   13.20    8.00
   9   4  -4   16.20    6.60
   8  -4  -4    5.70    5.30
  -8  -4   4   23.40   33.00
   8  -4  -4   -9.70    6.50
   8   4  -4    2.20    4.10
  -8   4   4   12.40    6.60
   8   4  -4    7.50    4.20
  -7  -4   4  121.89   60.69
   7  -4  -4  112.09   11.30
   7  -4  -4   98.39   12.00
   7   4  -4  102.99   10.40
  -7   4   4   88.59   14.70
   7   4  -4  106.89    9.40
  -6  -4   4   86.59   46.20
   6  -4  -4   76.09    7.50
   6  -4  -4   68.29    7.70
  -6   4   4   74.09   12.10
   6   4  -4   86.69    7.70
   6   4  -4   88.29    9.10
  -6   4   4   76.99   10.90
  -5  -4   4   32.40   37.70
  -5   4   4   37.20    8.60
  -5   4   4   20.30    5.10
   5   4  -4   24.70    4.60
   5   4  -4   10.80    4.60
  -4  -4   4  255.37   78.39
   4   4  -4  268.17   15.30
  -4   4   4  260.57   17.50
  -4   4   4  279.07   15.50
  -3  -4   4  118.89   54.79
  -3   4   4   93.89    8.80
   3   4  -4   98.29    9.40
   3   4  -4   83.19    6.50
  -2  -4   4   -1.70   27.60
   2   4  -4    7.10    4.00
   2   4  -4    1.40    2.20
  -2   4   4    9.10    3.40
  -2   4   4    2.90    2.50
  -1  -4   4   35.30   33.60
  -1   4   4   40.70    5.70
   1   4  -4   54.09    8.40
   1   4  -4   34.20   26.20
   1   4  -4   33.80    8.00
  -1   4   4   70.09   41.90
  -1   4   4   54.59    7.40
   0  -4   4   10.20   34.60
   0   4  -4    7.90    2.80
   0   4   4   -9.40   28.20
   0   4  -4    2.70   24.60
   0   4   4   11.90    3.10
   0   4  -4   11.10    5.70
   0   4   4   19.80    3.50
   1  -4   4   66.59   44.40
  -1   4  -4   53.29   54.29
  -1   4  -4   63.99   12.10
   1   4   4   57.99   41.60
  -1   4  -4   69.39    6.80
   2  -4   4  -23.60   24.90
  -2   4  -4    1.80    2.30
   2   4   4  -50.19   21.60
  -2   4  -4    0.60    3.90
  -3  -4  -4   68.09   41.30
   3  -4   4    7.40   29.00
  -3   4  -4    6.00    4.70
  -3   4  -4    9.60    3.40
   3   4   4   28.60   27.60
  -4  -4  -4   10.00   32.70
   4  -4   4   16.00   25.10
  -4   4  -4  -10.90    4.40
   4   4   4   -1.60   29.90
  -4   4  -4    0.10    2.80
   5  -4   4   18.10    4.60
   5  -4   4   20.70   28.80
   5  -4   4   25.70    5.90
  -5  -4  -4   90.69   41.10
  -5   4  -4   26.10    6.20
  -5   4  -4    9.80    7.20
   5   4   4   58.99   33.90
   6  -4   4   21.00    7.00
   6  -4   4   34.70    6.70
  -6  -4  -4    8.20   28.30
   6   4   4   32.60   27.70
   6   4   4   32.50    3.90
   6   4   4   30.50    5.60
  -6   4  -4   41.50    8.00
  -6   4  -4   45.80   12.30
   7  -4   4   20.20    7.90
   7  -4   4    8.70    5.20
  -7  -4  -4   74.39   40.30
   7   4   4   30.80    4.80
  -7   4  -4   19.90    9.20
   7   4   4   29.40   23.30
   7   4   4   13.10    5.30
  -8  -4  -4    5.40   30.30
   8  -4   4    1.60    7.80
   8  -4   4    1.90    5.00
  -8   4  -4   16.20    8.50
   8   4   4   -3.20    4.40
   8   4   4  -34.90   20.60
   8   4   4   12.10    3.70
   9  -4   4    3.10    9.00
   9  -4   4   -1.20    4.70
  -9  -4  -4  -57.09   31.50
  -9   4  -4   -2.10    6.00
   9   4   4   -1.10    2.80
   9   4   4   -0.20    5.20
  10  -4   4  190.08   17.70
 -10  -4  -4  178.28   61.29
  10   4   4  205.88   13.80
 -10   4  -4  215.38   23.80
  11  -4   4   46.10   11.00
 -11  -4  -4   56.59   46.80
  11   4   4   35.80    7.50
  11   4   4   39.60   14.70
 -11   4  -4   39.80   13.60
  12  -4   4   73.59   14.30
 -12   4  -4   57.99   16.20
  12   4   4   86.79   11.80
 -10  -5   4   64.39   58.39
 -10   5   4   15.60    8.80
  -9  -5   4    9.00   53.79
   9   5  -4  -12.10    5.40
  -9   5   4   -5.60    5.30
   9   5  -4    7.20    5.80
  -8  -5   4    0.50   48.00
  -8   5   4    1.40    5.90
   8   5  -4   15.40    6.80
   8   5  -4   20.40    6.10
  -7  -5   4   31.10   42.80
  -7   5   4    5.90    5.70
   7   5  -4    0.60    4.10
  -6  -5   4    3.90   42.30
   6   5  -4    2.00    5.30
  -6   5   4    0.60    4.70
   6   5  -4    7.80    3.50
  -5  -5   4  -35.30   41.60
   5   5  -4   -1.60    5.40
  -5   5   4   -4.80    3.40
  -5   5   4    8.40    6.10
  -4  -5   4   -3.80   47.80
   4   5  -4   17.60    4.40
  -4   5   4   26.20    7.90
  -3  -5   4  -25.00   32.60
   3   5  -4   10.70    5.90
  -3   5   4   12.90    4.50
  -3   5   4   -4.50    3.10
   3   5  -4    3.10    2.50
  -2  -5   4  124.09   64.19
   2   5  -4  129.69   13.70
   2   5  -4  126.59    9.10
  -2   5   4  107.89    9.40
  -2   5   4  158.18   12.30
  -1  -5   4  268.97   80.89
   1   5  -4  427.56   17.60
   1   5  -4  403.36   25.80
  -1   5   4  399.96   19.00
  -1   5   4  382.96   16.60
   0  -5   4  205.38   82.59
   0   5   4  232.78   12.70
   0   5  -4  239.58   18.80
   0   5   4  223.98   11.20
   0   5  -4  240.48   13.20
   1  -5   4  -32.50   30.20
  -1   5  -4   18.70    6.50
  -1   5  -4    1.30    3.70
   1   5   4    7.20    2.80
   1   5   4    7.00    3.00
   2  -5   4  -14.40   35.80
  -2   5  -4    8.20    3.30
  -2   5  -4   -5.60    4.00
   3  -5   4  -70.79   34.50
  -3   5  -4   28.80    9.40
  -3   5  -4   19.90    5.80
   4  -5   4  -31.00   37.90
  -4   5  -4   -1.50    6.10
   5  -5   4    9.10   44.80
  -5   5  -4   39.00   11.90
   6   5   4   10.00    2.40
   7   5   4   34.80    5.10
  -7   5  -4   36.90   12.50
   7   5   4   44.30    8.00
   8  -5   4   -0.90    5.00
   8   5   4    5.30    5.60
   8   5   4    3.20    3.60
  -8   5  -4    6.30    7.30
   9  -5   4   71.19   11.20
   9  -5   4   41.10   13.80
  -9   5  -4   74.99   16.60
   9   5   4   88.09    8.90
  10  -5   4   11.10    7.20
 -10   5  -4    0.90    7.80
  10   5   4   -3.40    4.30
  -6   6   4   -1.20    5.00
  -5  -6   4  114.59   64.09
  -5   6   4   11.40    9.20
  -4  -6   4  -71.99   46.00
   4   6  -4    3.70    7.20
  -3  -6   4  -53.19   42.60
  -3   6   4   20.70    7.20
  -3   6   4   19.20    6.50
   3   6  -4    3.80    8.40
  -2  -6   4   20.90   63.09
  -2   6   4   30.80    7.30
   2   6  -4   43.10    6.60
   2   6  -4   24.70   10.10
  -1  -6   4  -51.49   47.70
  -1   6   4    4.00    4.20
   1   6  -4   14.50    5.20
  -1   6   4    2.40    4.40
   1   6  -4   24.40    9.30
   0   6  -4   84.89   14.30
   0   6   4   61.09    7.40
   0   6   4   80.69    8.80
   0   6  -4   56.29    9.60
   1  -6   4   22.70   58.69
  -1   6  -4   65.39   13.20
   1   6   4   86.09    8.00
  -1   6  -4   65.99    9.90
   2  -6   4   47.80   52.59
   3  -6   4   90.49   74.59
  -3   6  -4   45.40   12.80
  -4   6  -4   -5.20    7.70
  -5   6  -4   29.80   11.10
  16   0  -5   -3.70    7.00
 -16   0   5    4.10    6.60
  15   0  -5   79.49   16.80
 -15   0   5   61.39   12.90
  14   0  -5    1.60    6.10
 -14   0   5    2.70    5.50
 -13   0   5   10.70    6.70
  13   0  -5    6.20    6.60
  12   0  -5    3.70    5.50
 -12   0   5   -2.00    4.60
  11   0  -5   17.90    7.50
 -11   0   5    7.20    5.70
 -10   0   5    5.80    3.80
  10   0  -5   -6.00    3.20
 -10   0   5    7.30    4.80
  10   0  -5    6.30    5.00
   9   0  -5  187.18   15.70
   9   0  -5  170.48   15.20
  -9   0   5  163.18   12.20
  -9   0   5  148.19   13.20
  -8   0   5    0.70    2.50
  -8   0   5    3.10    3.10
   8   0  -5    4.30    4.00
   8   0  -5    1.20    3.70
   7   0  -5  599.04   26.60
  -7   0   5  587.34   24.80
   7   0  -5  599.94   26.30
  -7   0   5  607.34   23.60
   6   0  -5    0.40    2.60
  -6   0   5   -0.40    2.50
  -6   0   5    0.30    2.20
   5   0  -5  703.73   26.60
  -5   0   5  627.44   23.50
  -5   0   5  668.53   24.30
   5   0  -5  646.04   24.40
  -4   0   5    1.80    2.50
   4   0  -5    0.40    2.70
   3   0  -5   73.79    8.00
  -3   0   5   74.19    6.60
  -3   0   5   81.89    7.40
   3   0  -5   70.39    6.60
   2   0  -5   -0.50    1.90
   2   0  -5    2.30    3.00
  -2   0   5   -4.50    1.70
  -2   0   5    0.20    2.20
   1   0  -5  114.89    7.00
  -1   0   5  109.29    7.00
  -1   0   5   93.39    8.10
   1   0  -5  108.39    8.80
   0   0  -5   -2.50    3.20
   0   0   5   -3.80    3.00
   0   0  -5    0.90    1.80
   0   0   5   -1.00    1.60
  -1   0  -5   38.80    4.30
  -1   0  -5   38.00    6.80
   1   0   5   31.30    4.20
   1   0   5   29.90    6.30
   2   0   5    0.50    1.80
  -2   0  -5    1.00    3.40
  -2   0  -5    3.10    2.10
  -3   0  -5 1240.08   33.70
   3   0   5 1287.37   33.90
  -3   0  -5 1290.47   39.70
   3   0   5 1216.58   40.40
   3   0   5 1411.26   45.30
  -4   0  -5    4.80    3.60
  -4   0  -5    0.10    1.80
   4   0   5    1.90    2.10
   5   0   5  147.59    9.20
  -5   0  -5  151.58    9.30
   5   0   5  145.49   13.40
  -5   0  -5  139.39   11.90
   6   0   5   -3.30    3.50
  -6   0  -5    0.40    1.90
  -6   0  -5   -0.90    3.10
   7   0   5 2946.61   86.29
   7   0   5 3013.40   75.79
  -7   0  -5 3100.99   82.29
  -7   0  -5 3008.70   74.39
   8   0   5    0.20    5.20
   8   0   5   -0.70    2.40
  -8   0  -5   -1.30    3.40
  -8   0  -5   -3.60    2.30
   9   0   5  187.38   13.80
   9   0   5  200.78   19.00
  -9   0  -5  181.58   12.70
  -9   0  -5  181.88   15.50
 -10   0  -5   -2.70    3.30
  10   0   5    3.40    6.00
 -10   0  -5   -5.50    3.90
  10   0   5    1.30    3.60
 -11   0  -5    6.80    5.70
 -11   0  -5   -3.40    3.40
  11   0   5    9.50    5.00
  12   0   5    5.70    5.10
 -12   0  -5    1.20    5.30
  13   0   5   59.79   11.90
  14   0   5    4.10    5.90
 -14   0  -5   -9.60    5.40
  15   0   5   68.89   13.30
 -15   0  -5   49.40   12.50
 -16   0  -5    3.10    8.20
  16   0   5    3.00    5.50
 -16  -1   5   -5.10    6.50
  16  -1  -5   -0.50    8.40
  16   1  -5    5.30    8.70
 -16   1   5   19.40   18.60
  15  -1  -5  -10.20    6.20
 -15  -1   5   14.10   26.00
 -15  -1   5    6.60    6.80
  15   1  -5   -1.50    7.60
 -15   1   5   10.20    7.20
  14  -1  -5  -10.90    5.80
 -14  -1   5   26.20   25.50
  14   1  -5    8.50    7.90
 -14   1   5    4.00    7.50
 -13  -1   5   37.60    9.20
  13  -1  -5   29.30   10.40
  13   1  -5   22.20    8.80
 -13   1   5   32.20   10.10
 -12  -1   5   16.90    6.40
  12  -1  -5    9.70    6.60
 -12  -1   5   15.30    5.30
  12   1  -5   15.80    7.70
 -12   1   5    5.00    5.60
 -11  -1   5    0.00    3.20
  11  -1  -5    3.30    5.00
 -11  -1   5    6.20    4.50
 -11   1   5   -7.40    3.90
  11   1  -5    2.80    4.90
 -10  -1   5    6.80    4.40
  10  -1  -5    2.80    5.00
 -10  -1   5    6.30    3.70
 -10   1   5   -3.10    3.60
  10   1  -5    7.10    5.30
  10   1  -5    1.50    4.00
  -9  -1   5   58.09    8.80
   9  -1  -5   61.39   11.40
  -9  -1   5   50.29    7.40
   9  -1  -5   55.99   10.90
   9   1  -5   62.29   10.70
  -9   1   5   57.49   10.40
  -9   1   5   63.39    9.60
  -8  -1   5  102.19    9.60
  -8  -1   5   94.89    8.30
   8  -1  -5   90.59   11.00
   8  -1  -5   87.29   12.60
  -8   1   5   99.69   11.30
   8   1  -5  107.09   11.20
  -8   1   5  120.59   10.60
   8   1  -5  117.19   11.30
  -7  -1   5   22.10    5.10
   7  -1  -5   35.30    8.10
   7  -1  -5   10.40    4.40
  -7  -1   5   15.80    4.20
   7   1  -5   15.20    5.40
  -7   1   5   10.70    4.90
   7   1  -5   10.90    4.30
  -7   1   5   16.70    5.00
   6  -1  -5  330.47   18.60
  -6  -1   5  328.47   14.50
  -6  -1   5  303.47   15.00
   6  -1  -5  317.77   18.10
  -6   1   5  310.67   17.70
   6   1  -5  355.26   18.40
  -6   1   5  315.27   16.50
   6   1  -5  351.46   16.90
   5  -1  -5   93.09    9.70
   5  -1  -5   83.69    8.90
  -5  -1   5   88.19    8.40
  -5  -1   5   94.39    7.60
  -5   1   5   97.59    8.50
   5   1  -5   83.29    8.90
   5   1  -5   86.49    7.70
  -5   1   5  100.69    9.50
  -4  -1   5  337.97   14.30
   4  -1  -5  341.87   16.50
  -4  -1   5  358.66   14.50
   4  -1  -5  350.66   17.40
  -4   1   5  340.97   16.10
   4   1  -5  341.67   16.60
   4   1  -5  347.87   15.20
  -4   1   5  349.37   16.40
   3  -1  -5    5.10    3.30
  -3  -1   5   -2.40    1.40
   3  -1  -5    0.30    2.20
  -3  -1   5   -0.80    1.80
  -3   1   5    0.10    2.00
   3   1  -5    2.20    2.80
   3   1  -5    0.70    2.00
  -3   1   5    0.00    2.20
  -2  -1   5   27.90    4.70
   2  -1  -5   23.00    5.30
  -2  -1   5   25.60   13.50
  -2  -1   5   16.90    3.50
   2  -1  -5   19.20    4.20
   2   1  -5   25.20    4.20
  -2   1   5   24.30    4.60
  -2   1   5   20.50    4.60
   2   1  -5   24.40    5.30
  -1  -1   5    6.00    3.10
  -1  -1   5   27.50   14.00
  -1  -1   5   12.50    3.00
   1  -1  -5    9.80    2.90
   1  -1  -5   12.80    4.60
  -1   1   5   17.30    4.40
   1   1  -5   15.70    4.40
   1   1  -5    6.20    2.60
  -1   1   5   12.50    3.30
   0  -1  -5  300.47   13.70
   0  -1   5  311.87   14.70
   0  -1  -5  319.27   11.10
   0  -1   5  342.57   34.80
   0  -1   5  326.07   11.90
   0   1   5  324.07   11.70
   0   1  -5  335.07   17.00
   0   1  -5  330.47   12.50
   0   1   5  315.67   14.80
  -1  -1  -5   27.80    3.20
  -1  -1  -5   31.20    4.90
   1  -1   5   19.20   13.50
   1  -1   5   22.10    5.90
   1  -1   5   24.50    3.90
  -1   1  -5   44.60   15.10
  -1   1  -5   25.80    6.60
  -1   1  -5   26.00    4.10
   1   1   5   29.00    5.70
   1   1   5   30.10    4.00
   2  -1   5  202.08    9.60
   2  -1   5  190.78   13.80
   2  -1   5  209.18   31.00
  -2  -1  -5  198.08    9.50
  -2  -1  -5  191.58    7.70
  -2   1  -5  200.38    9.90
   2   1   5  208.08    8.70
  -2   1  -5  204.48   25.30
   2   1   5  185.08   11.30
  -2   1  -5  212.48   14.80
   3  -1   5  247.18   16.40
   3  -1   5  222.38   32.50
  -3  -1  -5  230.98    9.20
  -3  -1  -5  261.97   11.20
   3  -1   5  256.67   11.60
   3   1   5  255.17   10.30
   3   1   5  229.28   30.30
  -3   1  -5  273.27   29.30
   3   1   5  225.58   13.20
  -3   1  -5  256.97   17.00
   4  -1   5   74.59    6.60
  -4  -1  -5   65.39    6.30
  -4  -1  -5   75.09    5.30
   4  -1   5   56.49   10.50
   4  -1   5   83.29   24.90
  -4   1  -5   61.69    6.20
   4   1   5   62.79   15.80
   4   1   5   68.39    5.60
  -4   1  -5   89.69   21.10
   4   1   5   88.69    8.80
  -4   1  -5   70.59   11.40
  -5  -1  -5   22.10    4.70
   5  -1   5   29.30    7.70
  -5  -1  -5   22.90    3.70
   5  -1   5    5.60   13.40
   5  -1   5   31.10    5.60
   5   1   5   22.00    4.10
  -5   1  -5   19.50    4.50
  -5   1  -5   23.60    7.30
   5   1   5   24.40    7.30
  -5   1  -5   25.20   14.40
   6  -1   5  249.18   19.50
   6  -1   5  297.67   15.10
  -6  -1  -5  289.97   14.60
  -6  -1  -5  280.67   12.50
   6   1   5  285.27   17.80
  -6   1  -5  302.17   15.00
   6   1   5  291.27   13.60
  -6   1  -5  253.87   32.50
  -6   1  -5  329.57   20.70
   7  -1   5   10.20    6.10
   7  -1   5    6.80    3.70
  -7  -1  -5    8.80    2.80
  -7  -1  -5   12.30    4.40
  -7   1  -5   15.90   11.70
  -7   1  -5    8.30    3.50
   7   1   5   10.70    3.60
  -7   1  -5   13.10    5.70
   7   1   5    5.20    4.60
  -8  -1  -5   15.90    4.90
  -8  -1  -5    9.80    3.50
   8  -1   5    9.10    4.50
   8  -1   5   11.60    6.20
  -8   1  -5    0.10   12.80
   8   1   5    1.10    4.40
  -8   1  -5    6.80    3.70
  -8   1  -5    0.30    4.30
   8   1   5   10.80    3.90
  -9  -1  -5   15.90    4.60
  -9  -1  -5   14.10    4.80
   9  -1   5   10.70    6.80
   9  -1   5   10.20    4.70
  -9   1  -5   35.90   15.30
  -9   1  -5   19.70    8.00
  -9   1  -5    7.70    4.10
   9   1   5   13.90    4.70
   9   1   5    6.10    6.30
  10  -1   5  138.09   13.00
 -10  -1  -5  154.98   13.20
 -10  -1  -5  133.89   10.50
 -10   1  -5  156.58   31.10
  10   1   5  141.39   12.30
 -10   1  -5  131.79   15.80
  10   1   5  118.59   17.80
 -11  -1  -5   18.50    5.50
  11  -1   5   29.50    8.40
 -11  -1  -5   24.60    6.70
  11   1   5   15.40    5.70
 -11   1  -5   24.60    8.60
 -11   1  -5   71.79   17.70
 -12  -1  -5    3.40    4.20
 -12  -1  -5    5.40    4.50
  12  -1   5    5.30    5.10
 -12   1  -5    9.90   15.10
 -12   1  -5   11.80    7.10
  13  -1   5   85.19   14.20
 -13  -1  -5  105.29   11.70
 -13  -1  -5   75.29   12.60
  13   1   5  129.49   14.10
 -13   1  -5   72.39   22.40
 -13   1  -5  101.59   18.10
  14  -1   5   33.60    8.90
 -14  -1  -5   29.70    8.90
  14   1   5    7.80    6.70
 -14   1  -5   44.20   11.80
  15  -1   5   -4.30    5.30
 -15  -1  -5   -0.60    9.20
 -15   1  -5   -4.40    5.70
  15   1   5    1.90    5.10
  16  -1   5   41.00   12.50
 -16  -1  -5   44.10   11.50
  16   1   5   60.19   12.50
 -16   1  -5   45.60   19.40
 -15  -2   5    6.50   40.90
  15  -2  -5    2.60    7.30
 -15  -2   5  -12.70    9.90
 -15  -2   5    2.30    6.10
 -15   2   5   -7.60    6.30
  15   2  -5   12.30    9.40
 -14  -2   5    1.30    5.60
 -14  -2   5   30.80   35.00
 -14  -2   5   22.50    6.70
  14  -2  -5   -2.30    6.90
  14   2  -5   19.60    9.50
 -14   2   5   19.00    8.40
 -13  -2   5   -5.20    4.20
  13  -2  -5    3.00    6.40
 -13  -2   5   -9.00    4.50
 -13  -2   5  -27.80   19.40
 -13   2   5   -8.90    5.60
  13   2  -5   12.00    7.20
 -12  -2   5   26.70   32.50
 -12  -2   5   27.30    6.80
  12  -2  -5   43.30   11.20
 -12  -2   5   17.70    5.20
  12   2  -5   27.50    8.60
 -12   2   5   15.60    8.20
 -11  -2   5   32.50    6.60
 -11  -2   5   20.70    5.00
  11  -2  -5   25.70    8.50
 -11  -2   5   15.50   24.10
  11   2  -5   30.20    9.20
 -11   2   5   28.00    9.30
  10  -2  -5   28.30    8.10
 -10  -2   5    8.10    4.50
 -10  -2   5   27.60   22.70
 -10  -2   5   16.70    4.10
  10   2  -5   19.90    7.10
  10   2  -5    3.10    5.80
 -10   2   5    9.60    6.20
  -9  -2   5   -0.70   17.80
   9  -2  -5    4.00    5.20
   9  -2  -5    3.00    4.80
  -9  -2   5    8.40    3.50
  -9  -2   5   12.50    3.70
   9   2  -5    6.30    4.80
  -9   2   5   11.90    6.20
   8  -2  -5   35.20    8.20
  -8  -2   5   39.40    5.90
   8  -2  -5   23.60    7.80
  -8  -2   5   66.09   26.70
  -8  -2   5   55.89    5.40
   8   2  -5   35.20    8.20
   8   2  -5   47.80    8.40
  -8   2   5   48.70    8.40
  -8   2   5   44.60    9.70
  -7  -2   5   87.79   29.90
  -7  -2   5   44.50    5.40
   7  -2  -5   61.79   10.80
   7  -2  -5   53.19   10.30
  -7  -2   5   54.99    5.00
   7   2  -5   50.69    8.70
  -7   2   5   52.99    9.60
  -7   2   5   53.69    8.60
   7   2  -5   49.60    7.90
   6  -2  -5  268.17   17.60
  -6  -2   5  238.68   10.50
   6  -2  -5  259.67   16.70
  -6  -2   5  302.47   54.19
  -6  -2   5  240.08   10.30
  -6   2   5  233.58   14.70
   6   2  -5  229.58   13.60
   6   2  -5  242.48   15.20
  -6   2   5  249.08   16.70
   5  -2  -5   -1.40    2.90
   5  -2  -5   -0.60    2.70
  -5  -2   5    1.30    1.50
  -5  -2   5   18.30   14.10
  -5  -2   5   -0.20    1.30
  -5   2   5   -2.50    2.40
   5   2  -5   -2.70    1.60
   5   2  -5   -3.30    2.00
  -5   2   5    2.60    2.30
   4  -2  -5    3.40    3.40
  -4  -2   5    3.90    1.60
  -4  -2   5    7.10   11.70
  -4  -2   5    6.20    1.80
   4  -2  -5    1.20    3.70
  -4   2   5    2.70    3.10
   4   2  -5    3.10    2.10
   4   2  -5    7.70    3.70
  -4   2   5    3.00    2.30
  -3  -2   5 1024.80   82.59
   3  -2  -5  985.60   31.60
  -3  -2   5 1012.20   24.80
  -3  -2   5 1013.70   25.20
   3  -2  -5 1009.20   31.40
  -3   2   5  999.10   31.90
   3   2  -5 1023.00   32.30
   3   2  -5 1005.20   28.90
  -3   2   5  991.40   35.40
  -2  -2   5 1164.58   28.00
  -2  -2   5 1187.78   29.10
   2  -2  -5 1196.68   33.80
   2  -2  -5 1182.48   32.00
  -2  -2   5 1173.88   88.49
  -2   2   5 1168.98   34.60
   2   2  -5 1127.69   31.30
  -2   2   5 1161.88   33.60
   2   2  -5 1226.78   36.40
  -1  -2   5  336.57   12.30
  -1  -2   5  336.57   10.80
  -1  -2   5  314.87   48.80
   1   2  -5  425.46   45.00
   1   2  -5  330.27   13.00
  -1   2   5  358.96   13.60
  -1   2   5  359.66   15.20
  -1   2   5  260.57   56.59
   1   2  -5  316.77   15.80
   0  -2   5  588.74   17.00
   0  -2   5  522.95   61.99
   0  -2   5  606.14   20.20
   0   2   5  600.94   17.70
   0   2  -5  586.04   19.00
   0   2  -5  597.44   25.20
   0   2   5  449.16   64.49
   0   2  -5  628.34   56.69
   1  -2   5   78.89    5.60
   1  -2   5   76.99    7.40
   1  -2   5   68.09   30.30
  -1   2  -5   90.79   12.20
  -1   2  -5   73.39   23.50
   1   2   5   82.09    6.60
   1   2   5   81.49    4.90
   1   2   5  100.49   33.90
  -1   2  -5   92.59    6.60
   2  -2   5  398.76   19.70
   2  -2   5  352.06   64.99
   2  -2   5  383.16   14.10
   2   2   5  365.96   70.09
   2   2   5  374.66   11.70
  -2   2  -5  381.06   15.20
  -2   2  -5  320.07   45.00
   2   2   5  360.36   14.20
  -2   2  -5  394.46   21.90
   3  -2   5  311.17   24.10
   3  -2   5  337.57   14.10
   3  -2   5  284.67   57.09
  -3   2  -5  284.27   42.80
   3   2   5  334.07   13.90
   3   2   5  320.17   11.10
   3   2   5  353.66   49.30
  -3   2  -5  365.56   21.50
  -3   2  -5  324.47   14.50
   4  -2   5   -1.00   18.80
   4  -2   5   17.70    4.20
   4  -2   5   10.50    5.20
   4   2   5   29.10   17.20
   4   2   5   12.80    3.90
   4   2   5   12.90    2.80
  -4   2  -5   18.40   15.20
  -4   2  -5   18.50    4.30
   5  -2   5   19.40   22.90
   5  -2   5   21.30    7.00
   5  -2   5   20.90    4.50
  -5   2  -5   -0.90   13.90
   5   2   5   32.10   15.20
   5   2   5   11.40    4.40
  -5   2  -5   12.00    6.10
  -5   2  -5   12.40    3.80
   5   2   5   11.00    2.70
   6  -2   5  115.69    9.70
   6  -2   5   74.89   37.70
   6  -2   5   91.69   15.20
  -6   2  -5  105.99   15.30
   6   2   5   93.89    9.90
  -6   2  -5  100.99    9.20
   6   2   5  125.39   24.90
   6   2   5  104.79    7.40
  -6   2  -5  165.28   41.90
   7  -2   5  153.88   11.80
   7  -2   5  139.49   16.50
  -7   2  -5  150.58   16.20
   7   2   5  140.99    9.30
   7   2   5  141.49   20.90
   7   2   5  128.89   12.40
  -7   2  -5  115.59   36.90
   8  -2   5   54.99   12.00
  -8  -2  -5   40.80    3.80
  -8  -2  -5   46.50    3.70
   8  -2   5   57.79    9.70
  -8   2  -5   55.29   23.50
   8   2   5   52.39    7.70
  -8   2  -5   52.49    8.60
   8   2   5   63.99   10.80
  -8   2  -5   49.70   11.60
   9  -2   5    3.40    3.80
   9  -2   5    2.50    5.90
  -9  -2  -5   -2.90    1.60
  -9  -2  -5   -2.60    1.60
  -9   2  -5   -1.40    4.70
   9   2   5    1.50    5.40
  -9   2  -5    6.20   18.50
   9   2   5   -1.70    2.30
 -10  -2  -5   13.10    3.90
  10  -2   5   15.50    6.20
 -10  -2  -5   21.20    3.80
  10   2   5   17.90    7.50
 -10   2  -5   21.10    9.20
  10   2   5   18.50    5.90
 -10   2  -5   12.10   24.20
 -11  -2  -5   19.10    4.80
 -11  -2  -5   14.60    5.10
  11  -2   5   14.40    6.80
  11   2   5   13.20    5.60
 -11   2  -5    8.50    8.00
 -11   2  -5    9.50   26.50
 -12  -2  -5   24.80    5.60
 -12  -2  -5   22.60    4.60
  12  -2   5   25.80    8.10
 -12   2  -5   20.20    9.70
  12   2   5   15.20    6.80
 -12   2  -5   20.50   27.60
 -13  -2  -5    9.30    8.00
 -13  -2  -5   28.90    5.70
  13  -2   5    6.40    7.00
  13   2   5   15.50    6.30
 -13   2  -5   13.90   10.50
 -13   2  -5   57.69   35.20
  14  -2   5  -10.20    5.20
 -14  -2  -5    1.50    5.00
 -14  -2  -5   -3.60    4.50
  14   2   5   -4.20    4.40
 -14   2  -5    5.60    6.60
 -14   2  -5    5.60   40.00
 -15  -2  -5    9.60    6.00
  15  -2   5    0.60   10.20
 -15   2  -5  -12.10    8.20
  15   2   5   12.40    6.30
  14  -3  -5   20.20    9.80
 -14   3   5    5.20    8.00
  14   3  -5   25.70   11.10
  13  -3  -5   15.80    9.10
 -13  -3   5  -19.40   39.00
 -13   3   5   -1.50    7.90
  13   3  -5    7.90    7.70
 -12  -3   5  -33.20   28.80
  12  -3  -5    1.70    8.30
 -12   3   5   -5.90    4.40
  12   3  -5    2.40    6.30
  11  -3  -5   -3.80    5.40
 -11  -3   5   43.80   35.70
  11   3  -5    2.50    5.70
 -11   3   5    0.80    6.00
 -10  -3   5   -4.70   27.00
  10  -3  -5   17.80    7.90
  10   3  -5   12.10    7.00
  10   3  -5   13.20    6.90
 -10   3   5   24.60    8.30
   9  -3  -5  232.98   21.60
   9  -3  -5  229.48   19.10
  -9  -3   5  225.48   59.19
  -9   3   5  230.08   20.40
   9   3  -5  259.97   18.70
   8  -3  -5   28.40    9.80
  -8  -3   5   -7.80   25.40
   8  -3  -5   37.70    9.30
  -8   3   5   30.00    9.00
   8   3  -5   38.90    8.60
   8   3  -5   31.90    6.50
  -7  -3   5   -8.20   20.80
   7  -3  -5   -0.60    4.10
   7  -3  -5    6.30    5.70
  -7   3   5    6.50    4.90
   7   3  -5    5.20    3.00
   7   3  -5   12.40    4.30
  -7   3   5  -31.50   30.00
  -7   3   5   -1.80    4.30
   6  -3  -5   -2.60    4.00
  -6  -3   5   -1.20   15.20
   6  -3  -5    2.00    3.80
  -6   3   5   -0.30    3.50
  -6   3   5   -3.70    2.40
  -6   3   5  -34.50   31.30
   6   3  -5    2.40    2.50
   6   3  -5   -2.80    2.60
   5  -3  -5    5.30    4.00
  -5  -3   5   -7.40   18.90
   5   3  -5    3.00    3.10
   5   3  -5    4.40    2.70
  -5   3   5    6.30    3.90
  -5   3   5    5.40    4.20
  -4  -3   5   30.70   24.00
   4  -3  -5   30.00    5.80
   4  -3  -5   38.50    5.90
  -4   3   5   32.00    7.10
  -4   3   5   26.20    5.50
   4   3  -5   28.60    6.10
   4   3  -5   40.40   23.00
   4   3  -5   24.50    5.10
  -3  -3   5  -18.90   14.50
  -3   3   5   17.30   29.20
   3   3  -5    5.30    2.40
  -3   3   5    3.20    2.80
  -3   3   5   -1.10    2.60
   3   3  -5   -0.50    3.00
   3   3  -5  -21.70   10.70
  -2  -3   5    1.80   16.40
  -2   3   5   32.60    5.80
  -2   3   5   54.09   39.90
   2   3  -5   37.90    6.90
   2   3  -5   33.10    4.90
   2   3  -5   34.40   20.80
  -2   3   5   32.10    5.60
  -1  -3   5  438.96   85.59
   1   3  -5  383.06   20.00
   1   3  -5  388.76   54.19
   1   3  -5  355.16   14.30
  -1   3   5  366.36   15.10
  -1   3   5  363.36   15.50
  -1   3   5  288.27   68.09
   0  -3   5   37.90   28.50
   0   3   5    9.80    2.60
   0   3  -5   22.80   20.00
   0   3   5   12.00   24.40
   0   3   5    9.60    3.00
   0   3  -5    3.60    4.80
   1  -3   5  172.18    7.20
   1  -3   5  157.98   51.99
   1  -3   5  159.28    6.30
   1   3   5  179.78   52.69
  -1   3  -5  167.58   45.70
  -1   3  -5  169.08   14.70
   1   3   5  162.08    8.60
   1   3   5  171.98    7.30
  -1   3  -5  180.08   10.10
   2  -3   5    5.90   22.80
   2  -3   5   11.20    3.80
   2  -3   5   16.10    3.10
   2   3   5    9.10   20.30
  -2   3  -5   30.30   21.00
  -2   3  -5   19.90    4.30
  -2   3  -5   10.90    6.70
   3  -3   5   14.20    3.60
   3  -3   5   13.00   25.70
   3  -3   5   14.00    5.10
   3   3   5    0.20   20.10
   3   3   5   10.00    1.90
  -3   3  -5    6.90    5.70
   3   3   5   10.30    2.70
  -3   3  -5   12.70    3.80
  -3   3  -5   23.70   20.80
   4  -3   5   -7.00   17.30
   4  -3   5   -1.30    1.90
   4  -3   5   -1.00    4.00
   4   3   5   -6.00   17.40
  -4   3  -5    3.30    5.10
   4   3   5    6.70    1.90
  -4   3  -5    5.30   18.10
  -4   3  -5    0.10    2.20
   4   3   5    3.50    2.30
   5  -3   5  132.69   13.00
   5  -3   5   82.79   42.60
   5  -3   5  127.39   13.70
   5   3   5  126.69    9.00
  -5   3  -5  126.19   10.20
   5   3   5  137.79    7.00
   5   3   5   87.19   30.40
  -5   3  -5  104.89   41.10
  -5   3  -5  115.29   17.60
   6  -3   5   80.09   13.40
   6  -3   5   70.19   37.80
   6  -3   5   66.49    8.00
  -6   3  -5   73.79    9.90
   6   3   5   74.99    8.10
   6   3   5   68.09    5.60
  -6   3  -5   87.59   37.00
   6   3   5   78.49   29.00
  -6   3  -5   90.59   15.30
   7  -3   5   56.69   12.40
   7  -3   5   44.60    8.30
  -7  -3  -5   -5.40   28.80
   7   3   5   50.99    8.40
   7   3   5   58.19    5.80
   7   3   5   36.00   18.30
  -7   3  -5   79.49   42.10
  -7   3  -5   41.20   11.30
  -7   3  -5   44.90    8.00
   8  -3   5  171.98   19.10
   8  -3   5  134.69   12.70
  -8  -3  -5   92.69   40.60
  -8   3  -5  116.39   19.30
   8   3   5  132.49   12.30
   8   3   5  150.68   10.10
   8   3   5  184.88   33.20
   9  -3   5  312.67   19.90
  -9   3  -5  278.87   69.99
   9   3   5  301.17   20.60
   9   3   5  313.27   16.30
  10  -3   5   83.39   13.00
 -10   3  -5   50.09   46.70
 -10   3  -5   58.39   14.70
  10   3   5   87.29   13.40
  10   3   5  100.59   10.10
  11  -3   5   23.50    7.80
 -11   3  -5   17.40    9.00
  11   3   5   23.60    6.10
 -11   3  -5   36.10   40.00
  12  -3   5   24.20    8.30
  12   3   5    9.30    5.50
 -12   3  -5  -28.70   40.10
 -12   3  -5    9.90    8.40
  13  -3   5    3.40    6.20
 -13   3  -5    8.30    9.50
 -13   3  -5   90.69   70.29
  14  -3   5    5.60    7.50
 -14   3  -5    5.40    8.70
  14   3   5   -1.00    5.70
 -12  -4   5  178.18   72.29
  12  -4  -5  175.38   21.00
  12   4  -5  169.08   19.00
 -12   4   5  144.59   21.70
 -11  -4   5  116.59   56.39
  11  -4  -5   46.20   12.80
  11   4  -5   84.99   14.40
 -11   4   5   58.89   14.10
  10  -4  -5   13.50    8.10
  10  -4  -5   -9.50    8.70
 -10  -4   5  -13.90   38.10
 -10   4   5    7.60    7.30
  10   4  -5   -4.10    5.10
  -9  -4   5   -7.00   34.90
   9  -4  -5  -11.90    6.90
   9  -4  -5    1.90    5.80
   9   4  -5    2.50    4.80
  -9   4   5    9.00    6.20
   9   4  -5   -9.60    3.90
   8  -4  -5  -10.20    4.80
  -8  -4   5   11.00   35.00
   8  -4  -5   -4.60    6.20
   8   4  -5   12.80    3.90
  -8   4   5   -7.20    6.00
   8   4  -5   -1.70    4.60
  -7  -4   5  -40.80   28.70
   7  -4  -5   10.90    6.30
   7  -4  -5    7.50    5.30
  -7   4   5    6.20    5.10
   7   4  -5   17.80    5.10
   7   4  -5    9.20    5.10
   6  -4  -5   24.60    5.10
  -6  -4   5   -0.60   33.40
   6   4  -5   27.60    5.60
  -6   4   5   15.60    5.70
   6   4  -5   26.50    6.70
  -6   4   5   20.10    6.80
  -5  -4   5  -14.40   28.50
  -5   4   5    0.30    3.60
  -5   4   5    2.50    3.70
   5   4  -5    7.30    2.90
  -4  -4   5   53.69   37.00
   4   4  -5   45.40    5.20
   4   4  -5   44.10    7.70
  -4   4   5   48.60    7.90
  -4   4   5   57.39   10.40
  -3  -4   5  176.88   64.39
  -3   4   5  239.58   15.30
   3   4  -5  239.68   15.30
  -3   4   5  229.08   13.70
   3   4  -5  217.28   11.40
  -2  -4   5    1.50   28.40
  -2   4   5   39.30    6.40
   2   4  -5   37.00    5.40
  -2   4   5   48.20    7.50
   2   4  -5   38.80    8.70
  -1  -4   5   22.30   37.20
  -1   4   5    6.20    3.40
  -1   4   5   10.60    3.50
  -1   4   5   60.49   63.69
   1   4  -5    4.20    3.00
   1   4  -5   19.40    6.30
   0  -4   5  -18.50   25.10
   0   4   5    4.40    2.40
   0   4  -5    2.80    2.30
   0   4   5    5.40    2.60
   0   4   5   37.00   34.60
   0   4  -5    3.50    4.60
   1  -4   5    1.70   29.00
   1   4   5   19.20   29.10
  -2   4  -5    3.00    2.60
   2   4   5  -31.60   24.20
  -2   4  -5    0.80    3.80
   3  -4   5   20.80   28.70
   3   4   5   18.00   29.90
  -3   4  -5    1.40    4.50
   4  -4   5   -8.60   31.00
  -4   4  -5   23.30    6.90
   4   4   5    4.10   28.20
   5  -4   5    0.70    2.90
   5  -4   5    3.90   31.50
   5   4   5    5.00    2.80
  -5   4  -5    0.50    3.80
  -5   4  -5    9.10    7.10
   5   4   5   19.70   27.50
   6  -4   5   -3.20   30.60
   6  -4   5    6.70    6.30
   6   4   5    6.60    2.40
   6   4   5   11.40    4.20
  -6   4  -5   14.30    8.50
   6   4   5   59.89   26.80
   7  -4   5    8.30    6.60
   7  -4   5    4.30    4.10
   7   4   5   -0.40    2.10
   7   4   5    4.20   22.50
  -7   4  -5   22.60    9.40
   7   4   5    3.70    3.90
   8  -4   5   -2.40    3.70
   8   4   5   11.10    5.50
  -8   4  -5   14.50    8.60
   9  -4   5   -1.70    4.50
   9  -4   5   -9.70    9.60
   9   4   5   -0.40    2.80
  -9   4  -5   -5.00    6.40
   9   4   5   -8.50    6.10
  10  -4   5    9.00    6.30
  10   4   5   -6.90    8.20
  10   4   5    6.60    3.60
 -10   4  -5    1.90    7.00
  11  -4   5   27.50    8.70
  11   4   5   54.39    9.40
 -11   4  -5   29.30   11.90
  12  -4   5   32.50   10.40
  12   4   5   51.69   14.10
  10  -5  -5   11.20    9.40
 -10  -5   5   62.89   60.69
  10   5  -5    9.20    6.80
  -9  -5   5   47.50   57.39
  -9   5   5   43.10   11.20
   9   5  -5   50.69   10.50
   9   5  -5   52.79   10.00
  -8  -5   5   21.90   46.20
   8   5  -5   -7.70    4.70
  -8   5   5    2.50    6.50
   8   5  -5   14.90    7.00
  -7  -5   5   75.39   49.99
  -7   5   5    5.60    6.10
  -6  -5   5   41.10   52.29
   6   5  -5   40.60    9.50
  -6   5   5   62.39   11.50
   6   5  -5   63.69    7.70
  -5  -5   5    6.10   48.80
   5   5  -5   56.09    8.60
  -5   5   5   66.99   10.60
   5   5  -5   90.39   12.40
  -5   5   5   74.29   12.20
  -4  -5   5   23.70   44.70
  -4   5   5   58.99    8.90
  -4   5   5   38.80    9.20
   4   5  -5   73.09    7.10
  -3  -5   5   16.70   45.50
  -3   5   5   65.29    8.80
   3   5  -5   56.89    7.20
  -3   5   5   44.80    8.90
  -2  -5   5   25.70   43.90
  -2   5   5    4.90    4.20
   2   5  -5   20.60    7.00
   2   5  -5   16.70    4.30
  -2   5   5   10.00    4.60
  -1  -5   5  243.98   82.99
  -1   5   5  277.67   15.60
   1   5  -5  279.07   14.70
  -1   5   5  284.87   14.40
   1   5  -5  340.47   22.60
   0  -5   5   49.00   40.80
   0   5   5    5.00    3.70
   0   5  -5   16.50    4.50
   0   5   5   23.90    6.20
   1  -5   5  269.97   96.39
  -1   5  -5  298.47   16.10
   1   5   5  280.07   12.60
  -1   5  -5  301.47   22.50
   1   5   5  275.97   12.30
   2  -5   5  -56.79   33.00
  -2   5  -5    3.60    5.50
   3  -5   5    0.50   37.30
  -3   5  -5    8.80    7.20
  -3   5  -5    5.80    4.10
   4  -5   5   33.50   40.50
   5  -5   5    9.80   40.70
  -5   5  -5    5.80    7.20
   6   5   5    6.70    4.60
  -6   5  -5    7.80    8.30
   6   5   5   -0.40    2.20
   7   5   5    9.80    6.60
  -7   5  -5   12.00    9.30
   8  -5   5    1.00    6.60
   8   5   5    8.10    3.60
  -8   5  -5   -4.20    7.90
   8   5   5   12.40    6.00
   9  -5   5    7.00    6.20
  -9   5  -5  -12.30    7.80
   9   5   5   10.90    4.60
  10  -5   5    5.40    7.50
 -10   5  -5    3.90    8.30
  10   5   5    3.10    4.90
   5   6  -5   -5.20    7.60
  -5   6   5   15.50    6.80
  -4  -6   5   14.20   68.39
  -4   6   5   -7.00    5.00
   4   6  -5    7.70    8.00
  -3  -6   5  -23.90   42.90
  -3   6   5    4.80    5.60
   3   6  -5   23.20    8.00
  -3   6   5    9.00    5.90
  -2  -6   5  -12.20   51.29
   2   6  -5    2.80    5.10
  -2   6   5   12.10    4.80
   2   6  -5   -2.20    7.70
  -2   6   5   -8.40    4.60
  -1  -6   5  113.39   67.09
   1   6  -5   31.10    9.60
  -1   6   5   29.00    5.90
   1   6  -5   29.60    7.80
  -1   6   5   31.20    7.20
   0  -6   5   35.70   47.90
   0   6   5    4.90    4.00
   0   6  -5    8.00    7.40
   0   6  -5    4.40    5.00
   0   6   5   10.30    4.70
   1  -6   5   33.20   58.59
  -1   6  -5   -8.70    5.00
   1   6   5   11.30    3.80
   1   6   5    7.50    4.00
   2  -6   5  268.07  116.99
  -2   6  -5  309.47   25.90
  -3   6  -5   16.00   11.20
   4  -6   5  -41.60   64.59
  -4   6  -5   15.90    9.80
  -5   6  -5    5.80   11.60
 -16   0   6  133.59   20.30
  16   0  -6  126.49   21.30
 -15   0   6   14.10    7.90
  15   0  -6    6.10    8.40
  14   0  -6   -7.50    7.00
 -14   0   6   -9.20    5.60
  13   0  -6    3.00    6.70
 -13   0   6    1.90    5.50
 -12   0   6   -3.20    4.30
  12   0  -6   -6.80    4.10
 -11   0   6   -1.80    3.60
  11   0  -6    0.70    5.00
 -10   0   6    0.50    3.10
  10   0  -6   -5.70    3.70
 -10   0   6    1.30    4.00
   9   0  -6    2.30    3.30
  -9   0   6   -2.50    3.00
   9   0  -6    0.70    4.10
  -8   0   6  178.38   13.80
   8   0  -6  146.59   13.10
   8   0  -6  157.28   14.50
  -8   0   6  149.29   11.50
   7   0  -6    2.30    3.30
  -7   0   6   -2.60    2.10
  -7   0   6   -1.00    2.50
   7   0  -6    2.50    3.50
   6   0  -6    3.10    2.90
  -6   0   6    1.80    2.20
   6   0  -6    4.90    3.80
  -6   0   6    2.30    3.40
   5   0  -6   -2.10    2.90
  -5   0   6   -1.00    2.20
   5   0  -6    1.00    2.40
  -5   0   6    1.70    2.40
   4   0  -6    2.20    3.30
  -4   0   6    1.70    2.60
   4   0  -6    4.00    2.90
  -4   0   6    4.20    3.20
  -3   0   6    0.10    2.30
   3   0  -6    1.70    3.20
   3   0  -6   -0.70    2.20
  -3   0   6    0.80    2.40
   2   0  -6 1756.72   49.00
  -2   0   6 1678.13   47.20
   2   0  -6 1732.23   44.60
  -2   0   6 1784.72   44.70
   1   0  -6    1.00    2.10
  -1   0   6    1.10    2.10
  -1   0   6    0.60    2.90
   0   0  -6   57.99    9.00
   0   0   6   64.79    5.80
   0   0   6   65.49    9.40
   0   0  -6   72.69    5.90
   1   0   6    1.10    3.50
   1   0   6   -0.10    1.90
  -1   0  -6    1.60    2.00
  -1   0  -6    2.80    3.90
   2   0   6   12.10    5.70
   2   0   6   15.60    3.40
  -2   0  -6   15.10    5.50
  -2   0  -6   15.00    3.50
   3   0   6    0.00    1.70
   3   0   6    4.40    4.30
  -3   0  -6    0.50    3.30
  -3   0  -6    1.00    2.00
  -4   0  -6  430.56   18.80
   4   0   6  414.86   25.10
   4   0   6  412.56   22.10
  -4   0  -6  440.16   21.40
   4   0   6  402.36   16.20
   5   0   6    3.10    4.00
  -5   0  -6    0.70    2.00
  -5   0  -6   -2.00    3.20
   5   0   6    0.50    2.00
   6   0   6   39.70    6.40
  -6   0  -6   49.00    9.70
   6   0   6   41.10    9.40
  -6   0  -6   39.90    6.20
  -7   0  -6   -0.80    3.50
  -7   0  -6    3.60    2.60
   7   0   6    1.30    2.30
   7   0   6   -7.00    3.70
   8   0   6  128.19   10.60
  -8   0  -6  136.99   10.30
  -8   0  -6  112.59   12.20
   8   0   6  137.69   16.00
   9   0   6    3.30    4.80
   9   0   6    3.60    3.20
  -9   0  -6   -3.00    3.40
  -9   0  -6   -3.90    2.40
  10   0   6   24.90    6.60
 -10   0  -6   17.90    5.30
  10   0   6   29.90   14.10
 -10   0  -6   25.10    7.70
  11   0   6   -3.90    2.60
 -11   0  -6   -2.50    2.90
 -11   0  -6    0.00    4.10
  12   0   6   10.20    5.80
 -12   0  -6    4.50    6.30
 -13   0  -6    4.20    6.00
  13   0   6   -9.50    3.40
 -14   0  -6   50.19   12.00
  14   0   6   33.20    9.80
 -15   0  -6    8.10    7.40
  15   0   6   -3.50    6.00
 -16   0  -6  351.86   26.90
  16   0   6  306.47   26.10
 -16  -1   6  -32.60   37.60
 -16  -1   6   -5.40    6.80
  16  -1  -6   -5.90    7.90
 -16   1   6  -14.80    6.00
  16   1  -6   11.50    9.00
 -15  -1   6    8.70   27.50
  15  -1  -6   -1.80    6.80
 -15  -1   6    7.70    6.60
  15   1  -6   10.90    8.20
 -15   1   6   12.70    6.70
 -14  -1   6   24.50    7.10
  14  -1  -6   31.00    9.90
  14   1  -6   20.60    9.90
 -14   1   6   10.50    7.80
 -13  -1   6   19.20    6.90
  13  -1  -6    4.50    6.90
  13   1  -6   10.30    7.70
 -13   1   6    3.90    6.70
 -12  -1   6   33.90    8.20
  12  -1  -6   26.00    9.50
 -12   1   6   20.70    8.70
  12   1  -6   28.70    8.90
 -11  -1   6    1.50    3.70
 -11  -1   6   -2.10    4.00
  11  -1  -6    7.30    6.70
  11   1  -6    9.00    5.80
 -11   1   6    4.40    5.20
 -10  -1   6    3.30    3.40
  10  -1  -6   -3.50    4.50
 -10  -1   6   -3.00    3.30
  10   1  -6    0.30    4.50
  10   1  -6    4.10    4.40
 -10   1   6   -4.40    3.50
   9  -1  -6    3.30    5.10
  -9  -1   6   -1.30    2.80
   9  -1  -6   10.30    5.80
  -9   1   6    2.80    3.30
   9   1  -6    3.30    4.30
   9   1  -6    3.40    4.80
  -9   1   6    0.90    4.00
  -8  -1   6   15.90    4.40
  -8  -1   6   21.30    5.80
   8  -1  -6   17.80    5.80
   8  -1  -6   10.60    5.00
   8   1  -6   20.60    6.90
  -8   1   6    9.50    5.10
   8   1  -6   10.20    4.90
   7  -1  -6   10.40    5.10
  -7  -1   6    4.90    3.10
   7  -1  -6    7.80    4.20
  -7  -1   6    7.10    3.60
   7   1  -6    4.50    3.60
   7   1  -6   10.00    4.70
  -7   1   6    4.00    3.50
  -7   1   6    6.40    4.10
   6  -1  -6   93.39   10.00
  -6  -1   6  100.49    8.40
  -6  -1   6  103.99    8.20
   6  -1  -6  104.89   11.00
   6   1  -6   88.79    9.90
  -6   1   6  103.19   10.00
   6   1  -6   86.99    8.50
  -6   1   6   84.79    8.70
  -5  -1   6   53.19    6.10
   5  -1  -6   63.89    7.70
   5  -1  -6   71.49   10.00
  -5  -1   6   67.29    6.90
   5   1  -6   76.39    8.90
   5   1  -6   66.79    7.20
  -5   1   6   52.99    7.90
  -4  -1   6  151.18    9.40
   4  -1  -6  146.39   10.50
  -4  -1   6  138.19    9.30
   4  -1  -6  140.59   11.70
   4   1  -6  153.68   11.70
   4   1  -6  125.29    9.10
  -4   1   6  134.39   10.20
  -4   1   6  122.79    9.90
  -3  -1   6   79.69    6.70
  -3  -1   6   78.79    7.20
   3  -1  -6   87.59    7.70
   3  -1  -6   70.89    8.20
  -3   1   6   78.79    7.50
   3   1  -6   70.09    6.70
   3   1  -6   73.49    8.40
  -3   1   6   75.29   12.00
  -2  -1   6  962.00   30.20
   2  -1  -6  997.60   32.10
  -2  -1   6  998.30   28.20
   2  -1  -6 1010.10   29.20
   2   1  -6  982.20   33.00
   2   1  -6  991.20   29.00
  -2   1   6 1022.60   29.70
  -2   1   6 1021.70   32.20
  -1  -1   6   19.70    3.80
   1  -1  -6   14.40    5.10
  -1  -1   6   15.60    4.30
  -1  -1   6   28.20   13.90
   1  -1  -6   16.70    3.50
  -1   1   6   15.60    3.80
   1   1  -6   20.40    4.10
  -1   1   6   22.70    5.30
   1   1  -6   19.70    5.40
   0  -1  -6   31.00    4.10
   0  -1   6   22.20    3.90
   0  -1   6   17.50    4.90
   0  -1  -6   18.90    5.20
   0  -1   6   23.40   13.00
   0   1   6   19.50    3.80
   0   1  -6   26.10    7.10
   0   1   6   14.80    5.00
   0   1  -6   27.70    4.50
   1  -1   6  593.24   19.40
  -1  -1  -6  623.24   21.80
  -1  -1  -6  625.24   18.20
   1  -1   6  608.94   48.10
   1  -1   6  618.64   25.80
  -1   1  -6  618.34   20.30
   1   1   6  581.64   23.30
   1   1   6  625.54   19.10
  -1   1  -6  661.23   27.60
   2  -1   6   -1.50    8.40
  -2  -1  -6   -4.00    1.90
   2  -1   6    2.60    4.00
  -2  -1  -6   -0.10    1.50
   2  -1   6    2.70    2.00
   2   1   6    1.90    1.80
   2   1   6   -0.40    2.90
  -2   1  -6   -0.70    1.80
  -2   1  -6    6.10    4.80
  -2   1  -6    9.30    8.60
  -3  -1  -6  261.67   12.80
   3  -1   6  264.17   12.20
   3  -1   6  277.67   18.00
  -3  -1  -6  270.07   10.70
   3  -1   6  256.07   34.30
   3   1   6  245.48   11.10
  -3   1  -6  248.98   12.30
   3   1   6  284.57   15.70
  -3   1  -6  288.47   29.60
  -3   1  -6  257.67   17.80
   4  -1   6   46.00    9.70
   4  -1   6   53.99    6.00
  -4  -1  -6   49.40    6.90
   4  -1   6   46.10   19.00
  -4  -1  -6   42.20    5.10
   4   1   6   49.10    8.30
   4   1   6   34.90   15.10
  -4   1  -6   46.90   16.20
  -4   1  -6   45.00    9.80
  -4   1  -6   51.59    7.00
   4   1   6   44.50    5.00
  -5  -1  -6  181.98    9.60
  -5  -1  -6  204.18   12.00
   5  -1   6  182.18   12.60
   5  -1   6  192.68   16.60
   5  -1   6  208.48   38.40
  -5   1  -6  194.18   16.40
   5   1   6  199.08   10.60
   5   1   6  199.08   14.90
   5   1   6  164.58   17.20
  -5   1  -6  201.38   25.70
  -5   1  -6  194.18   11.60
   6  -1   6   67.49   22.80
  -6  -1  -6   85.09    8.40
   6  -1   6   74.69    7.80
   6  -1   6   76.19   13.20
  -6  -1  -6   73.99   11.50
  -6   1  -6   98.89   14.40
   6   1   6   88.59   12.70
  -6   1  -6   85.39    8.00
  -6   1  -6   67.79   18.10
   7  -1   6  122.89   17.90
  -7  -1  -6  138.69    9.20
  -7  -1  -6  150.18   11.40
   7  -1   6  156.38   11.40
   7   1   6  155.68   10.40
  -7   1  -6  132.39   10.70
   7   1   6  120.79   13.60
  -7   1  -6  130.19   14.10
  -7   1  -6  158.48   28.10
   8  -1   6   11.80    4.50
  -8  -1  -6   10.40    3.70
   8  -1   6   18.90   12.80
  -8  -1  -6   14.70    5.50
  -8   1  -6    5.60    9.90
   8   1   6   16.40    4.70
   8   1   6    5.80    6.20
  -8   1  -6   10.50    6.10
   9  -1   6   38.50    8.30
   9  -1   6   57.89   13.60
  -9  -1  -6   55.99    9.00
  -9  -1  -6   46.70    7.10
  -9   1  -6   37.60   16.20
  -9   1  -6   46.20   11.40
   9   1   6   50.79    8.30
  -9   1  -6   42.40    7.80
 -10  -1  -6   71.89    8.20
 -10  -1  -6   51.19    9.70
  10  -1   6   49.30    9.30
  10   1   6   64.89   15.00
  10   1   6   65.49   10.00
 -10   1  -6   63.69   18.30
 -10   1  -6   64.39   12.80
 -11  -1  -6  109.49   12.00
 -11  -1  -6  107.09   10.40
 -11   1  -6   97.79   15.90
 -11   1  -6   90.59   20.00
  11   1   6   93.69   11.30
 -12  -1  -6    0.40    4.60
 -12  -1  -6   -6.20    3.60
  12  -1   6    1.00    4.10
  12   1   6    3.90    4.80
 -12   1  -6    7.60    7.00
  13  -1   6   22.10    7.70
 -13  -1  -6   10.10    6.30
 -13  -1  -6   12.70    5.90
 -13   1  -6   23.90   10.00
  13   1   6    8.00    5.80
 -14  -1  -6   19.20    8.50
  14  -1   6   22.30    8.50
  14   1   6   15.40    7.20
 -14   1  -6    0.20    6.90
 -15  -1  -6    4.60    6.90
  15  -1   6   16.30    7.40
 -15   1  -6   20.50    9.40
  15   1   6    0.20    5.10
 -15  -2   6   42.80   47.00
  15  -2  -6   25.90   10.50
 -15  -2   6    8.40    7.30
  15   2  -6    4.60    9.00
 -15   2   6   -4.30    9.30
 -14  -2   6    8.10   31.40
 -14  -2   6   13.30    5.80
 -14  -2   6    0.30    5.60
  14  -2  -6    3.80    7.40
 -14   2   6    5.30    8.00
  14   2  -6  -12.10    5.80
 -13  -2   6   -9.80    3.60
  13  -2  -6    4.70    7.40
 -13  -2   6   26.00   28.60
 -13  -2   6   -3.10    4.00
 -13   2   6    1.30    5.60
  13   2  -6   -9.20    5.20
 -12  -2   6    3.40    4.20
  12  -2  -6   11.50    7.50
 -12  -2   6  -14.20   19.40
 -12  -2   6   -5.70    3.50
  12   2  -6   10.90    6.70
 -12   2   6   13.60    8.80
 -11  -2   6   11.60    4.80
  11  -2  -6   18.00   12.60
 -11  -2   6   -5.20   23.10
 -11  -2   6   12.70    4.20
 -11   2   6   12.50    7.70
  11   2  -6    5.90    6.10
 -10  -2   6    2.00    3.30
  10  -2  -6    7.70    5.50
 -10  -2   6    9.20    3.70
 -10  -2   6  -14.00   14.10
  10   2  -6    5.40    5.80
  10   2  -6    7.10    5.30
 -10   2   6    5.80    5.10
  -9  -2   6    5.30    2.80
  -9  -2   6   -8.60   15.90
   9  -2  -6    1.30    5.10
  -9  -2   6    5.20    5.70
   9  -2  -6    5.60    5.60
   9   2  -6    2.60    4.30
  -9   2   6    2.10    5.10
   9   2  -6    3.20    4.20
   8  -2  -6    4.20    4.70
  -8  -2   6   -1.60    2.00
   8  -2  -6    3.50    4.20
  -8  -2   6    8.00   17.80
  -8  -2   6    0.10    2.80
   8   2  -6   -6.80    3.30
  -8   2   6    4.40    3.60
  -8   2   6    1.50    4.10
   8   2  -6    2.60    3.40
   7  -2  -6  103.89   12.30
   7  -2  -6  104.89   12.30
  -7  -2   6  113.99    9.70
  -7  -2   6  123.19   35.90
  -7  -2   6  122.99    8.50
   7   2  -6  122.29   10.60
  -7   2   6  110.69   12.20
  -7   2   6  107.49   11.30
   7   2  -6  106.79   11.40
  -6  -2   6   88.89    6.80
  -6  -2   6   93.49   32.00
   6  -2  -6  106.49   11.40
   6  -2  -6   92.89   10.70
  -6  -2   6   86.99    6.40
   6   2  -6   84.19    8.50
  -6   2   6   74.69   10.80
   6   2  -6   96.29   10.50
  -6   2   6   92.49    9.50
  -5  -2   6  752.72   70.49
  -5  -2   6  714.63   21.40
   5  -2  -6  733.43   29.70
  -5  -2   6  697.43   21.50
   5  -2  -6  662.43   28.00
  -5   2   6  702.53   28.30
   5   2  -6  690.53   24.90
   5   2  -6  742.53   28.80
  -5   2   6  698.63   27.40
   4  -2  -6  258.97   14.80
   4  -2  -6  225.48   14.60
  -4  -2   6  199.98   43.60
  -4  -2   6  215.58    9.60
  -4  -2   6  223.58    9.80
   4   2  -6  226.98   11.90
  -4   2   6  217.28   13.50
   4   2  -6  212.58   14.20
  -4   2   6  229.88   14.10
   3  -2  -6  478.15   20.20
  -3  -2   6  458.75   15.80
   3  -2  -6  457.35   19.10
  -3  -2   6  485.15   15.20
  -3  -2   6  494.85   57.29
  -3   2   6  479.85   20.40
  -3   2   6  475.75   19.80
   3   2  -6  488.95   21.60
   2  -2  -6   68.39    7.40
   2  -2  -6   73.19    6.40
  -2  -2   6   65.99    4.80
  -2  -2   6   70.69    5.70
   2   2  -6   58.69    8.90
  -2   2   6   76.79    7.70
  -2   2   6   63.09    6.70
   2   2  -6   67.09    6.00
  -1  -2   6   -2.80    1.80
  -1  -2   6    0.80    1.50
   1  -2  -6    2.00    2.10
   1  -2  -6    6.40    2.10
  -1  -2   6    6.70   14.70
  -1   2   6   -2.00    1.80
   1   2  -6    0.10    1.80
  -1   2   6   -0.90    2.40
   1   2  -6   -4.50    9.00
   0  -2   6    9.10    3.10
   0  -2   6    3.20   15.40
   0  -2   6    3.60    1.70
   0   2   6   14.80   19.90
   0   2  -6    0.50    3.70
   0   2  -6    0.80    1.60
   0   2  -6   -6.70   10.30
   0   2   6    2.30    2.00
   1  -2   6   11.20    4.20
   1  -2   6   20.10   20.20
   1  -2   6    4.70    2.10
  -1   2  -6   16.40   13.70
  -1   2  -6    8.70    3.00
   1   2   6    6.80    2.30
   1   2   6    5.70    3.50
  -1   2  -6    6.60    5.00
   1   2   6   -8.40   12.20
   2  -2   6  305.17   18.40
   2  -2   6  318.37   13.30
   2  -2   6  331.07   51.69
  -2   2  -6  333.27   42.20
  -2   2  -6  303.77   14.00
  -2   2  -6  317.57   20.60
   2   2   6  331.77   15.20
   2   2   6  330.67   11.80
   2   2   6  369.66   74.29
   3  -2   6    1.10    1.80
   3  -2   6    2.70    3.30
   3  -2   6   12.60   17.70
   3   2   6   -1.00    1.20
   3   2   6  -16.10   11.90
   3   2   6    1.40    2.50
  -3   2  -6    0.50    1.80
  -3   2  -6   -7.60    7.90
  -3   2  -6    0.60    4.10
   4  -2   6   16.70    4.30
   4  -2   6   22.50   23.20
   4  -2   6   24.20    7.40
  -4   2  -6   17.70    4.60
  -4   2  -6    2.30    5.30
  -4   2  -6   10.80   15.10
   4   2   6   19.10    3.60
   4   2   6   19.20    4.90
   4   2   6   -4.50   12.90
   5  -2   6   25.40   21.80
   5  -2   6   22.40    7.70
   5  -2   6   28.60    5.40
   5   2   6   30.40    7.00
   5   2   6   32.40    4.80
   5   2   6   23.70   16.80
  -5   2  -6   18.90   19.70
  -5   2  -6   31.90    9.20
  -5   2  -6   26.30    5.60
   6  -2   6   80.79    8.40
   6  -2   6   80.29   33.40
   6  -2   6   93.79   15.50
  -6   2  -6   85.79   15.20
   6   2   6   94.19    7.20
   6   2   6   88.09    9.80
  -6   2  -6   70.99   25.40
  -6   2  -6   64.19    7.80
   6   2   6   38.10   17.30
   7  -2   6  326.77   25.00
   7  -2   6  339.17   18.20
  -7   2  -6  332.67   24.50
   7   2   6  315.97   19.70
   7   2   6  347.97   30.40
  -7   2  -6  256.37   51.69
  -7   2  -6  351.66   18.30
  -8  -2  -6    5.40    2.20
   8  -2   6    7.40    4.10
   8  -2   6   14.50    7.60
  -8  -2  -6    4.50    1.90
  -8   2  -6    6.10    3.50
   8   2   6   -0.10    1.90
  -8   2  -6    6.10    6.10
  -8   2  -6   17.50   17.50
   8   2   6    1.30    4.70
  -9  -2  -6  107.89    7.00
  -9  -2  -6  109.99    6.70
   9  -2   6  105.69   11.70
   9   2   6  108.09   15.40
  -9   2  -6  114.59   18.70
   9   2   6   95.39    9.40
  -9   2  -6   72.59   30.60
 -10  -2  -6   13.50    3.50
  10  -2   6    6.60    5.30
 -10  -2  -6    5.10    3.00
  10   2   6   10.00    4.30
 -10   2  -6   15.90    8.70
 -10   2  -6   38.00   27.00
  10   2   6   21.00    7.20
 -11  -2  -6   26.00    6.60
  11  -2   6   24.60    7.80
 -11  -2  -6   18.40    4.70
 -11   2  -6   76.59   27.40
 -11   2  -6   21.60    9.30
  11   2   6   32.30    7.50
 -12  -2  -6    4.20    3.20
  12  -2   6    1.30    5.10
 -12  -2  -6    3.60    3.80
 -12   2  -6    7.90    6.50
 -13  -2  -6   -5.40    3.80
  13  -2   6    3.10    5.70
 -13   2  -6   -5.30    7.20
  13   2   6   -6.00    3.70
 -13   2  -6   -1.40   30.30
 -14  -2  -6   14.10    5.80
  14  -2   6   -6.10    4.60
 -14  -2  -6    3.30    4.70
 -14   2  -6  -23.40   30.70
 -14   2  -6  -11.90    7.00
  14   2   6    0.70    5.20
  15  -2   6   -6.10    5.80
 -15  -2  -6   -4.00    5.50
 -15   2  -6   10.80    7.40
  15   2   6   -2.60    4.90
 -14  -3   6   54.59   49.00
  14  -3  -6   24.90   10.10
  14   3  -6   29.80   11.50
 -14   3   6   34.40   11.20
 -13  -3   6   56.19   49.99
  13  -3  -6   12.10    9.70
  13   3  -6    1.30    6.60
 -13   3   6    5.90    8.00
 -12  -3   6   20.00   39.10
  12  -3  -6   23.70    9.10
 -12   3   6   24.30    9.30
  12   3  -6   19.00    9.20
 -11  -3   6   21.50   32.50
  10  -3  -6   -6.70    4.60
 -10  -3   6  -30.80   26.60
 -10   3   6    4.20    5.60
  10   3  -6    0.20    5.00
   9  -3  -6   17.10    7.20
  -9  -3   6   -6.20   27.50
   9  -3  -6    6.30    6.30
  -9   3   6    4.60    5.80
   9   3  -6   -2.40    4.30
   9   3  -6   -1.40    3.80
  -8  -3   6   32.60   29.10
   8  -3  -6   14.30    7.40
   8  -3  -6   19.90    7.30
  -8   3   6   26.50    8.00
   8   3  -6   23.50    5.90
   8   3  -6   13.40    6.30
   7  -3  -6    7.30    5.00
  -7  -3   6   22.60   25.20
   7  -3  -6   -6.20    4.70
   7   3  -6    0.00    3.20
  -7   3   6   -3.90    3.20
  -7   3   6   -1.80    3.50
   7   3  -6   -3.80    2.80
   6  -3  -6   17.20    6.30
   6  -3  -6   20.70    8.10
  -6  -3   6   25.20   24.90
   6   3  -6   30.60    7.10
   6   3  -6   18.70    4.90
  -6   3   6   26.10    7.20
  -6   3   6   20.60   36.00
  -6   3   6   26.10    6.60
   5  -3  -6   14.10    5.00
   5  -3  -6    5.20    4.50
  -5  -3   6   21.40   23.20
   5   3  -6    8.60    3.40
   5   3  -6    5.70    4.00
  -5   3   6   -1.80    3.00
  -5   3   6    6.70    3.40
   4  -3  -6  114.59    9.20
  -4  -3   6   86.39   36.30
   4   3  -6  106.49   10.60
   4   3  -6   97.69    8.10
  -4   3   6  103.69    9.40
  -4   3   6   73.69   45.70
  -4   3   6  106.99   10.40
  -3  -3   6    4.60   17.40
  -3   3   6    0.40    2.30
   3   3  -6    0.60    1.90
   3   3  -6    1.10    3.10
  -3   3   6   -0.40    2.40
  -3   3   6   15.50   28.50
   3   3  -6   -1.90   10.50
  -2  -3   6  136.49   45.50
   2   3  -6  156.28   12.10
  -2   3   6  138.69   10.00
   2   3  -6  159.48   40.40
  -2   3   6  130.69   52.89
  -2   3   6  147.69   10.50
   2   3  -6  139.29    8.90
  -1  -3   6   -4.10   13.90
  -1   3   6    6.60    2.70
  -1   3   6    3.20   25.80
   1   3  -6   -6.00   12.40
   1   3  -6   -0.20    3.50
   1   3  -6    2.60    2.00
  -1   3   6    0.00    2.10
   0  -3   6  676.33   87.39
   0   3  -6  739.03   75.49
   0   3   6  865.71   27.30
   0   3  -6  854.31   26.80
   0   3  -6  866.11   35.40
   0   3   6  846.42   24.70
   0   3   6  793.12   96.59
   1  -3   6  420.46   13.90
   1  -3   6  461.35   16.70
   1  -3   6  370.66   77.69
  -1   3  -6  469.05   61.09
   1   3   6  362.16   78.49
  -1   3  -6  465.85   25.60
   1   3   6  444.36   17.80
   1   3   6  444.96   14.70
  -1   3  -6  448.66   18.10
   2  -3   6   43.60    6.80
   2  -3   6   37.20    4.40
   2  -3   6   25.50   25.70
   2   3   6   43.70    6.20
  -2   3  -6   50.99    6.10
  -2   3  -6   27.30   10.60
   2   3   6   41.30    3.80
  -2   3  -6   28.30   23.00
   2   3   6   34.60   27.90
   3  -3   6    7.90    5.20
   3  -3   6    1.40    2.10
  -3   3  -6    1.40    2.30
  -3   3  -6    6.10    5.10
   3   3   6  -27.30   13.90
  -3   3  -6    1.20   14.10
   3   3   6    2.40    1.50
   3   3   6   -3.40    2.10
   4  -3   6    7.70   23.90
   4  -3   6   18.90    4.60
   4  -3   6   18.20    6.30
  -4   3  -6   -3.70   18.10
  -4   3  -6   14.20    4.20
  -4   3  -6    6.00    6.80
   4   3   6   13.50    4.20
   4   3   6   17.80    3.10
   4   3   6   31.50   21.30
   5  -3   6   -0.20   22.20
   5  -3   6    0.40    2.30
   5  -3   6    7.90    6.30
   5   3   6    2.40    1.80
  -5   3  -6    3.00   19.50
  -5   3  -6   -0.90    2.50
  -5   3  -6    3.50    4.80
   5   3   6   -4.90    2.40
   5   3   6  -12.30   13.60
   6  -3   6   65.49   38.10
   6  -3   6   42.10    7.70
   6  -3   6   34.50   10.20
  -6   3  -6   23.90   31.00
   6   3   6   39.10    7.50
   6   3   6   40.80    4.90
  -6   3  -6   37.60    7.40
   6   3   6   26.70   19.90
  -6   3  -6   68.49   13.80
   7  -3   6    9.60   28.70
   7  -3   6   18.90    8.60
   7  -3   6   24.70    6.20
   7   3   6   39.60    5.80
  -7   3  -6   36.20   10.50
  -7   3  -6   30.70   10.20
   7   3   6   48.00   15.80
  -7   3  -6   31.10   29.00
   7   3   6   32.60    7.70
   8  -3   6    1.70    8.80
   8  -3   6   14.10    4.90
   8   3   6   10.80   13.40
   8   3   6    8.50    3.20
   8   3   6   17.90    6.40
  -8   3  -6    8.60    7.00
   9  -3   6   18.80    6.30
   9   3   6   21.00    5.10
   9   3   6   21.80    7.10
  -9   3  -6   21.70    9.30
  -9   3  -6   77.09   41.40
  10  -3   6   61.99   11.00
 -10   3  -6   76.89   16.90
 -10   3  -6   55.89   41.10
  10   3   6   82.59    8.90
  10   3   6   70.29   13.30
  11  -3   6   -0.20    4.90
 -11   3  -6   -4.70   36.80
  11   3   6   12.20    4.30
 -11   3  -6   -0.40    6.20
  12  -3   6    3.40    6.40
 -12   3  -6    9.10   45.40
 -12   3  -6    1.40    9.00
  13  -3   6    4.80    6.20
 -13   3  -6   17.40   10.20
 -13   3  -6   29.50   56.39
  13   3   6    6.70    5.60
  14  -3   6    4.80    7.70
  14   3   6  -11.50    5.30
 -14   3  -6    3.50    9.60
  12  -4  -6    7.60    9.30
 -12  -4   6    9.70   52.59
  12   4  -6    1.30    7.60
 -12   4   6    3.80    7.50
 -11  -4   6   16.20   49.90
  11  -4  -6   78.19   15.10
  11   4  -6   86.79   16.20
 -11   4   6   73.19   15.60
 -10  -4   6   -9.60   39.40
  10  -4  -6   61.29   13.50
  10  -4  -6   59.39   15.40
 -10   4   6   41.30   11.90
  10   4  -6   44.90   10.60
   9  -4  -6   -8.40    7.20
  -9  -4   6  -19.20   39.60
   9  -4  -6   -4.00    5.80
  -9   4   6    0.40    4.60
   9   4  -6   -8.10    4.70
   9   4  -6    1.40    4.50
  -8  -4   6    9.70   38.40
   8  -4  -6    6.50    6.50
   8  -4  -6   -0.20    5.20
   8   4  -6    4.90    4.50
   7  -4  -6   -2.10    4.60
  -7  -4   6  -28.20   29.80
   7  -4  -6    1.20    4.70
  -7   4   6    6.00    5.00
   7   4  -6    3.40    3.80
   7   4  -6   11.40    4.00
   6  -4  -6    2.80    3.90
   6  -4  -6    1.60    4.00
  -6  -4   6   20.50   34.80
  -6   4   6    3.60    4.60
  -6   4   6    1.50    3.90
   6   4  -6    7.80    5.60
   6   4  -6   13.20    4.90
  -5  -4   6   19.60   28.20
  -5   4   6   29.80    7.50
   5   4  -6   22.90    4.90
   5   4  -6   14.40    6.20
  -4  -4   6   -0.60   27.50
   4   4  -6   -0.20    2.70
   4   4  -6    4.10    4.80
  -4   4   6    8.50    3.80
  -4   4   6    6.80    3.80
  -3  -4   6  -34.40   23.60
  -3   4   6    7.40    3.70
   3   4  -6    4.80    3.70
   3   4  -6    3.40    2.50
  -3   4   6    3.80    2.90
  -2  -4   6    2.10   27.80
   2   4  -6    6.50    4.70
   2   4  -6    2.60    2.30
  -2   4   6   -2.40    2.70
  -2   4   6   -0.20    2.60
  -1  -4   6  121.29   55.39
  -1   4   6  149.19   11.40
   1   4  -6  138.89    9.60
   1   4  -6  163.68   15.50
  -1   4   6  132.09    9.70
   0  -4   6   -3.50   30.20
   0   4   6   36.60   37.70
   0   4   6    6.80    3.80
   0   4  -6    7.90    3.40
   0   4  -6   19.00    7.40
   0   4   6   19.80    3.70
   1  -4   6  -17.60   27.10
  -1   4  -6    0.50    2.80
   1   4   6   20.40   30.60
   1   4   6    8.60    2.60
  -1   4  -6    1.90    5.50
   1   4   6    4.90    2.40
   2  -4   6   97.39   58.09
  -2   4  -6   98.09   16.10
   2   4   6   86.59    7.20
   2   4   6   95.99    5.60
   2   4   6   72.19   45.80
  -2   4  -6   84.39    8.80
   3  -4   6    4.80   31.80
   3   4   6   49.00    5.90
  -3   4  -6   67.39    9.10
  -3   4  -6   42.20   10.80
   3   4   6   91.99   45.20
   3   4   6   40.30    3.80
   4  -4   6   21.80   38.70
   4  -4   6   23.80    4.80
   4  -4   6   21.50    4.80
   4   4   6   36.50   28.00
   4   4   6   26.20    4.90
  -4   4  -6   16.10    4.80
  -4   4  -6   11.80    7.50
   4   4   6   26.20    3.10
   5  -4   6  -19.90   27.40
   5  -4   6   12.20    4.50
   5   4   6    9.30    4.30
   5   4   6   78.49   37.40
   5   4   6   15.50    3.00
  -5   4  -6   13.90    4.70
  -5   4  -6    9.90    7.00
   6  -4   6   -2.30   27.60
   6  -4   6   -8.70    5.30
   6  -4   6    2.00    3.70
  -6   4  -6    7.20    6.60
   6   4   6    0.30    4.00
   6   4   6   40.30   29.80
   6   4   6    1.00    1.70
   7  -4   6   -5.40    3.80
   7  -4   6   15.10    7.30
   7   4   6    4.80   27.20
  -7   4  -6    1.50    7.70
   7   4   6    3.70    2.30
   7   4   6   -0.50    4.30
   8  -4   6   13.70    6.20
   8  -4   6    8.00    9.30
   8   4   6    9.10    3.60
   8   4   6  -11.40   33.90
   8   4   6   -2.90    5.50
  -8   4  -6    7.30    7.60
   9  -4   6    5.40    4.90
  -9   4  -6   -4.40    7.40
   9   4   6   -6.20   20.90
   9   4   6   -1.60    2.80
   9   4   6    2.50    6.30
  10  -4   6   22.50    7.60
  10   4   6   25.60    5.80
 -10   4  -6   22.10   12.20
  10   4   6   29.50   10.80
  11  -4   6   66.99   12.50
 -11   4  -6   93.49   20.30
  11   4   6   74.39   10.90
  12  -4   6  348.67   25.60
 -12   4  -6  298.07   33.50
  12   4   6  351.66   31.60
 -10  -5   6   95.69   72.69
  10   5  -6   32.80   19.10
 -10   5   6   52.09   13.40
  -9  -5   6   29.80   61.89
  -9   5   6   54.59   12.80
   9   5  -6   44.80   11.50
  -8  -5   6   32.60   54.59
   8   5  -6   59.69   11.80
   8   5  -6   59.39    9.90
  -8   5   6   53.19   12.00
  -7  -5   6  -59.89   37.10
   7   5  -6    3.10    6.90
  -7   5   6    4.30    5.90
  -6  -5   6  -38.60   38.10
   6   5  -6   -1.30    6.00
  -6   5   6    2.70    4.80
  -5  -5   6  -68.79   34.30
   5   5  -6    1.70    4.40
   5   5  -6   -3.90    4.70
  -5   5   6   -0.80    4.30
  -4  -5   6  -20.60   35.80
  -4   5   6    0.10    4.40
   4   5  -6    2.80    3.60
  -4   5   6   14.40    5.30
   4   5  -6    2.60    5.80
  -3  -5   6    8.90   36.80
   3   5  -6   30.10    9.30
   3   5  -6   31.40    6.00
  -3   5   6   40.00    7.90
  -3   5   6   35.10    6.80
  -2  -5   6   73.99   65.09
   2   5  -6   54.39   11.40
   2   5  -6   34.40    6.00
  -2   5   6   21.40    5.70
  -2   5   6   36.40    6.10
  -1  -5   6    4.60   42.90
  -1   5   6    4.20    3.10
  -1   5   6    6.70    3.30
   1   5  -6   -3.40    2.90
   1   5  -6   -1.70    5.80
   0  -5   6   18.10   37.20
   0   5   6    7.00    3.10
   0   5  -6    5.10    6.10
   0   5  -6    4.90    3.40
   1  -5   6   22.90   36.80
  -1   5  -6   34.70    9.30
   1   5   6   36.00    5.00
   1   5   6   32.70    4.90
  -1   5  -6   30.00    6.10
   2  -5   6    4.70   41.20
   2   5   6    5.20    2.90
  -2   5  -6    3.40    4.10
   2   5   6    8.20    2.50
  -2   5  -6   26.60    8.50
   3  -5   6  -36.90   39.40
  -3   5  -6   -2.10    6.50
  -3   5  -6   -7.10    3.80
   4  -5   6  -24.70   40.80
  -4   5  -6   42.10   12.90
   5  -5   6   55.19   51.29
  -5   5  -6   51.49   14.80
   6  -5   6   32.40   48.40
   7  -5   6   -6.70    5.90
   7  -5   6    0.30    4.30
  -7   5  -6  -15.80    7.20
   7   5   6    4.00    5.10
   8  -5   6   18.70    8.90
  -8   5  -6   25.90   12.00
   8   5   6   36.20    9.00
   8   5   6   17.80    8.20
   9  -5   6    6.80    6.90
  -9   5  -6  -10.40    9.40
   9   5   6   -2.40    3.80
  -5  -6   6   15.80   59.89
  -5   6   6   -5.00    5.00
   5   6  -6    8.40    8.60
  -4  -6   6   47.40   82.09
   4   6  -6   12.60    7.70
  -4   6   6    3.20    4.70
  -3   6   6   -3.40    4.30
   3   6  -6    5.70    7.40
  -2  -6   6   55.49   87.09
  -2   6   6    9.60    5.30
   2   6  -6  -17.30    6.80
  -1  -6   6  279.77  119.19
   1   6  -6  168.28   20.10
  -1   6   6  206.78   14.10
   1   6  -6  196.98   14.50
   0  -6   6   -8.90   55.39
   0   6  -6   19.10    8.10
   0   6  -6   18.50    6.20
  -1   6  -6   24.30   11.80
   1   6   6   37.30    5.80
  -2   6  -6  203.38   22.40
   3  -6   6   60.79   93.69
   4  -6   6  -50.19   50.79
  -4   6  -6   35.70   11.90
  -5   6  -6   27.10   12.00
 -16   0   7   -2.40    7.10
  16   0  -7    6.60    8.90
  15   0  -7   85.39   17.20
 -15   0   7   99.59   16.50
 -14   0   7   -3.70    5.70
  14   0  -7    9.80    7.50
  13   0  -7    9.80    8.20
 -13   0   7   13.90    6.40
  12   0  -7    0.50    6.00
 -11   0   7    1.20    5.00
  11   0  -7   14.10    6.70
  10   0  -7    1.40    4.70
 -10   0   7    0.70    3.20
 -10   0   7   -0.10    3.70
  -9   0   7   -5.10    2.50
   9   0  -7   11.80    6.30
   9   0  -7    1.60    4.30
  -9   0   7    4.40    4.30
  -8   0   7   -0.50    2.50
   8   0  -7    3.90    4.30
  -8   0   7    0.30    2.80
   8   0  -7    1.20    3.20
   7   0  -7   16.70    5.50
   7   0  -7   22.10    6.70
  -7   0   7   20.50    5.60
  -7   0   7   27.30    6.50
   6   0  -7   -0.60    2.40
  -6   0   7   -0.30    2.60
  -6   0   7   -0.40    1.80
   6   0  -7    5.60    4.00
  -5   0   7  188.88   12.60
   5   0  -7  200.68   13.00
  -5   0   7  201.48   12.80
   4   0  -7   -0.70    3.10
  -4   0   7   -0.70    2.30
  -4   0   7   -2.90    1.70
   4   0  -7    0.70    2.30
  -3   0   7    8.80    4.10
   3   0  -7   -0.40    2.80
  -3   0   7   10.40    3.80
   3   0  -7    5.90    3.10
   2   0  -7    3.70    3.90
  -2   0   7    0.30    2.20
  -2   0   7   -0.40    2.70
   2   0  -7    2.70    2.50
   1   0  -7  469.55   17.70
   1   0  -7  513.65   23.50
  -1   0   7  505.25   21.50
  -1   0   7  468.35   17.70
   0   0  -7    0.30    4.10
   0   0  -7   -2.80    1.90
   0   0   7   -0.30    2.00
   1   0   7  878.61   26.30
   1   0   7  858.31   32.40
  -1   0  -7  880.21   26.20
  -1   0  -7  856.61   32.50
  -2   0  -7   -1.80    1.90
   2   0   7    2.10    2.00
  -2   0  -7   -4.80    3.00
   2   0   7   -1.90    3.40
   3   0   7  151.78   13.80
  -3   0  -7  155.98   13.40
   3   0   7  160.08    9.50
   4   0   7   -2.70    3.20
   4   0   7    2.70    5.30
  -4   0  -7    0.30    3.60
  -4   0  -7    1.20    1.90
   4   0   7   -1.30    1.60
  -5   0  -7  224.68   12.30
   5   0   7  191.38   17.80
   5   0   7  246.68   18.20
  -5   0  -7  244.48   16.70
   5   0   7  220.68   14.20
  -6   0  -7    2.80    2.30
   6   0   7    0.40    3.60
   6   0   7   -1.90    1.30
  -7   0  -7   85.49    8.00
  -7   0  -7   74.59   11.90
   7   0   7   80.89    8.40
   7   0   7   75.69   13.40
  -8   0  -7    1.70    4.40
   8   0   7   -0.10    2.30
   8   0   7    3.30    5.10
  -8   0  -7    6.50    3.20
   9   0   7  415.16   21.30
   9   0   7  393.66   28.60
  -9   0  -7  425.86   24.90
  -9   0  -7  444.36   23.90
 -10   0  -7   -1.30    3.10
  10   0   7   -4.80    2.80
 -10   0  -7    4.20    5.90
 -11   0  -7   -4.30    4.40
  11   0   7    3.40    3.70
  12   0   7   -4.10    3.40
 -12   0  -7    2.70    4.80
  13   0   7   97.29   14.80
 -13   0  -7   92.79   15.50
 -14   0  -7   -1.40    6.20
  14   0   7    3.70    5.60
 -15   0  -7   -5.80    7.80
  15   0   7    2.70    6.00
  15  -1  -7   22.40    9.40
 -15  -1   7   29.90    8.90
  14  -1  -7    7.90    7.70
 -14  -1   7    1.40    5.80
 -14   1   7    0.90    6.20
  14   1  -7    6.80    7.20
  13  -1  -7   -4.20    6.10
 -13  -1   7   11.10    6.60
  13   1  -7    3.30    5.80
 -13   1   7    4.60    7.10
  12  -1  -7    6.30    6.60
 -12  -1   7    8.90    5.80
  12   1  -7   24.30    8.60
 -12   1   7   18.40    7.80
 -11  -1   7   -3.10    4.20
 -11  -1   7    4.60    4.20
  11   1  -7    1.60    5.20
  10  -1  -7    3.60    5.50
 -10  -1   7    3.80    3.60
 -10  -1   7    3.10    3.70
 -10   1   7    8.60    5.60
  10   1  -7   -5.20    3.70
   9  -1  -7    5.30    3.90
  -9  -1   7    1.90    3.40
   9  -1  -7    3.90    4.90
  -9  -1   7    1.50    2.90
   9   1  -7    5.90    4.20
   9   1  -7    4.60    5.00
  -9   1   7    2.70    3.60
  -9   1   7    8.50    5.80
  -8  -1   7    5.40    3.30
  -8  -1   7    3.00    3.40
   8  -1  -7    3.80    4.00
  -8   1   7   -1.40    3.70
   8   1  -7    4.10    3.50
  -8   1   7    1.00    3.10
   8   1  -7    3.70    4.00
   7  -1  -7   27.80    6.60
   7  -1  -7   28.00    7.40
  -7  -1   7   30.30    6.30
  -7  -1   7   25.90    5.40
  -7   1   7   40.20    8.20
   7   1  -7   22.80    5.90
   7   1  -7   38.80    8.20
  -7   1   7   33.70    6.80
   6  -1  -7   23.50    6.90
  -6  -1   7   29.70    6.70
  -6  -1   7   27.10    5.30
   6  -1  -7   25.50    6.50
   6   1  -7   11.10    4.50
   6   1  -7   36.90    8.10
  -6   1   7   26.80    6.70
  -6   1   7   19.50    5.20
  -5  -1   7  239.98   13.20
  -5  -1   7  248.18   13.40
   5  -1  -7  232.88   14.60
  -5   1   7  225.18   14.20
   5   1  -7  233.58   13.80
  -5   1   7  243.08   14.80
   5   1  -7  226.68   22.80
   4  -1  -7    2.40    3.60
  -4  -1   7    4.60    2.70
   4  -1  -7   -1.50    2.40
  -4  -1   7    0.80    2.20
  -4   1   7   -4.10    1.80
  -4   1   7   -1.30    2.60
   4   1  -7    0.60    3.30
   4   1  -7    2.70    2.60
  -3  -1   7  813.72   25.50
   3  -1  -7  768.42   29.60
   3  -1  -7  755.92   26.40
  -3   1   7  767.22   26.60
   3   1  -7  849.41   30.90
  -3   1   7  746.43   28.20
   3   1  -7  790.42   26.20
  -2  -1   7    2.00    2.50
   2  -1  -7   -1.80    2.40
  -2  -1   7    4.10    2.50
   2  -1  -7    4.60    2.80
  -2   1   7    1.60    2.70
   2   1  -7    2.20    3.90
  -1  -1   7  103.39    9.30
  -1  -1   7  109.09    7.60
   1  -1  -7  103.39    7.40
   1  -1  -7  113.79   10.60
  -1   1   7  106.99    9.50
  -1   1   7  109.79    7.90
   1   1  -7  122.89    8.30
   0  -1  -7    0.50    1.80
   0  -1   7  -11.30    7.50
   0  -1   7    2.90    3.10
   0  -1   7    1.90    2.10
   0  -1  -7    0.20    3.30
   0   1  -7   -2.60    3.30
   0   1   7   -1.20    1.70
   0   1  -7   -1.10    2.00
   0   1   7   -0.60    3.10
   1  -1   7  308.47   34.90
  -1  -1  -7  303.47   15.70
  -1  -1  -7  284.67   11.60
   1  -1   7  299.77   18.20
   1  -1   7  278.67   12.60
   1   1   7  310.57   12.80
   1   1   7  279.37   16.40
  -1   1  -7  318.97   19.70
  -1   1  -7  317.47   15.80
   2  -1   7    1.70    2.00
  -2  -1  -7    4.50    3.50
  -2  -1  -7    2.40    2.00
   2  -1   7    0.60    8.70
   2  -1   7    4.80    4.30
   2   1   7    2.50    2.20
  -2   1  -7    1.50    2.00
  -2   1  -7    8.60    5.60
   2   1   7   -1.00    3.30
   3  -1   7   66.89    6.50
  -3  -1  -7   65.29    5.50
   3  -1   7   67.79   11.10
   3  -1   7   82.39   25.40
  -3  -1  -7   71.99    7.50
   3   1   7   67.99   10.30
   3   1   7   57.59    5.80
  -3   1  -7   68.79    6.70
  -3   1  -7   68.99   12.00
  -4  -1  -7    5.30    3.30
  -4  -1  -7    2.40    2.20
   4  -1   7   13.10   12.10
   4  -1   7    4.30    2.70
   4  -1   7    3.10    4.00
  -4   1  -7    5.60    5.40
  -4   1  -7    4.60    2.70
   4   1   7    3.80    2.40
  -4   1  -7    9.10    8.30
   4   1   7    8.60    4.10
   4   1   7   -1.80   10.30
   5  -1   7  158.58   15.50
   5  -1   7  110.29    9.10
  -5  -1  -7  127.69   10.20
  -5  -1  -7  124.49    8.10
   5  -1   7  122.39   29.30
  -5   1  -7  168.48   21.90
  -5   1  -7  121.29    9.50
   5   1   7  139.29    9.10
   5   1   7  130.39   12.90
   5   1   7  133.89   18.40
  -5   1  -7  122.09   14.00
   6  -1   7  154.88   11.30
   6  -1   7  175.78   36.40
  -6  -1  -7  152.88    9.50
  -6  -1  -7  156.88   11.60
   6  -1   7  164.68   17.00
  -6   1  -7  162.18   15.80
  -6   1  -7  148.49   10.90
   6   1   7  175.48   16.00
  -6   1  -7  203.78   24.20
   6   1   7  179.88   15.40
   7  -1   7    0.60    2.80
  -7  -1  -7    1.50    2.50
   7  -1   7   -1.00    4.80
  -7  -1  -7   -3.00    3.10
  -7   1  -7    2.90    2.70
  -7   1  -7   -2.70    3.70
  -7   1  -7   -9.40    6.90
   7   1   7   -2.50    4.30
   7   1   7    4.50    2.80
   8  -1   7  167.08   18.30
  -8  -1  -7  177.58   11.40
   8  -1   7  171.58   13.10
  -8  -1  -7  191.48   15.10
  -8   1  -7  216.08   24.90
   8   1   7  156.28   16.80
   8   1   7  186.48   12.60
  -8   1  -7  182.58   13.10
  -8   1  -7  156.78   16.50
   9  -1   7   30.10   10.80
  -9  -1  -7   37.20    6.60
  -9  -1  -7   33.70    7.70
   9  -1   7   39.00    8.20
  -9   1  -7   35.30    7.40
  -9   1  -7   25.30    9.10
   9   1   7   44.40   11.00
  -9   1  -7   26.40   11.50
   9   1   7   27.40    6.40
 -10  -1  -7  290.77   18.50
 -10  -1  -7  303.67   16.60
  10  -1   7  304.07   19.70
 -10   1  -7  287.37   23.40
  10   1   7  315.77   18.60
 -10   1  -7  331.37   27.70
  10   1   7  299.17   25.40
 -11  -1  -7   68.69    9.70
  11  -1   7   33.90    8.70
 -11  -1  -7   51.09   10.30
  11   1   7   56.09   10.20
 -11   1  -7   52.29   14.00
  12  -1   7   23.20    7.80
 -12  -1  -7   27.00    6.80
 -12  -1  -7   25.00    7.70
 -12   1  -7   27.20   10.60
  12   1   7   20.40    7.10
 -13  -1  -7    4.00    5.90
  13  -1   7   -0.50    4.00
 -13   1  -7    6.80    6.50
  13   1   7    0.80    4.60
  14  -1   7   32.40    9.50
 -14  -1  -7   44.90   10.90
  14   1   7   28.30    7.90
 -14   1  -7   18.50    9.60
 -15  -1  -7   10.20    7.60
 -15   1  -7   -5.40    5.30
  15   1   7   -0.40    5.50
 -15  -2   7   -0.60    6.00
  15   2  -7    0.10    7.80
 -15   2   7  -11.40    6.70
 -14  -2   7   23.80    7.70
  14  -2  -7   17.90   10.40
 -14  -2   7   24.60   13.00
  14   2  -7   33.80   11.00
 -14   2   7   34.10   11.90
 -13  -2   7   10.60    5.20
 -13  -2   7   16.00   28.70
  13  -2  -7   -1.20    6.30
  13   2  -7   -2.40    5.90
 -13   2   7   22.70    8.50
  12  -2  -7    3.40    6.70
 -12  -2   7   -1.80    3.40
 -12  -2   7   -2.00    6.10
 -12  -2   7  -22.40   22.60
  12   2  -7    0.50    5.20
 -12   2   7    5.20    6.40
 -11  -2   7   -0.50    3.70
 -11  -2   7    7.90    4.10
  11  -2  -7    9.30    9.10
 -11  -2   7   -1.90   21.40
  11   2  -7    3.30    6.40
 -11   2   7    0.80    5.60
 -10  -2   7   -3.90   21.30
 -10  -2   7   22.10    5.10
 -10  -2   7   27.80    6.30
  10  -2  -7   29.50    9.90
  10   2  -7   34.20    9.40
 -10   2   7   39.80   15.00
   9  -2  -7  103.09   15.40
  -9  -2   7  124.59   37.80
  -9  -2   7  102.69    8.70
  -9  -2   7  101.99    9.50
   9  -2  -7   98.59   15.00
   9   2  -7   93.49   12.70
   9   2  -7  104.79   14.90
  -9   2   7  101.89   15.00
  -8  -2   7    0.80    2.40
   8  -2  -7   -1.50    5.50
  -8  -2   7   -0.50   11.40
  -8  -2   7   -3.20    2.00
   8  -2  -7   -3.30    3.60
  -8   2   7    1.60    4.10
   8   2  -7   -1.70    3.50
  -8   2   7   -1.40    3.00
   8   2  -7    1.00    3.30
  -7  -2   7   12.30    4.10
  -7  -2   7   27.90   17.80
   7  -2  -7    6.50    4.90
   7  -2  -7   20.80    7.30
  -7  -2   7   17.00    3.80
  -7   2   7   22.90    7.10
   7   2  -7   23.20    7.10
  -7   2   7   15.90    5.40
   7   2  -7   13.00    4.90
   6  -2  -7  461.05   24.30
  -6  -2   7  492.75   18.50
  -6  -2   7  498.55   19.00
   6  -2  -7  520.45   26.30
  -6  -2   7  610.84   65.09
  -6   2   7  512.35   24.70
  -6   2   7  481.75   23.20
   6   2  -7  502.85   22.10
   6   2  -7  524.75   25.40
  -5  -2   7   19.50    4.00
  -5  -2   7   30.30    5.00
   5  -2  -7   17.20    5.40
   5  -2  -7   30.60    7.20
  -5  -2   7    8.40   15.00
  -5   2   7   19.80    5.60
   5   2  -7   24.00    5.10
  -5   2   7   21.90    5.80
  -4  -2   7   26.00   18.60
   4  -2  -7    2.90    3.40
  -4  -2   7   10.40    2.90
  -4  -2   7   14.20    3.20
   4  -2  -7    7.20    4.60
   4   2  -7   11.50    3.90
   4   2  -7    8.90    4.80
  -4   2   7   -2.20    3.20
  -4   2   7   12.20    3.90
  -3  -2   7  233.58   11.40
  -3  -2   7  233.98   10.40
   3  -2  -7  241.18   14.30
   3  -2  -7  233.68   12.90
  -3  -2   7  164.58   39.30
  -3   2   7  206.78   13.50
   3   2  -7  231.08   15.40
  -3   2   7  224.58   13.20
   3   2  -7  211.88   11.90
  -2  -2   7  224.18   11.70
  -2  -2   7  216.78   45.80
   2  -2  -7  253.37   14.30
   2  -2  -7  239.78   11.80
  -2  -2   7  230.88   10.30
  -2   2   7  246.48   14.50
  -2   2   7  219.28   12.30
   2   2  -7  234.38   15.40
   2   2  -7  230.48   12.00
  -1  -2   7  141.79   10.00
  -1  -2   7  218.78   49.30
   1  -2  -7  140.09    7.80
   1  -2  -7  152.78    9.50
  -1  -2   7  152.18    8.20
   1   2  -7  145.09   13.50
   1   2  -7  158.68    9.70
  -1   2   7  165.48    9.60
  -1   2   7  136.69   10.70
   0  -2   7  164.58    8.70
   0  -2   7  159.78   11.30
   0   2  -7  151.48   14.30
   0   2   7  160.28    9.20
   0   2  -7  160.18    9.80
   0   2  -7  236.48   34.90
   1  -2   7   10.70    4.30
   1  -2   7   10.20   16.00
   1  -2   7    3.70    2.20
  -1   2  -7    0.50    1.80
   1   2   7    3.40    3.30
  -1   2  -7    3.10    4.90
   1   2   7   -6.20   14.20
   1   2   7    2.50    2.10
  -1   2  -7    5.60   12.50
   2  -2   7   59.99   10.10
   2  -2   7   42.00   24.60
   2  -2   7   58.89    5.90
   2   2   7   60.89    5.30
  -2   2  -7   73.19   12.80
  -2   2  -7   59.79   23.40
   2   2   7   50.89   28.70
  -2   2  -7   58.89    6.40
   2   2   7   64.99    9.30
   3  -2   7   15.20    6.00
   3  -2   7   -6.90   13.10
   3  -2   7   12.10    3.50
  -3   2  -7    4.40   10.10
   3   2   7   13.20    3.10
  -3   2  -7   17.60    6.60
  -3   2  -7    6.70    3.30
   3   2   7   11.20    4.80
   4  -2   7   99.99   14.70
   4  -2   7   78.49    7.30
   4  -2   7   44.20   26.70
  -4   2  -7   87.99    8.10
  -4   2  -7   66.69   24.60
  -4   2  -7   90.19   15.10
   4   2   7   85.59    9.30
   4   2   7   76.19    6.20
   4   2   7   97.39   29.60
   5  -2   7  -10.50   16.80
   5  -2   7    6.20    6.30
   5  -2   7   17.00    4.30
  -5   2  -7   19.70    5.20
  -5   2  -7    7.30   12.20
   5   2   7   10.70   16.70
   5   2   7   11.50    5.00
  -5   2  -7   16.20    7.30
   5   2   7    5.70    2.70
   6  -2   7   11.30    6.70
   6  -2   7    9.10    3.80
   6  -2   7  -18.40   14.70
   6   2   7    5.80    2.60
   6   2   7    6.60   10.70
  -6   2  -7    7.80    6.50
   6   2   7   18.00    5.00
  -6   2  -7   -3.20   10.80
  -6   2  -7    5.90    3.20
   7  -2   7   31.20    6.60
   7  -2   7   28.50   23.80
   7   2   7   27.90    8.30
  -7   2  -7   35.80    7.30
   7   2   7   50.59    6.90
   7   2   7   43.10   12.30
  -7   2  -7   35.00   22.70
  -7   2  -7   43.90   11.10
   8  -2   7   18.80    7.00
  -8  -2  -7   -0.60    1.50
   8  -2   7    0.40    3.20
  -8  -2  -7    0.30    1.80
   8   2   7    3.90    2.50
  -8   2  -7    6.70    3.60
  -8   2  -7   -1.60    5.00
   8   2   7   -4.40    4.80
  -8   2  -7  -25.60   15.50
  -9  -2  -7   23.10    3.80
   9  -2   7   25.80    7.10
  -9  -2  -7   21.30    4.10
  -9   2  -7   20.40    9.10
   9   2   7   30.80   11.00
  -9   2  -7   19.20   20.10
   9   2   7   28.40    6.20
  10  -2   7   -0.80    3.80
 -10  -2  -7    1.10    2.70
 -10  -2  -7    2.50    2.40
 -10   2  -7   41.00   20.80
  10   2   7    1.00    3.40
  10   2   7   -3.90    6.30
 -10   2  -7    8.00    7.70
 -11  -2  -7    5.40    3.70
  11  -2   7    0.80    4.20
 -11  -2  -7    8.60    4.00
 -11   2  -7   -1.80   21.40
 -11   2  -7    5.60    7.20
  11   2   7    2.20    3.80
 -12  -2  -7   12.30    4.70
  12  -2   7    7.80    6.30
 -12  -2  -7    2.40    3.70
 -12   2  -7  -13.30   22.30
 -12   2  -7    9.70    9.50
  12   2   7    9.60    5.20
 -13  -2  -7   47.30    7.00
  13  -2   7   57.49   11.90
 -13   2  -7   36.30   27.00
  13   2   7   45.10   10.10
 -13   2  -7   36.30   11.20
 -14  -2  -7    6.00    5.80
 -14  -2  -7    1.00    5.20
  14  -2   7   -2.40    5.90
  14   2   7    5.30    5.70
 -14   2  -7  -16.90    6.80
 -14   2  -7   95.49   28.70
 -15  -2  -7   -6.40    5.30
  15  -2   7  -10.80    5.60
  15   2   7    1.00    5.30
 -15   2  -7   -0.20    7.50
 -14  -3   7   13.40   45.00
  14  -3  -7  -13.40    8.10
 -14   3   7    1.40    5.60
  14   3  -7   14.30    8.10
  13  -3  -7    1.10    8.00
 -13  -3   7   39.90   47.60
  13   3  -7   -6.00    7.00
 -13   3   7   13.90    7.90
 -12  -3   7    3.40   37.30
  12  -3  -7   18.70    9.60
 -12   3   7   22.60   10.00
  12   3  -7   14.80    8.40
 -11  -3   7   18.90   38.20
  11  -3  -7    5.50    8.50
 -11   3   7    2.20    6.50
 -10  -3   7  -16.90   27.80
  10  -3  -7    6.00    6.40
  10   3  -7   -3.50    5.00
 -10   3   7   -0.20    4.60
  -9  -3   7   -2.90   26.40
   9  -3  -7   -0.20    7.10
   9  -3  -7    2.00    6.20
   9   3  -7    4.20    5.30
   9   3  -7    7.60    4.50
  -8  -3   7  175.78   55.49
   8  -3  -7  160.78   16.30
   8  -3  -7  172.78   17.10
   8   3  -7  176.08   15.90
  -8   3   7  128.39   14.60
  -7  -3   7  301.17   70.79
   7  -3  -7  263.17   20.10
   7  -3  -7  299.67   20.40
  -7   3   7  276.67   19.90
   7   3  -7  293.07   16.90
   7   3  -7  254.97   18.50
  -7   3   7  285.07   18.40
   6  -3  -7    6.80    5.00
  -6  -3   7  -13.00   18.60
  -6   3   7   46.60   38.50
   6   3  -7    4.10    3.30
  -6   3   7    4.30    4.80
   6   3  -7   11.60    5.70
  -6   3   7    6.30    5.20
   5  -3  -7   -1.70    4.00
  -5  -3   7   16.40   21.80
   5  -3  -7    7.30    4.30
  -5   3   7   14.20    4.60
   5   3  -7    2.30    4.00
   5   3  -7    2.60    3.40
  -5   3   7   11.00    4.80
  -5   3   7  -22.10   36.80
   4  -3  -7    2.60    3.90
  -4  -3   7   20.30   22.40
   4  -3  -7    6.00    3.80
  -4   3   7   -5.40    2.80
   4   3  -7    0.60    2.50
   4   3  -7    0.70    3.90
  -4   3   7   -9.30   26.90
  -4   3   7    6.00    3.70
  -3  -3   7  314.17   75.49
   3   3  -7  306.57   18.70
  -3   3   7  265.97   15.70
   3   3  -7  265.87   13.80
  -3   3   7  315.47   82.29
  -3   3   7  289.07   20.10
  -2  -3   7   25.60   24.90
   2   3  -7   65.99    6.40
  -2   3   7   63.49    7.10
   2   3  -7   81.29   29.20
  -2   3   7   50.09    7.70
  -2   3   7   38.50   36.20
  -1  -3   7   32.00    2.70
  -1  -3   7   40.20   30.70
   1   3  -7   65.49   26.00
  -1   3   7   31.00    5.30
   1   3  -7   35.10    5.70
  -1   3   7   16.60   28.80
   1   3  -7   51.79   10.70
  -1   3   7   23.40    6.40
   0  -3   7  256.27   63.99
   0  -3   7  219.38    8.70
   0  -3   7  211.28   10.10
   0   3   7  299.27   71.99
   0   3  -7  223.18   12.20
   0   3  -7  222.68   17.80
   0   3   7  202.58   10.70
   0   3   7  201.68   12.50
   0   3  -7  231.78   47.50
   1  -3   7   67.69    7.10
   1  -3   7   67.49    5.40
   1  -3   7   77.09   40.50
   1   3   7   61.09    5.40
  -1   3  -7   85.99   16.10
   1   3   7   66.19    7.50
   1   3   7   45.50   32.80
  -1   3  -7   72.09   29.00
  -1   3  -7   71.59    7.10
   2  -3   7  111.19   10.50
   2  -3   7   91.99   40.60
   2  -3   7  112.29    7.50
  -2   3  -7  147.69   16.00
  -2   3  -7  107.79    9.20
  -2   3  -7   90.79   31.00
   2   3   7  118.39    9.70
   2   3   7  116.79    6.80
   2   3   7   83.99   38.50
   3  -3   7    0.10   23.40
   3  -3   7   29.90    5.00
  -3   3  -7   22.70    5.20
   3   3   7   19.30    3.60
   3   3   7   21.70   24.10
   3   3   7   24.10    5.30
  -3   3  -7   28.80    9.10
  -3   3  -7    2.60   19.60
   4  -3   7    7.80    4.90
   4  -3   7  -12.50   20.40
   4   3   7   14.80    4.60
  -4   3  -7  -10.60   14.60
   4   3   7   -2.80   18.70
   4   3   7    5.90    2.50
  -4   3  -7    6.90    3.40
  -4   3  -7    2.00    5.00
   5  -3   7    1.50   23.90
   5  -3   7    0.40    2.50
   5  -3   7    2.30    4.70
   5   3   7   -2.20    3.40
  -5   3  -7    7.10    4.10
   5   3   7   15.90   18.60
  -5   3  -7    3.40    5.10
   5   3   7    0.80    1.60
  -5   3  -7   20.80   20.90
   6  -3   7   10.00    4.90
   6  -3   7  -19.50   20.70
   6  -3   7   15.30    7.70
   6   3   7   21.20    6.10
  -6   3  -7    7.50   20.60
  -6   3  -7   12.50    4.80
   6   3   7   22.10    4.20
   6   3   7   49.60   19.50
  -6   3  -7    6.60    7.10
   7  -3   7   46.80   12.20
   7  -3   7   30.00   28.10
   7  -3   7   44.20    8.40
   7   3   7   61.19   10.30
   7   3   7   66.79   23.40
  -7   3  -7   54.29   12.70
  -7   3  -7   77.59   33.20
   8  -3   7   12.80    4.90
   8  -3   7   11.10    7.90
   8   3   7   20.30   14.20
   8   3   7    3.80    2.60
  -8   3  -7   -2.40    5.50
   8   3   7    6.30    6.20
   9  -3   7  119.89   12.80
   9   3   7  146.69   15.80
  -9   3  -7   89.99   18.10
  -9   3  -7   84.99   41.00
   9   3   7  117.69   10.00
  10  -3   7  194.98   19.30
 -10   3  -7  215.58   61.49
  10   3   7  147.39   19.20
 -10   3  -7  155.08   23.00
  10   3   7  168.88   13.00
  11  -3   7   19.90    7.60
  11   3   7   28.20    7.10
 -11   3  -7   60.29   41.90
 -11   3  -7   24.50   11.20
  12  -3   7   52.79   11.40
  12   3   7   37.80    8.90
 -12   3  -7   50.99   15.30
 -12   3  -7   61.69   47.60
  13  -3   7    0.30    6.40
 -13   3  -7   55.69   51.39
 -13   3  -7    7.30    9.70
  13   3   7    5.90    5.30
  14  -3   7    3.30    8.50
 -14   3  -7    6.10    8.60
  14   3   7   -6.30    6.30
 -12  -4   7  -81.39   47.40
  12  -4  -7    7.40    9.90
  12   4  -7    8.80    8.90
 -11  -4   7   24.90   47.50
  11  -4  -7   20.40   10.50
 -11   4   7  -15.40    5.00
  11   4  -7    2.10    7.50
  10  -4  -7   61.29   13.30
 -10  -4   7   58.39   46.60
  10  -4  -7   52.19   13.30
  10   4  -7   48.90   10.60
 -10   4   7   47.00   12.60
   9  -4  -7    7.10    6.60
  -9  -4   7    4.00   40.50
   9  -4  -7   -0.80    9.40
  -9   4   7   14.30    6.90
   9   4  -7    8.50    6.30
   8  -4  -7    5.90    7.00
   8  -4  -7    5.80    6.60
  -8  -4   7   46.60   39.00
   8   4  -7   12.90    4.90
   8   4  -7   11.00    6.10
  -8   4   7   10.50    6.10
   7  -4  -7   20.70    6.90
   7  -4  -7   21.60    6.30
  -7  -4   7   90.99   47.30
  -7   4   7    7.90    6.10
   7   4  -7    7.60    6.00
   7   4  -7   21.30    5.90
   6  -4  -7   29.90    6.20
   6  -4  -7   40.40    6.50
   6   4  -7   47.50    6.90
   6   4  -7   17.60    7.10
  -6   4   7   42.90    8.50
  -6   4   7   31.20    8.40
  -5  -4   7  -13.70   30.50
   5   4  -7   10.90    4.00
  -5   4   7   -3.70    3.20
  -5   4   7   -1.40    3.70
   5   4  -7   -3.30    3.90
  -4  -4   7  -16.90   26.40
   4   4  -7    4.50    3.10
  -4   4   7    3.60    4.20
   4   4  -7    6.10    4.80
  -4   4   7   10.10    4.30
  -3  -4   7   32.70   34.70
  -3   4   7    8.10    3.50
   3   4  -7    1.00    2.40
  -3   4   7    1.40    3.10
  -2  -4   7  -24.20   27.20
  -2   4   7    7.90    4.00
   2   4  -7   12.80    4.10
  -2   4   7    6.50    4.80
   2   4  -7    5.40    5.50
  -1  -4   7   18.60   33.80
  -1   4   7   12.50    3.50
   1   4  -7   12.90    5.90
  -1   4   7    3.50    3.40
   0  -4   7   55.69   40.40
   0   4  -7   12.90    7.60
   0   4  -7   26.80    5.70
   0   4   7   19.50    5.00
   0   4   7   19.90    4.30
   1  -4   7   -8.20   23.50
   1   4   7   -2.90    1.80
  -1   4  -7   -6.40    2.40
   1   4   7   17.50   32.60
   1   4   7   -0.20    2.70
  -1   4  -7   -6.00    4.60
   2  -4   7   38.10   37.50
   2   4   7   24.60   37.30
   2   4   7   18.60    3.40
  -2   4  -7    4.80    3.90
  -2   4  -7    9.30    6.70
   3  -4   7   12.20    3.20
   3  -4   7   -2.40   30.80
   3  -4   7   10.50    3.10
   3   4   7   -1.20   29.80
   3   4   7    7.60    3.50
  -3   4  -7    0.50    5.70
   3   4   7    1.60    1.80
   4  -4   7  205.28   73.09
   4  -4   7  355.56   15.60
   4   4   7  354.56   17.30
   4   4   7  350.46   12.80
   4   4   7  381.96   76.99
  -4   4  -7  381.36   28.30
  -4   4  -7  365.86   19.80
   5  -4   7   71.59   45.70
   5   4   7   42.90   33.30
   6  -4   7   -4.30    3.10
   6  -4   7    4.60    7.10
   6  -4   7    1.50   29.90
  -6   4  -7   -7.10    5.10
   6   4   7   -2.90   27.50
   6   4   7    1.30    2.10
   6   4   7   -8.20    4.30
   7  -4   7  -11.10    7.10
   7  -4   7   -2.00    3.60
   7  -4   7   14.00   31.60
   7   4   7    0.90    4.30
  -7   4  -7    4.80    7.30
   7   4   7   -0.20    2.00
   8  -4   7   38.80    8.30
   8  -4   7   51.59   12.40
   8   4   7   41.50    8.90
   8   4   7   47.30    6.60
  -8   4  -7   19.10   10.50
   8   4   7   43.30   23.50
   9  -4   7   57.29   10.90
   9   4   7    8.30   25.40
   9   4   7   43.70   11.70
   9   4   7   48.00    7.70
  -9   4  -7   74.69   18.00
  10  -4   7   28.60   10.80
  10   4   7  -10.20    7.30
  10   4   7    6.20    4.70
 -10   4  -7   22.30   10.90
  11  -4   7   94.09   15.40
 -11   4  -7  107.79   20.20
  11   4   7  129.49   12.40
  12  -4   7   21.40    8.80
 -12   4  -7   19.60   11.20
  12   4   7   19.30    6.60
  -9  -5   7   61.19   55.29
   9   5  -7   40.60   11.50
  -9   5   7   48.00   11.70
  -8  -5   7   49.00   62.79
  -8   5   7   29.40   10.30
   8   5  -7   16.70    8.30
  -7  -5   7   94.19   60.19
   7   5  -7  154.18   13.80
  -7   5   7  141.49   16.60
   7   5  -7  191.38   18.70
  -6  -5   7  -15.00   44.90
  -6   5   7   14.60    8.00
   6   5  -7   30.60    8.80
  -5  -5   7   23.30   46.30
   5   5  -7   -0.60    5.20
  -5   5   7    6.20    5.20
  -4  -5   7  111.99   64.19
   4   5  -7   20.00    5.00
  -4   5   7   25.50    7.00
   4   5  -7    8.40    7.90
  -4   5   7   19.00    7.00
  -3  -5   7   37.90   42.10
   3   5  -7    4.70    3.30
  -3   5   7    4.30    3.40
   3   5  -7   24.60    6.80
  -3   5   7   10.30    4.50
  -2  -5   7   58.79   49.10
  -2   5   7   35.00    7.10
   2   5  -7   24.60    5.60
   2   5  -7   37.70   10.50
  -2   5   7   17.90    6.00
  -1  -5   7  -27.40   37.00
  -1   5   7    5.90    5.70
   1   5  -7    8.60    5.10
   1   5  -7   -3.30    7.20
  -1   5   7    6.20    4.30
   0  -5   7   33.00   53.89
   0   5  -7  119.79   11.60
   0   5  -7   93.99   16.50
   0   5   7   93.39    8.50
   0   5   7   75.89    8.60
   1  -5   7   81.99   55.59
   1   5   7   77.09    6.80
  -1   5  -7   90.79   16.60
  -1   5  -7   68.19    9.40
   1   5   7   68.99    8.70
   2  -5   7   31.40   49.30
  -2   5  -7   31.30   11.10
  -2   5  -7   39.70    7.20
   2   5   7   29.20    4.30
   2   5   7   21.80    5.10
   3  -5   7  -16.10   46.50
   3   5   7   42.50    4.80
  -3   5  -7   54.19   13.60
   4  -5   7   12.10   42.20
  -4   5  -7   -0.60    6.60
   4   5   7   -5.30    3.50
   4   5   7   -1.00    1.80
   5  -5   7  -36.00   38.80
  -5   5  -7   -3.90    6.40
   5   5   7    0.50    1.90
   5   5   7   16.60    4.90
   6  -5   7   37.80   47.60
  -6   5  -7   24.30   10.90
   7  -5   7   32.30   13.50
   7  -5   7   40.90    7.20
   7   5   7   41.10    8.90
  -7   5  -7   65.89   16.60
   7   5   7   56.39    5.70
   8  -5   7    6.80    6.20
  -8   5  -7   17.30   10.10
   8   5   7   14.90    4.60
   8   5   7   -4.70    9.70
   9  -5   7    0.40    6.10
  -9   5  -7   13.00   11.50
   9   5   7    1.00    4.70
  -4  -6   7   -3.30   55.69
  -4   6   7   21.10    6.30
   4   6  -7    1.60    8.50
  -3  -6   7   -4.70   56.69
   3   6  -7    0.30    7.30
  -3   6   7   -7.70    4.50
  -2  -6   7  -76.59   55.59
   2   6  -7   50.89   13.40
  -1  -6   7   31.90   75.89
  -1   6   7   12.60    4.90
   1   6  -7   10.10    9.50
   1   6  -7    9.80    6.60
   0  -6   7   11.30   90.99
   0   6   7   28.80    6.50
   0   6  -7   38.90   12.60
   1  -6   7    5.70   62.69
  -1   6  -7   15.00   10.30
   1   6   7    4.00    3.60
   2  -6   7   60.39   67.89
   3  -6   7   49.40   62.49
  -3   6  -7   13.20   10.10
   4  -6   7   52.79   55.59
  -4   6  -7   54.39   15.20
  15   0  -8   -2.30    7.20
 -14   0   8  141.79   16.90
  14   0  -8  115.79   20.10
  13   0  -8  -15.00    5.30
 -13   0   8    3.20    6.30
  12   0  -8    0.90    6.30
 -12   0   8   28.50    8.60
 -11   0   8   -6.10    3.50
 -10   0   8  153.88   15.30
  10   0  -8  166.18   17.30
  -9   0   8   -1.00    3.70
   9   0  -8   -0.40    4.60
   9   0  -8   -3.10    3.80
  -9   0   8   -1.30    3.00
   8   0  -8    1.70    3.40
  -8   0   8   -0.10    3.10
  -8   0   8   -2.10    2.90
   8   0  -8    2.80    4.10
   7   0  -8   -2.10    2.80
  -7   0   8    0.30    2.40
   7   0  -8   -4.10    2.90
  -7   0   8   -3.20    2.30
   6   0  -8    2.20    2.80
  -6   0   8    0.30    3.20
   6   0  -8    2.00    3.70
  -6   0   8    2.00    2.80
   5   0  -8    1.40    3.40
  -5   0   8   -3.40    1.80
  -5   0   8   -0.70    2.40
   5   0  -8   -2.80    1.80
  -4   0   8  109.99    9.40
   4   0  -8  119.29   11.80
  -4   0   8  119.99   10.30
   4   0  -8  108.39    9.30
  -3   0   8    3.30    2.60
   3   0  -8    1.60    2.60
   3   0  -8    2.30    3.70
  -3   0   8   -0.70    2.00
  -2   0   8   30.20    5.80
   2   0  -8   35.70    5.80
  -2   0   8   18.30    5.70
   2   0  -8   23.10    6.60
   1   0  -8    0.20    2.50
  -1   0   8   -1.00    2.40
  -1   0   8    2.60    2.40
   1   0  -8   -0.90    3.90
   0   0   8 1254.57   35.80
   0   0  -8 1306.27   44.10
  -1   0  -8    0.90    4.20
   1   0   8   -0.60    2.00
   1   0   8   -2.50    3.20
   2   0   8  114.49   12.20
  -2   0  -8  121.59    8.60
   2   0   8  131.79    9.00
  -2   0  -8  122.39   12.80
   3   0   8    3.60    4.40
   3   0   8    2.10    2.30
  -3   0  -8   -1.20    3.80
  -3   0  -8   -0.90    1.80
  -4   0  -8   19.60    4.60
   4   0   8   11.80    8.70
   4   0   8   15.10    4.10
   4   0   8   16.50    6.60
  -4   0  -8   19.70    6.50
   5   0   8    0.20    2.00
   5   0   8    2.40    4.40
  -5   0  -8    3.60    2.50
   5   0   8   13.70    7.60
  -6   0  -8  543.95   22.10
  -6   0  -8  568.14   27.90
   6   0   8  549.95   30.30
   6   0   8  562.14   22.30
   7   0   8   -9.50    4.30
   7   0   8   -3.40    1.80
  -7   0  -8   -2.60    2.00
  -7   0  -8   -3.30    3.20
  -8   0  -8  543.35   28.40
   8   0   8  527.35   23.60
   8   0   8  503.35   32.10
  -8   0  -8  536.05   23.20
   9   0   8    1.30    2.90
  -9   0  -8   -8.00    2.90
  -9   0  -8   -3.90    3.70
   9   0   8   -0.90    5.40
 -10   0  -8  132.29   11.80
  10   0   8  138.19   12.60
 -10   0  -8  110.59   15.70
 -11   0  -8    1.60    5.40
 -12   0  -8    2.20    5.90
  12   0   8    1.40    4.30
 -13   0  -8  -11.80    5.50
  13   0   8    3.10    4.90
  14   0   8   -6.10    4.50
 -14   0  -8   -2.40    6.40
 -15   0  -8   -7.90    7.10
 -15  -1   8   19.90    8.90
  15   1  -8   10.10   10.60
 -15   1   8   18.40    8.20
  14  -1  -8    4.20    6.90
 -14  -1   8   -2.10    5.80
  14   1  -8    0.50    6.70
 -14   1   8   17.20    7.90
  13  -1  -8   57.69   13.60
 -13   1   8   38.10   10.90
  13   1  -8   51.29   13.40
 -12  -1   8  156.78   15.70
  12  -1  -8  202.78   21.50
 -12   1   8  195.68   18.60
  12   1  -8  180.08   20.10
 -11  -1   8   -5.30    4.10
 -11  -1   8    1.80    3.70
  11  -1  -8    8.00    5.90
 -11   1   8    5.20    6.00
 -10  -1   8   -2.50    3.70
  10  -1  -8    5.50    5.70
 -10  -1   8   -0.70    2.80
  10   1  -8   -7.30    3.80
 -10   1   8    2.10    4.70
   9  -1  -8    5.50    6.00
   9  -1  -8   -2.00    4.60
  -9  -1   8    3.90    3.60
  -9  -1   8    0.10    3.50
  -9   1   8    3.20    5.20
   9   1  -8    4.20    4.40
   9   1  -8    8.60    5.60
  -9   1   8   -1.60    4.20
   8  -1  -8   53.59   11.20
  -8  -1   8   41.90    7.70
  -8  -1   8   46.30    7.60
   8  -1  -8   37.80    8.80
   8   1  -8   36.00    8.30
  -8   1   8   45.00    9.10
  -8   1   8   42.20    8.50
   8   1  -8   62.19   12.00
  -7  -1   8  160.88   11.60
   7  -1  -8  162.68   14.00
   7  -1  -8  176.08   15.90
  -7  -1   8  161.48   12.20
  -7   1   8  158.38   12.90
   7   1  -8  165.38   15.10
   7   1  -8  154.48   12.70
  -7   1   8  152.78   13.20
   6  -1  -8   16.40    4.90
  -6  -1   8   12.00    4.00
   6  -1  -8    2.40    4.50
  -6  -1   8   13.40    4.30
   6   1  -8   18.90    5.40
   6   1  -8   18.20    6.30
  -6   1   8   20.20    5.50
  -6   1   8   10.00    4.60
  -5  -1   8    5.20    3.30
   5  -1  -8    2.10    4.10
   5  -1  -8   22.60    5.80
  -5  -1   8   18.70    5.00
  -5   1   8   11.20    4.40
  -5   1   8   13.10    4.50
   5   1  -8    6.60    4.50
   5   1  -8   12.30    4.10
  -4  -1   8  183.88   12.00
   4  -1  -8  185.78   14.50
  -4  -1   8  172.98   11.00
   4  -1  -8  164.88   11.60
   4   1  -8  148.09   13.70
   4   1  -8  172.98   11.50
  -4   1   8  151.78   13.70
  -4   1   8  156.18   12.40
  -3  -1   8 1173.58   34.50
  -3  -1   8 1144.79   36.90
   3  -1  -8 1181.28   40.00
   3  -1  -8 1141.09   35.50
   3   1  -8 1153.68   35.40
  -3   1   8 1184.48   36.20
   3   1  -8 1214.78   41.30
  -3   1   8 1133.69   38.30
  -2  -1   8  536.25   22.70
  -2  -1   8  531.45   19.70
   2   1  -8  536.75   20.50
   2   1  -8  515.85   24.40
  -2   1   8  500.55   23.00
  -2   1   8  533.25   20.40
   1  -1  -8   79.79   11.00
   1  -1  -8   76.29    6.70
  -1  -1   8   64.79    6.40
  -1  -1   8   55.59    8.70
  -1   1   8   59.99   10.40
   1   1  -8   60.59    6.50
   1   1  -8   74.49   12.10
  -1   1   8   65.09    6.70
   0  -1   8    7.20    3.80
   0  -1   8   11.10    3.30
   0  -1  -8   10.90    5.00
   0  -1  -8   10.30    3.20
   0  -1   8   18.90   13.20
   0   1   8    7.60    3.30
   0   1  -8   13.00    6.60
   0   1   8    7.60    4.60
   0   1  -8   11.30    3.60
  -1  -1  -8   28.00    6.50
   1  -1   8   19.70    4.30
   1  -1   8   11.40    5.50
  -1  -1  -8   18.00    3.70
   1  -1   8   26.30   14.30
  -1   1  -8   20.10    7.20
   1   1   8   15.10    3.80
  -1   1  -8   22.50    4.60
   1   1   8   14.10    5.50
  -2  -1  -8   79.69    8.90
   2  -1   8   81.99   12.20
  -2  -1  -8   86.49    6.40
   2  -1   8   86.69    7.20
   2  -1   8  106.39   26.50
  -2   1  -8   72.99    7.10
   2   1   8   80.79    7.00
   2   1   8   85.69   13.30
  -2   1  -8   75.39   12.80
  -3  -1  -8   -1.50    1.60
   3  -1   8    2.10    9.20
  -3  -1  -8    2.50    3.50
   3  -1   8   -1.40    1.50
   3  -1   8   -5.80    3.20
   3   1   8    0.00    1.70
   3   1   8    5.20    4.20
  -3   1  -8   -0.50    3.90
  -3   1  -8   -1.80    1.60
  -4  -1  -8   17.50    5.20
   4  -1   8   29.70   18.50
   4  -1   8   28.50    5.50
   4  -1   8   19.30    8.10
  -4  -1  -8   21.70    4.40
   4   1   8   13.50    6.00
  -4   1  -8   26.80    5.40
  -4   1  -8   18.20    7.60
   4   1   8   15.40    4.00
   5  -1   8  164.68   11.00
  -5  -1  -8  145.59   10.40
   5  -1   8  137.39   15.10
  -5  -1  -8  139.99   11.40
   5  -1   8  150.88   34.40
   5   1   8  153.18   22.90
   5   1   8  147.19    9.80
   5   1   8  154.08   14.40
  -5   1  -8  144.79   15.30
  -5   1  -8  163.68   11.20
  -6  -1  -8   89.09    9.50
   6  -1   8   86.99   25.60
   6  -1   8   88.49   15.10
   6  -1   8   65.99    7.70
  -6  -1  -8   68.39    6.80
   6   1   8   86.29    7.80
  -6   1  -8   71.59    8.00
  -6   1  -8   76.89   13.80
   6   1   8   62.79   12.10
   7  -1   8   37.10   10.50
   7  -1   8   36.30   17.00
  -7  -1  -8   30.20    6.30
   7  -1   8   23.70    6.20
  -7  -1  -8   20.10    5.00
  -7   1  -8   27.90    6.30
   7   1   8   12.00    7.00
   7   1   8   23.90    5.50
   8  -1   8   51.29    8.70
  -8  -1  -8   48.60    8.90
  -8  -1  -8   55.59    6.70
   8  -1   8   51.09   12.50
   8   1   8   27.30    9.30
  -8   1  -8   37.90   10.50
  -8   1  -8   44.10    8.00
   8   1   8   50.89    8.10
  -9  -1  -8   21.00    6.40
  -9  -1  -8   17.10    4.90
   9  -1   8   14.80    5.60
   9   1   8   10.90    7.90
  -9   1  -8    9.10    5.80
   9   1   8   15.00    5.20
  -9   1  -8    8.70    6.70
 -10  -1  -8   -1.10    3.00
 -10  -1  -8    4.20    4.50
  10  -1   8   -1.40    3.20
  10   1   8   -2.00    2.90
 -10   1  -8   -3.20    4.60
 -11  -1  -8   22.20    7.60
  11  -1   8   22.00    6.90
 -11   1  -8   31.80   12.90
  11   1   8   26.50    7.20
 -12  -1  -8   15.60    6.40
  12  -1   8    6.50    5.50
 -12  -1  -8    4.20    4.80
 -12   1  -8   28.00   10.10
  12   1   8    0.50    3.70
 -13  -1  -8    5.60    5.40
  13  -1   8   -3.70    4.70
 -13   1  -8    5.00    7.40
  14  -1   8    5.80    5.70
 -14  -1  -8   10.90    7.60
  14   1   8   11.50    6.30
 -14   1  -8    5.80    6.50
  15  -1   8   37.80   10.70
 -15  -1  -8    0.20    8.50
 -15   1  -8   20.20   11.00
  15   1   8   13.30    8.20
  15  -2  -8   13.30   11.10
 -15  -2   8    2.50   47.40
 -15  -2   8   14.30    8.00
  15   2  -8   19.00   15.30
 -15   2   8    9.90   10.20
  14  -2  -8  103.09   19.40
 -14  -2   8  172.68   55.39
 -14  -2   8  162.28   15.40
 -14   2   8  153.68   21.90
  14   2  -8  147.29   22.50
 -13  -2   8   20.20    7.10
  13  -2  -8   35.20   11.70
 -13  -2   8   30.80    7.00
  13   2  -8   14.80    9.00
 -13   2   8   22.60    9.60
 -12  -2   8    2.40    4.20
  12  -2  -8   -1.00    6.70
 -12  -2   8   -1.60    3.90
 -12  -2   8    6.20   24.20
 -12   2   8    8.20    6.40
  12   2  -8    2.20    6.90
 -11  -2   8   15.40    4.60
 -11  -2   8   12.50    5.60
 -11  -2   8    6.60   20.80
  11  -2  -8    8.30    7.50
 -11   2   8   -6.60    4.70
  11   2  -8   -2.40   10.10
 -10  -2   8    8.70    4.10
 -10  -2   8   12.20   20.20
 -10  -2   8   -4.40    3.20
 -10   2   8    7.30    6.00
  10   2  -8    1.40    5.50
  -9  -2   8   41.80   27.50
   9  -2  -8   31.20    9.20
  -9  -2   8   50.69    7.80
  -9  -2   8   49.20    7.10
   9  -2  -8   52.89   11.90
   9   2  -8   51.79   11.60
  -9   2   8   46.40   10.10
   9   2  -8   23.10    7.20
  -8  -2   8    2.30    2.90
   8  -2  -8    2.20    5.00
  -8  -2   8    0.30    2.20
  -8  -2   8   -5.00   15.80
   8  -2  -8    2.60    4.40
  -8   2   8    6.10    5.30
   8   2  -8   -3.20    3.30
   8   2  -8    3.10    4.40
  -8   2   8    5.50    4.40
   7  -2  -8    0.40    4.00
   7  -2  -8   -3.50    4.00
  -7  -2   8    1.50    2.60
  -7  -2   8   -3.40   12.30
  -7  -2   8    1.20    2.60
   7   2  -8   -2.70    3.10
  -7   2   8    1.50    3.10
  -7   2   8   -4.20    3.10
   7   2  -8    1.00    3.30
  -6  -2   8   -5.40   12.40
   6  -2  -8    4.50    4.40
   6  -2  -8    3.90    3.90
  -6  -2   8    0.90    2.10
  -6  -2   8    2.60    2.40
   6   2  -8    7.00    5.00
  -6   2   8    3.80    3.60
  -6   2   8    0.00    3.00
   6   2  -8   -1.10    2.90
  -5  -2   8  393.16   16.10
  -5  -2   8  449.46   55.59
  -5  -2   8  358.46   15.90
   5  -2  -8  379.56   22.00
   5  -2  -8  372.86   19.90
  -5   2   8  399.26   20.40
   5   2  -8  355.06   21.60
  -5   2   8  370.26   19.90
   5   2  -8  380.16   18.50
  -4  -2   8   76.79    6.60
   4  -2  -8   61.29   10.10
   4  -2  -8   72.99    8.40
  -4  -2   8   79.29   27.70
   4   2  -8   61.89   12.20
   4   2  -8   78.39    7.70
  -4   2   8   72.39   10.70
  -4   2   8   76.59   10.30
  -3  -2   8   37.80    6.10
  -3  -2   8   35.40   19.80
  -3  -2   8   33.80    5.20
  -3   2   8   29.80    5.90
  -3   2   8   27.80    6.30
   3   2  -8   29.40    5.70
   3   2  -8   29.40    7.40
   2  -2  -8   47.10    8.40
  -2  -2   8   37.00   23.50
   2  -2  -8   43.50    6.40
  -2  -2   8   35.00    6.10
  -2  -2   8   40.90    5.50
   2   2  -8   36.80    8.00
  -2   2   8   28.60    5.50
   2   2  -8   36.50    6.10
  -2   2   8   37.40    7.30
  -1  -2   8  564.84   63.09
  -1  -2   8  542.85   24.80
  -1  -2   8  521.35   18.10
   1  -2  -8  508.25   20.50
   1  -2  -8  500.75   17.60
   1   2  -8  540.65   27.40
  -1   2   8  545.25   20.20
  -1   2   8  497.25   22.80
   1   2  -8  507.25   20.00
   0  -2   8    6.00   14.60
   0  -2   8    0.90    1.90
   0  -2  -8    5.00    2.40
   0  -2   8    8.40    3.70
   0   2  -8    0.70    3.90
   0   2   8    4.90    2.70
   0   2  -8    0.40    2.10
   1  -2   8  438.26   21.30
   1  -2   8  355.26   54.39
   1  -2   8  426.06   16.60
   1   2   8  423.26   16.30
  -1   2  -8  584.54   54.49
  -1   2  -8  442.06   25.70
   1   2   8  398.36   20.40
  -1   2  -8  429.36   18.20
   2  -2   8   31.10    8.20
   2  -2   8   25.70    5.00
   2   2   8   29.40    4.80
  -2   2  -8   21.20   13.80
   2   2   8   -8.80   16.60
  -2   2  -8   21.70    4.90
   2   2   8   31.40    7.10
  -2   2  -8   27.30    8.40
   3  -2   8  119.99   43.20
   3  -2   8   98.29   14.50
   3   2   8  148.79   42.10
  -3   2  -8   83.19    8.20
  -3   2  -8  109.29   16.80
   3   2   8   89.69    9.80
  -3   2  -8  160.18   35.70
   3   2   8   95.79    7.00
   4  -2   8  196.98   12.00
   4  -2   8  178.38   46.70
   4  -2   8  185.68   17.30
   4   2   8  205.38   44.00
  -4   2  -8  187.78   12.50
   4   2   8  174.68   14.20
  -4   2  -8  180.58   17.80
   4   2   8  181.48   10.20
  -4   2  -8  225.38   34.90
   5  -2   8   12.80    4.00
   5  -2   8    8.60    6.30
   5  -2   8   35.30   24.20
  -5   2  -8   -3.90   11.00
   5   2   8   16.30    6.30
  -5   2  -8    4.30    6.40
  -5   2  -8    0.80    3.30
   5   2   8    3.10    2.40
   5   2   8   -0.50   16.40
   6  -2   8   -0.60    4.50
   6  -2   8   31.70   20.20
   6  -2   8    3.40    2.60
  -6   2  -8   -0.60    2.30
  -6   2  -8    0.40    4.80
  -6   2  -8   -1.10   12.10
   6   2   8   16.00   11.40
   6   2   8   -1.50    3.90
   7  -2   8   42.20   22.20
  -7  -2  -8   -0.30    1.60
   7  -2   8    5.70    3.70
   7  -2   8    0.60    5.90
  -7  -2  -8    2.70    1.50
  -7   2  -8   -1.10    2.70
   7   2   8   -1.50    3.70
  -7   2  -8    9.40   15.80
   7   2   8    0.40    2.30
   7   2   8   -5.10    7.40
  -7   2  -8   -1.70    4.50
   8  -2   8    4.50    6.70
  -8  -2  -8    4.70    2.10
   8  -2   8    5.90    3.90
   8   2   8    0.20    2.30
   8   2   8   -2.00    5.70
  -8   2  -8    9.70   15.90
  -8   2  -8    8.50    6.70
  -9  -2  -8   22.80    4.50
   9  -2   8   16.70    6.90
  -9  -2  -8   25.20    4.10
   9   2   8   25.10    8.80
   9   2   8   26.00    6.10
  -9   2  -8   44.00   22.00
  -9   2  -8   27.50   10.50
 -10  -2  -8    7.90    3.70
 -10  -2  -8   -0.70    3.70
  10   2   8    7.90    4.40
  10   2   8    6.20    6.90
 -10   2  -8    8.20    7.60
 -10   2  -8  -13.60   16.60
  11  -2   8   18.60    7.10
 -11  -2  -8   31.30    5.90
 -11  -2  -8   11.40    3.90
  11   2   8   13.70    5.40
 -11   2  -8   20.90   22.90
 -11   2  -8   18.70    8.60
 -12  -2  -8   43.30    6.30
  12  -2   8   38.20    9.40
 -12  -2  -8   36.10    7.10
  12   2   8   31.70    8.30
 -12   2  -8   42.80   23.50
 -12   2  -8   45.30   13.00
 -13  -2  -8  113.89   16.90
 -13  -2  -8  100.59    9.80
  13  -2   8  114.29   16.60
  13   2   8  121.39   13.90
 -13   2  -8  110.29   19.70
 -13   2  -8  110.49   31.30
 -14  -2  -8   30.40    8.10
 -14  -2  -8   23.10    6.80
  14  -2   8   37.30   10.00
  14   2   8   52.49   10.20
 -14   2  -8   25.40   11.90
 -13  -3   8  -71.39   35.70
  13  -3  -8   10.70   10.20
 -13   3   8   15.90   10.50
  13   3  -8   30.30   10.50
  12  -3  -8   13.40    8.70
 -12  -3   8   17.40   42.40
 -12  -3   8   15.80    3.90
 -12   3   8   26.70    8.90
  12   3  -8    1.00    7.40
  11  -3  -8   -5.30    7.10
 -11  -3   8    2.00    2.50
 -11  -3   8  -19.20   30.80
  11   3  -8   -5.90    6.30
 -11   3   8   -2.40    5.20
 -10  -3   8   15.00   32.10
  10  -3  -8   -1.60    6.30
 -10  -3   8   -0.90    1.80
 -10   3   8   -1.40    5.50
  10   3  -8   -9.60    5.60
   9  -3  -8   -7.60    6.40
   9  -3  -8    4.00    7.30
  -9  -3   8   18.20   27.30
   9   3  -8   -6.10    6.30
  -9   3   8   -4.80    5.00
   9   3  -8   17.00    6.50
  -8  -3   8  185.18   59.99
   8  -3  -8  150.78   16.40
   8   3  -8  176.48   17.40
  -8   3   8  202.28   18.20
   8   3  -8  176.98   14.40
   7  -3  -8   21.00    7.50
  -7  -3   8    4.00   24.00
   7  -3  -8    4.40    5.70
  -7   3   8    6.90    5.10
  -7   3   8    1.70    4.40
   7   3  -8   -0.40    3.30
   7   3  -8    8.10    5.50
  -6  -3   8  -19.20   17.30
   6  -3  -8    0.10    3.60
   6  -3  -8    0.20    4.20
  -6   3   8   -2.00    2.80
   6   3  -8    5.00    4.70
  -6   3   8    4.60    4.40
   6   3  -8   -3.40    2.90
   5  -3  -8   32.60    7.50
   5  -3  -8   20.00    6.10
  -5  -3   8   16.50   27.30
  -5   3   8   36.20    7.00
  -5   3   8   36.10    8.20
  -5   3   8    1.70   40.60
   5   3  -8   26.70    7.40
   5   3  -8   38.10    6.90
  -4  -3   8   46.00   35.50
   4  -3  -8   50.59    8.50
   4  -3  -8   41.80    7.00
   4   3  -8   49.00   10.10
  -4   3   8  -25.50   33.60
   4   3  -8   43.80    7.10
  -4   3   8   42.70    8.00
  -4   3   8   50.89    8.50
   3  -3  -8   25.60    4.50
  -3  -3   8   31.60   28.30
   3  -3  -8   18.20    4.40
  -3  -3   8   24.00    2.60
  -3  -3   8   30.50    2.60
  -3   3   8   19.70   29.60
  -3   3   8   37.00    7.20
  -3   3   8   18.40    5.50
   3   3  -8   24.80    5.20
   3   3  -8   41.30    9.20
  -2  -3   8   39.60   27.30
  -2  -3   8   68.79    4.80
  -2  -3   8   67.29    4.40
   2   3  -8   64.89    6.90
   2   3  -8   78.69   14.90
  -2   3   8   85.69    8.20
  -2   3   8   73.69    8.60
  -1  -3   8   18.70    3.80
  -1  -3   8   -6.70   17.10
  -1  -3   8   18.10    3.00
  -1   3   8    4.20   24.70
  -1   3   8   16.70    5.00
   1   3  -8   23.20    7.60
   1   3  -8    1.10   29.90
  -1   3   8   31.30    5.80
   1   3  -8   25.10    5.40
   0  -3   8   96.09   38.50
   0  -3   8   58.79    6.40
   0  -3   8   57.49    5.00
   0   3   8   49.30   38.40
   0   3  -8   59.09   33.50
   0   3  -8   60.99    6.80
   0   3  -8   85.19   14.00
   0   3   8   65.29    6.40
   0   3   8   56.79    9.70
   1  -3   8    4.10    3.00
   1  -3   8    0.50   19.80
   1  -3   8    2.00    2.10
  -1   3  -8    0.60   15.20
  -1   3  -8    2.10    5.30
   1   3   8    1.80    1.90
   1   3   8  -24.40   22.50
  -1   3  -8    3.90    3.10
   1   3   8    1.90    3.40
   2  -3   8  181.38   10.10
   2  -3   8  156.28   53.09
   2  -3   8  155.78   12.60
  -2   3  -8  202.78   19.30
  -2   3  -8  161.08   11.80
   2   3   8  133.39   51.69
  -2   3  -8  171.28   43.90
   2   3   8  155.78   12.10
   2   3   8  180.28    9.40
   3  -3   8    7.20    3.00
   3  -3   8    5.80   24.00
  -3   3  -8   10.60    6.20
   3   3   8    2.80   23.10
  -3   3  -8   18.10   17.20
   3   3   8    5.60    4.10
   3   3   8    8.60    2.80
   4  -3   8   29.20   25.10
   4  -3   8    0.40    2.20
   4  -3   8   -6.90    4.40
  -4   3  -8    7.60    5.80
  -4   3  -8    0.60   14.40
   4   3   8    5.20    2.10
  -4   3  -8    4.90    3.60
   4   3   8   -2.20   18.20
   4   3   8    5.40    3.80
   5  -3   8   21.40   26.10
   5  -3   8    4.10    2.90
   5  -3   8   17.50    8.20
   5   3   8  -23.70   14.30
   5   3   8   -1.90    1.70
  -5   3  -8   -2.70    5.70
  -5   3  -8   -4.90   19.20
   5   3   8    3.60    4.30
  -5   3  -8    4.70    4.30
   6  -3   8  116.69   48.60
   6  -3   8  104.69   10.00
   6  -3   8   92.69   16.60
  -6   3  -8   88.19   10.40
  -6   3  -8  105.69   18.00
   6   3   8  136.79   36.00
  -6   3  -8  191.88   47.80
   6   3   8   99.69   11.90
   6   3   8  119.89    8.50
   7  -3   8   72.79   10.30
   7  -3   8   75.79   15.50
   7  -3   8   39.20   31.50
   7   3   8   62.89    6.60
  -7   3  -8   60.39   14.30
   7   3   8   38.60   22.40
   7   3   8   69.89   12.00
   8  -3   8   -1.00    3.40
   8  -3   8    6.20   23.80
   8   3   8  -28.50   12.10
   8   3   8   -0.20    6.90
   8   3   8    2.00    2.60
   9  -3   8    9.50    5.40
  -9   3  -8    2.80   25.00
   9   3   8   12.20    4.00
  -9   3  -8   18.00    8.70
  10  -3   8   -0.40    4.90
  10   3   8   -2.60    3.20
 -10   3  -8    6.10    8.80
  10   3   8    2.60    7.30
 -10   3  -8   -5.90   28.30
  11  -3   8   -5.80    4.00
 -11   3  -8    3.80    8.80
 -11   3  -8  -21.50   30.30
  11   3   8    2.30    3.50
 -12   3  -8   60.69   42.30
 -12   3  -8   -5.40    6.40
  12   3   8    0.60    4.60
  13  -3   8    7.10    6.80
  13   3   8   14.90    6.50
 -13   3  -8   23.30   14.50
 -13   3  -8  -33.80   47.90
  12  -4  -8   -1.10    8.90
 -12  -4   8   66.49   52.19
 -12   4   8   10.50    7.20
  12   4  -8   15.50   10.00
  11  -4  -8   36.50   11.90
 -11  -4   8   26.70   47.50
  11   4  -8   29.80   11.50
 -11   4   8   32.40   10.90
 -10  -4   8   11.00   49.20
  10  -4  -8    0.90    8.00
 -10   4   8   -0.90    6.10
   9  -4  -8   38.40   10.60
   9  -4  -8   27.10   13.40
  -9  -4   8   -8.10   38.30
  -9   4   8   25.80    9.20
   9   4  -8   24.00    9.90
   8  -4  -8   15.40    8.90
  -8  -4   8  -33.10   32.30
   8  -4  -8    1.60    5.90
  -8   4   8    4.90    5.30
   8   4  -8    3.60    4.60
   8   4  -8   14.10    7.40
  -7  -4   8   18.20   40.20
   7  -4  -8    9.10    5.70
   7   4  -8   15.40    6.70
   7   4  -8   -2.30    4.30
  -7   4   8   -2.10    4.80
   6  -4  -8   -1.40    3.90
   6  -4  -8    6.90    4.20
  -6  -4   8  -43.60   23.80
  -6   4   8    4.90    5.10
   6   4  -8    1.60    4.50
   6   4  -8    0.60    3.40
  -5  -4   8  132.69   78.69
  -5   4   8  133.09   12.70
   5   4  -8  143.79   11.70
   5   4  -8  143.79   15.40
  -5   4   8  121.09   13.00
  -4  -4   8  253.77   82.19
   4   4  -8  290.17   16.00
  -4   4   8  288.87   17.70
   4   4  -8  256.57   19.70
  -4   4   8  288.47   18.40
  -3  -4   8   -5.10   30.50
   3   4  -8   29.50    6.00
   3   4  -8   42.50   10.40
  -3   4   8   36.40    7.50
  -3   4   8   41.30    7.70
  -2  -4   8  -10.60   29.20
  -2   4   8   -3.00    2.50
  -2   4   8    5.20    3.20
   2   4  -8    0.00    4.90
   2   4  -8   -2.40    2.70
  -1  -4   8   35.70   31.40
  -1   4   8   17.40    4.60
  -1   4   8    1.80    3.60
   1   4  -8   13.20    4.10
   1   4  -8   18.00    7.60
   0  -4   8    8.10   34.50
   0   4   8   27.10    5.40
   0   4  -8   36.50    6.60
   0   4  -8   18.20    9.00
   0   4   8   32.60    6.70
   1  -4   8    2.50   26.80
   1   4   8   34.30    6.60
   1   4   8   43.70   49.30
  -1   4  -8   32.10   10.30
  -1   4  -8   35.00    6.50
   1   4   8   34.30    5.20
   2  -4   8   31.20   34.30
   2   4   8    4.50    2.00
  -2   4  -8    5.90    6.10
   2   4   8  -17.30   30.60
   2   4   8   -6.70    3.80
   3  -4   8  289.07   12.70
   3  -4   8  299.07   86.19
   3  -4   8  268.97   14.70
   3   4   8  287.57   12.20
  -3   4  -8  292.17   17.40
   3   4   8  259.17   69.19
  -3   4  -8  299.47   25.40
   3   4   8  282.27   16.30
   4  -4   8  131.49   55.59
   4  -4   8  130.59   11.80
   4  -4   8  151.28   10.20
  -4   4  -8  172.58   19.70
   4   4   8  137.29   12.10
   4   4   8  152.08    8.60
   4   4   8  119.49   53.39
  -4   4  -8  165.68   13.50
   5  -4   8   49.99   40.30
   5  -4   8   18.20    5.30
   5   4   8   51.19   26.50
   5   4   8   29.10    4.60
  -5   4  -8   26.90   10.70
   5   4   8   11.50    7.00
   6  -4   8    3.60   30.80
   6  -4   8    9.00    7.20
   6  -4   8    8.60    4.80
   6   4   8   -4.20    4.40
   6   4   8   18.10    4.10
   6   4   8   36.00   38.50
  -6   4  -8    5.50    8.30
   7  -4   8   24.50   12.80
   7  -4   8  -22.30   31.90
   7  -4   8    4.40    4.30
  -7   4  -8   21.80   10.50
   7   4   8   -0.60    2.80
   7   4   8    9.20    6.90
   8  -4   8   20.70   12.50
   8  -4   8   42.00    8.80
  -8   4  -8   51.69   14.60
   8   4   8   57.49   11.60
   8   4   8   17.80   25.90
   8   4   8   48.30    7.10
   9  -4   8   22.50    7.70
   9   4   8   16.80    5.10
  -9   4  -8   13.30    9.90
   9   4   8   71.89   24.90
  10  -4   8    2.90    5.70
 -10   4  -8   -0.10    8.90
  10   4   8   -1.80    3.70
  10   4   8   -7.70    9.30
  11  -4   8   34.20   10.40
  11   4   8   33.40    7.80
 -11   4  -8   30.70   13.60
  12  -4   8   76.79   14.60
 -12   4  -8   91.89   18.10
  12   4   8   60.19   10.50
  -9  -5   8   43.40   56.19
  -8  -5   8    1.30   46.60
   8   5  -8  -15.00    6.20
  -8   5   8    3.30    5.90
  -7  -5   8   12.50   44.80
   7   5  -8   22.10    9.80
   7   5  -8   -6.30    6.30
  -7   5   8   18.70    7.30
  -6  -5   8  -42.00   47.40
  -6   5   8    4.40    8.20
   6   5  -8   20.60    6.90
   6   5  -8   11.00    8.80
  -5  -5   8  -40.70   38.20
  -5   5   8   17.80    7.20
   5   5  -8   10.80    5.30
  -4  -5   8  -40.00   36.60
   4   5  -8   11.50    8.40
  -4   5   8   25.00    8.00
  -4   5   8    5.70    5.40
  -3  -5   8   24.20   50.29
  -3   5   8   14.30    5.80
   3   5  -8    9.50    6.80
   3   5  -8    7.80    8.20
  -2  -5   8  -10.70   33.40
   2   5  -8   36.00   11.10
  -2   5   8   39.50    7.30
  -2   5   8   48.50    7.60
  -1  -5   8   56.59   43.20
   1   5  -8   19.80    6.00
   1   5  -8    9.60    8.70
  -1   5   8    6.50    4.60
  -1   5   8    5.30    5.00
   0  -5   8  -32.50   36.30
   0   5   8    1.70    2.80
   0   5   8    5.80    3.40
   0   5  -8    5.30    3.80
   0   5  -8   -0.70    7.10
   1  -5   8  -51.39   35.70
   1   5   8   -5.50    3.90
   1   5   8   18.40    4.20
  -1   5  -8    2.50    7.50
  -1   5  -8   14.30    5.20
   2  -5   8  151.18   71.39
   2   5   8  216.78   11.20
  -2   5  -8  271.07   24.50
   2   5   8  239.38   20.40
   3  -5   8   23.80   39.00
   3   5   8    2.50    3.60
   3   5   8    5.20    2.20
  -3   5  -8   -2.00    7.60
   4  -5   8   37.20   44.40
   4   5   8   21.20    3.80
   4   5   8   21.40    5.90
   5  -5   8   74.39   60.79
  -5   5  -8   31.60   11.10
   6  -5   8  -10.60   41.00
   6  -5   8   23.80    5.00
   6   5   8   21.20    8.10
   6   5   8   16.90    4.30
  -6   5  -8   16.00   11.80
   7  -5   8  -48.80   42.40
   7  -5   8    6.50    6.50
   7   5   8   -7.90    7.00
  -7   5  -8    2.70    7.90
   8  -5   8    9.00    6.20
   8   5   8   13.90    4.40
  -8   5  -8  -14.10    7.30
   9  -5   8   -2.00    6.90
  -9   5  -8   12.20   11.20
   9   5   8   26.90    6.50
  -4  -6   8   29.90   60.99
   4   6  -8    4.00    8.90
  -3  -6   8    5.50   51.59
  -3   6   8    1.50    4.50
   3   6  -8   -1.00    8.40
  -2  -6   8   75.49   53.79
  -2   6   8   21.20    6.10
   2   6  -8  -16.50   10.00
  -1  -6   8   38.80   59.69
   1   6  -8   13.80    8.80
  -1   6   8    2.10    4.40
   0  -6   8   15.50   47.10
   0   6   8    3.40    4.50
   0   6  -8    7.20    9.60
   1  -6   8   73.09   59.49
   2  -6   8   67.99   63.69
  -2   6  -8   32.70   12.50
   3  -6   8   58.79   69.39
  -3   6  -8   25.20   11.70
   3   6   8   12.00    3.40
 -15   0   9   42.90   12.00
 -14   0   9   -3.50    5.20
  14   0  -9   -1.90    7.00
 -13   0   9   75.79   13.60
  13   0  -9   67.89   15.40
  12   0  -9   -6.10    5.50
 -12   0   9   -4.30    5.20
  11   0  -9   24.00    8.70
 -11   0   9   10.60    6.10
 -10   0   9    8.20    5.40
  10   0  -9    7.60    5.90
  -9   0   9  209.28   15.20
   9   0  -9  218.98   22.80
  -9   0   9  244.98   17.70
   9   0  -9  258.67   21.30
   8   0  -9    1.10    3.70
  -8   0   9   -0.10    3.20
  -8   0   9    2.10    3.10
   8   0  -9   -1.90    4.00
   7   0  -9    0.00    3.20
  -7   0   9   -4.50    2.50
   7   0  -9    1.10    4.10
  -7   0   9    3.30    3.60
  -6   0   9   -0.50    2.70
  -6   0   9    1.70    3.10
   6   0  -9   -0.50    2.60
   6   0  -9   -1.90    3.40
   5   0  -9  411.96   23.90
   5   0  -9  424.26   20.40
  -5   0   9  407.66   19.90
  -5   0   9  407.46   20.70
  -4   0   9   -3.10    1.90
   4   0  -9    8.60    5.00
  -4   0   9    3.80    3.20
   4   0  -9   -2.00    2.30
  -3   0   9   17.10    5.70
   3   0  -9   14.00    6.00
  -3   0   9   22.40    5.10
   3   0  -9   18.70    4.80
  -2   0   9    1.50    2.60
   2   0  -9    2.20    3.70
  -2   0   9   -1.30    2.60
   2   0  -9    2.40    2.30
   1   0  -9 1364.76   47.30
  -1   0   9 1318.47   44.10
   1   0  -9 1350.66   38.80
  -1   0   9 1345.57   38.90
   0   0   9    2.20    3.20
   0   0  -9   -0.50    2.20
   0   0  -9   -1.60    3.50
   1   0   9  410.76   23.00
  -1   0  -9  467.65   24.90
  -1   0  -9  400.26   17.10
   1   0   9  420.56   17.60
   2   0   9    0.20    2.20
   2   0   9   -0.20    3.50
  -2   0  -9   -1.80    1.60
  -2   0  -9   -1.20    3.70
  -3   0  -9  198.88   16.30
  -3   0  -9  173.38   11.20
   3   0   9  176.08   15.80
   3   0   9  170.08   11.00
  -4   0  -9   -4.80    3.30
  -4   0  -9   -1.00    2.20
   4   0   9   -0.40    6.40
   4   0   9   -0.70    1.70
   4   0   9   -2.40    3.80
  -5   0  -9   -0.40    3.50
   5   0   9    8.10    5.80
  -5   0  -9   -1.90    2.00
   5   0   9    2.50    2.80
   5   0   9   14.30    7.70
  -6   0  -9   -0.40    4.00
  -6   0  -9    2.60    2.40
   6   0   9    0.30    2.00
   6   0   9    2.40    3.80
   7   0   9  195.48   19.10
  -7   0  -9  199.08   17.10
   7   0   9  171.88   12.50
  -7   0  -9  187.28   12.70
  -8   0  -9   -7.40    3.00
   8   0   9    0.70    2.70
  -8   0  -9   -5.50    2.60
   8   0   9    3.30    6.10
  -9   0  -9   20.70    5.90
  -9   0  -9   20.20    7.70
   9   0   9   13.60    5.20
   9   0   9   35.70   15.30
  10   0   9   -0.10    3.10
 -10   0  -9   -7.80    3.10
 -10   0  -9    3.30    5.60
 -11   0  -9    1.40    6.70
  11   0   9    9.30    5.20
  12   0   9   -3.60    3.30
  13   0   9    8.70    5.80
 -13   0  -9   11.70    7.80
 -14   0  -9   -5.00    6.60
  14   0   9    4.50    5.40
  15   0   9    0.00    5.90
 -15   0  -9   16.40    8.40
  15  -1  -9    6.00    9.20
 -15  -1   9    9.80    7.00
  15   1  -9   15.50   11.90
  14  -1  -9    4.50    7.60
 -14  -1   9    3.90    5.40
  14   1  -9    0.40    7.70
 -14   1   9   -1.50    5.90
 -13  -1   9   -2.10    5.40
  13  -1  -9   11.10    7.90
  13   1  -9   -2.80    6.50
 -13   1   9    1.40    5.30
 -12  -1   9    8.60    6.20
  12  -1  -9    3.80    6.60
  12   1  -9   -5.10    5.70
 -12   1   9   12.50    7.30
  11  -1  -9  328.67   26.10
 -11  -1   9  304.37   20.20
  11   1  -9  287.07   24.30
 -11   1   9  279.87   22.50
  10  -1  -9   12.30    7.30
 -10  -1   9   13.80    6.10
 -10  -1   9    4.10    4.30
  10   1  -9    9.30    6.40
 -10   1   9    2.10    5.50
   9  -1  -9   -0.90    4.80
  -9  -1   9    5.30    4.10
  -9  -1   9   -2.20    2.50
  -9   1   9    5.50    4.60
   9   1  -9    3.60    5.20
   9   1  -9    9.40    5.50
  -8  -1   9   48.50    8.70
  -8  -1   9   37.00    7.10
   8  -1  -9   55.09   10.80
   8  -1  -9   41.40   10.30
   8   1  -9   42.60    9.10
  -8   1   9   28.50    6.80
  -8   1   9   35.50    8.40
   8   1  -9   44.30   10.50
   7  -1  -9   49.30    9.50
  -7  -1   9   52.39    8.30
  -7  -1   9   49.60    8.40
   7  -1  -9   48.70   10.40
  -7   1   9   56.49    9.50
  -7   1   9   46.20    8.70
   7   1  -9   58.59    9.40
   7   1  -9   53.39   11.50
  -6  -1   9    8.00    3.40
   6  -1  -9    5.50    4.80
  -6  -1   9    6.20    4.10
   6  -1  -9   -2.20    2.90
   6   1  -9    6.40    4.50
   6   1  -9    5.30    3.30
  -6   1   9   -0.90    2.90
  -6   1   9    1.30    3.50
  -5  -1   9   15.00    4.70
   5  -1  -9   29.10    8.20
   5  -1  -9   19.30    5.30
  -5  -1   9   12.90    4.40
  -5   1   9   22.20    6.00
   5   1  -9   16.60    5.10
   5   1  -9    7.80    5.10
  -5   1   9   14.20    4.80
  -4  -1   9   51.39    8.40
  -4  -1   9   46.90    7.80
   4  -1  -9   39.00    8.80
   4  -1  -9   43.50    7.30
   4   1  -9   53.29   10.20
   4   1  -9   47.00    7.60
  -4   1   9   49.10    8.60
  -4   1   9   38.80    7.10
  -3  -1   9   87.69    9.20
   3  -1  -9   88.39   10.50
   3  -1  -9   86.59    8.30
  -3  -1   9   92.29    8.20
   3   1  -9   79.69    8.10
  -3   1   9   82.19    9.30
  -2  -1   9  390.66   17.00
   2  -1  -9  379.66   22.00
  -2  -1   9  371.56   19.50
   2  -1  -9  368.86   16.80
   2   1  -9  403.96   21.70
   2   1  -9  359.46   17.00
  -2   1   9  393.66   17.60
  -2   1   9  363.36   20.00
  -1  -1   9    3.10    3.40
  -1  -1   9    4.30    2.70
   1  -1  -9    5.40    3.20
   1  -1  -9   -3.70    3.70
   1   1  -9   -1.20    4.30
   1   1  -9    6.60    3.00
  -1   1   9    2.40    2.50
  -1   1   9    1.70    2.90
   0  -1   9   22.10   14.70
   0  -1   9    9.90    3.60
   0  -1  -9   17.20    4.10
   0  -1  -9   11.60    5.80
   0  -1   9   18.70    6.20
   0   1   9   11.20    3.90
   0   1  -9    5.10    5.10
   0   1  -9   12.30    3.70
   1  -1   9   82.39    7.50
  -1  -1  -9   78.59   11.40
   1  -1   9   81.69   12.90
  -1  -1  -9   82.69    6.90
   1  -1   9  120.99   27.50
   1   1   9   72.09   11.40
  -1   1  -9   96.29   14.60
   1   1   9   94.89    7.90
  -1   1  -9   75.49    7.60
   2  -1   9   18.70   13.30
  -2  -1  -9   21.10    4.30
  -2  -1  -9   19.90    6.10
   2  -1   9   13.60    6.50
   2  -1   9   18.30    4.40
   2   1   9   19.70    6.40
   2   1   9   17.90    4.50
  -2   1  -9   24.40    5.20
   3  -1   9   11.90    4.00
   3  -1   9   31.80   15.50
   3  -1   9   12.50    6.80
  -3  -1  -9   11.50    3.60
  -3  -1  -9   12.60    5.30
  -3   1  -9   14.80    4.40
   3   1   9   12.80    5.80
   3   1   9   11.40    3.50
  -3   1  -9   13.70    6.60
  -4  -1  -9  284.07   13.80
   4  -1   9  268.17   37.50
   4  -1   9  281.87   21.30
  -4  -1  -9  275.77   16.50
   4  -1   9  249.68   13.90
  -4   1  -9  263.07   14.80
   4   1   9  281.67   19.70
   4   1   9  289.97   14.20
  -4   1  -9  278.37   21.30
  -5  -1  -9    1.10    3.30
   5  -1   9   -0.90    1.70
  -5  -1  -9    2.60    1.90
   5  -1   9   -2.90    3.90
   5  -1   9    0.00   10.30
   5   1   9   -1.10    3.70
  -5   1  -9    1.70    4.10
  -5   1  -9   -0.10    2.50
   5   1   9   -1.00   10.00
   5   1   9    0.40    2.20
  -6  -1  -9   21.90    6.50
   6  -1   9   37.00    9.70
   6  -1   9    8.70   15.80
   6  -1   9   25.90    5.80
  -6  -1  -9   36.90    5.90
   6   1   9   33.20    9.40
   6   1   9   30.40    5.90
  -6   1  -9   41.40    7.30
  -6   1  -9   27.50    8.80
   7  -1   9   -9.00    4.30
   7  -1   9   -9.90   11.40
  -7  -1  -9    2.20    2.70
  -7  -1  -9    0.60    3.90
   7  -1   9    2.60    2.70
   7   1   9    1.50    5.10
   7   1   9    0.60    2.20
  -7   1  -9   -1.50    3.80
  -7   1  -9   -4.30    2.30
  -8  -1  -9   16.30    4.80
  -8  -1  -9   12.40    5.50
   8  -1   9   22.20    8.90
   8  -1   9   14.00    5.30
  -8   1  -9   16.20    5.00
   8   1   9   18.60   11.10
  -8   1  -9    9.30    6.90
   8   1   9   20.70    5.40
  -9  -1  -9   63.99   10.90
   9  -1   9   73.79   11.40
  -9  -1  -9   71.39    9.50
   9   1   9   78.69    9.30
   9   1   9   81.59   16.70
  -9   1  -9   63.09   13.50
 -10  -1  -9   -1.50    3.40
 -10  -1  -9    2.20    3.90
  10  -1   9   -2.30    3.40
  10   1   9   -3.10    2.60
 -10   1  -9    8.30    6.50
 -11  -1  -9   48.50    8.10
 -11  -1  -9   61.59   11.10
  11  -1   9   49.20   10.20
 -11   1  -9   73.39   15.80
  12  -1   9   46.20   10.00
 -12  -1  -9   56.49   10.00
 -12  -1  -9   56.59   11.50
 -12   1  -9   35.40   12.10
  12   1   9   62.79   11.20
  13  -1   9   44.90   10.90
 -13  -1  -9   23.10    8.30
 -13   1  -9   22.70   10.50
  13   1   9   35.40    8.70
 -14  -1  -9    8.40    7.80
  14  -1   9   -3.80    4.50
 -14   1  -9    2.10    7.20
  14   1   9   -5.40    5.80
  15  -1   9    2.80    5.70
 -15  -1  -9   -5.30    7.70
 -15   1  -9    7.50    9.00
  14  -2  -9  142.49   22.50
 -14  -2   9  149.29   15.40
 -14  -2   9  105.79   51.89
 -14   2   9  133.49   30.90
  14   2  -9  106.19   20.30
 -13  -2   9    1.30   26.80
  13  -2  -9   -0.50    8.00
 -13  -2   9   -0.50    5.20
 -13   2   9   -5.00    5.50
  13   2  -9   -1.00    7.50
  12  -2  -9    9.90    8.80
 -12  -2   9   16.60    5.20
 -12  -2   9    8.30    5.80
 -12   2   9   16.60    8.00
  12   2  -9  -12.20    6.40
 -11  -2   9   93.29   11.00
  11  -2  -9   79.19   16.00
 -11  -2   9  120.99   42.80
 -11  -2   9   85.69   10.20
  11   2  -9   75.79   15.40
 -11   2   9   60.89   13.00
 -10  -2   9   30.50    6.90
 -10  -2   9   27.30   29.40
 -10  -2   9   32.30    6.40
  10  -2  -9   41.90   11.30
  10   2  -9   34.00   10.20
 -10   2   9   43.80   10.90
   9  -2  -9   83.89   14.80
  -9  -2   9  146.89   44.40
  -9  -2   9   89.99    9.30
  -9  -2   9  100.09   10.10
   9   2  -9   95.49   15.40
  -9   2   9   93.09   14.50
   8  -2  -9    7.90    6.00
  -8  -2   9    2.50    3.30
  -8  -2   9   14.50   20.80
   8  -2  -9    6.70    5.80
  -8  -2   9    1.00    3.20
  -8   2   9    8.70    5.20
   8   2  -9    4.10    4.70
   8   2  -9   13.20    5.30
  -7  -2   9   36.10   23.20
   7  -2  -9   25.40    8.50
  -7  -2   9   26.70    5.60
  -7  -2   9   17.10    4.70
   7  -2  -9   38.00    8.60
  -7   2   9   32.90    7.20
   7   2  -9   32.40    9.90
  -7   2   9   18.80    6.50
   7   2  -9   21.70    7.60
  -6  -2   9   73.19    7.70
  -6  -2   9   36.20   23.50
   6  -2  -9   60.49   10.20
  -6  -2   9   61.49    6.80
   6  -2  -9   62.39   11.70
   6   2  -9   42.30    8.30
  -6   2   9   56.59    9.70
   6   2  -9   43.40    9.90
  -5  -2   9  414.56   55.59
  -5  -2   9  324.67   15.80
   5  -2  -9  327.87   18.90
   5  -2  -9  326.97   20.90
  -5  -2   9  315.67   15.10
   5   2  -9  362.36   22.40
   5   2  -9  309.47   17.30
  -5   2   9  305.17   18.90
  -5   2   9  319.87   18.70
   4  -2  -9  139.39   11.50
  -4  -2   9  156.18   38.60
  -4  -2   9  143.19   10.30
   4  -2  -9  149.19   13.20
  -4  -2   9  135.89    9.20
   4   2  -9  148.19   11.00
  -4   2   9  159.28   13.00
   4   2  -9  162.78   14.80
  -4   2   9  144.89   11.90
  -3  -2   9   76.49   28.60
  -3  -2   9  109.49    8.00
  -3  -2   9   95.69    8.80
   3  -2  -9  104.39   13.80
   3  -2  -9  101.29    8.90
  -3   2   9   98.79    9.50
   3   2  -9  102.19   12.10
   3   2  -9   98.69    9.00
  -3   2   9   85.29    9.70
   2  -2  -9   -2.40    1.80
  -2  -2   9   -4.20    1.40
  -2  -2   9   -0.70    2.20
   2  -2  -9   -1.00    2.90
  -2  -2   9    4.30   12.30
  -2   2   9   -3.00    2.60
  -2   2   9   -1.10    2.20
   2   2  -9    0.70    1.90
  -1  -2   9   80.79    6.90
   1  -2  -9   83.49    8.80
   1  -2  -9   75.79    6.60
  -1  -2   9   87.69    9.10
  -1  -2   9   79.89   28.20
  -1   2   9   78.29    7.50
   1   2  -9   69.89    7.40
   1   2  -9   77.59   14.80
  -1   2   9   78.89    9.30
   0  -2   9   27.10    6.70
   0  -2   9   12.00    3.60
   0  -2  -9   16.50    3.30
   0  -2  -9   13.30    3.90
   0  -2   9    4.30   13.90
   0   2  -9   11.40    6.50
   0   2   9   16.40    5.20
   0   2   9   17.70    4.50
   0   2  -9   18.30    4.70
  -1  -2  -9    2.40    2.00
   1  -2   9   20.30   21.40
   1  -2   9    2.10    2.10
  -1  -2  -9    4.00    2.40
   1  -2   9    3.30    4.30
   1   2   9   11.40    3.50
  -1   2  -9    7.10    5.50
  -1   2  -9    8.10    3.20
   1   2   9    3.50    3.80
  -2  -2  -9   11.00    2.20
  -2  -2  -9    8.20    2.40
   2  -2   9  -11.00    9.80
   2  -2   9    7.50    4.90
  -2   2  -9   26.30    8.80
  -2   2  -9    4.60    2.90
   2   2   9    3.20   17.30
   2   2   9    9.90    3.50
   2   2   9    5.90    5.00
   3  -2   9   10.10    5.90
   3  -2   9   -3.10   17.70
   3  -2   9    5.80    3.00
  -3   2  -9   10.20    6.70
   3   2   9    9.90   18.30
   3   2   9   14.30    5.40
  -3   2  -9   14.00   12.90
  -3   2  -9   11.30    4.10
   3   2   9    7.60    2.90
   4  -2   9    4.40   17.40
   4  -2   9   29.30    6.10
   4  -2   9   16.00    6.70
  -4   2  -9   32.80   17.50
  -4   2  -9   23.90    8.70
  -4   2  -9   18.30    5.20
   4   2   9   20.60    4.50
   4   2   9   28.70   32.00
   4   2   9   14.40    6.50
  -5  -2  -9    4.40    1.40
   5  -2   9    4.00    3.10
   5  -2   9    3.00    6.10
   5   2   9   -5.80   11.70
  -5   2  -9   -1.40    5.30
   5   2   9   -1.00    1.80
  -5   2  -9    2.10   11.20
   5   2   9    2.50    3.50
  -5   2  -9    0.40    3.00
  -6  -2  -9   12.30    2.40
   6  -2   9    4.50    3.60
  -6   2  -9   18.40   15.00
  -6   2  -9    4.70    6.60
  -6   2  -9   15.10    5.10
   6   2   9   33.20   16.80
   6   2   9   17.40    4.50
   6   2   9    9.10    5.10
   7  -2   9    5.30    6.10
  -7  -2  -9   -0.90    1.50
  -7  -2  -9   -0.80    2.00
   7  -2   9    2.20    3.70
  -7   2  -9   -1.50    2.90
  -7   2  -9    2.30   13.80
   7   2   9    3.60    2.50
  -7   2  -9   -2.80    4.90
   7   2   9    5.90    8.80
   7   2   9    2.60    4.80
  -8  -2  -9   22.90    4.30
   8  -2   9   20.30    6.30
  -8  -2  -9   13.20    3.20
   8  -2   9    1.80   23.20
   8   2   9   19.30    7.80
  -8   2  -9   27.20   10.60
   8   2   9   28.60    6.40
  -9  -2  -9    8.70    3.40
  -9  -2  -9   24.30    4.70
   9  -2   9   14.50    6.10
  -9   2  -9   16.70   16.00
  -9   2  -9   17.80   10.00
   9   2   9   30.30    9.30
   9   2   9   19.00    5.50
  10  -2   9  131.39   13.90
 -10  -2  -9  119.79    9.10
 -10   2  -9  120.19   21.70
  10   2   9  125.29   11.60
 -10   2  -9  173.58   36.00
 -11  -2  -9   19.40    4.50
 -11  -2  -9   22.40    5.40
  11  -2   9   30.70    8.80
  11   2   9   26.50    7.00
 -11   2  -9   47.60   22.50
 -11   2  -9   45.20   12.80
  12  -2   9   19.10    7.80
 -12  -2  -9   20.40    4.90
 -12  -2  -9   12.90    6.80
  12   2   9   11.30    4.90
 -12   2  -9    0.70    8.20
 -12   2  -9  -18.30   17.90
  13  -2   9    6.50    5.50
 -13  -2  -9    5.40    6.20
 -13  -2  -9   -3.90    4.60
  13   2   9   -8.70    4.20
 -13   2  -9  -15.20    6.60
 -14  -2  -9    2.70    4.70
  14  -2   9   -4.00   10.10
  14   2   9    0.90    4.80
 -13  -3   9    2.10    4.00
 -13  -3   9    7.90   41.00
  13  -3  -9    9.30   10.00
  13   3  -9    4.40    8.60
 -13   3   9   -1.30   11.40
  12  -3  -9  -10.50    7.60
 -12  -3   9   47.90   41.50
 -12  -3   9    5.60    3.80
  12   3  -9   -2.50    7.00
 -12   3   9   15.90    8.00
  11  -3  -9   26.00   10.00
 -11  -3   9   25.70   34.30
 -11  -3   9   10.20    3.60
  11   3  -9    0.70    6.80
 -11   3   9    1.20    6.60
  10  -3  -9    0.20    6.50
 -10  -3   9    1.60    2.30
 -10  -3   9   44.00   33.80
 -10  -3   9   -1.70    2.50
 -10   3   9   -3.90    4.90
  10   3  -9   -6.70    6.50
   9  -3  -9   23.70    8.90
  -9  -3   9   19.10    3.60
  -9  -3   9  -32.50   29.60
  -9  -3   9   16.50    3.20
   9  -3  -9   38.70   10.70
   9   3  -9   17.30    7.90
  -9   3   9   22.40    7.90
  -8  -3   9    7.30   27.70
   8  -3  -9   -2.30    5.50
   8  -3  -9    4.50    7.00
  -8  -3   9    1.50    2.10
  -8  -3   9    0.50    2.00
   8   3  -9   -4.00    4.70
  -8   3   9   -2.00    3.50
   8   3  -9   13.20    4.50
   7  -3  -9   -3.70    4.70
  -7  -3   9    1.60    1.80
  -7  -3   9  -30.60   21.30
   7  -3  -9    0.50    5.40
  -7  -3   9    1.60    1.90
  -7   3   9   -1.40    3.70
   7   3  -9    7.10    5.70
   7   3  -9    4.00    3.70
  -6  -3   9  113.99    6.40
   6  -3  -9  129.29   13.40
  -6  -3   9  119.09    6.40
  -6  -3   9  120.59   47.20
   6  -3  -9  106.99   12.60
   6   3  -9  118.49   13.60
  -6   3   9  122.59   12.60
   6   3  -9  118.39   10.90
  -6   3   9  112.79   12.70
  -5  -3   9   -2.40   16.10
  -5  -3   9    1.50    1.40
  -5  -3   9    0.50    1.60
   5  -3  -9    3.60    4.50
   5   3  -9    8.30    3.70
  -5   3   9   -1.10    3.40
   4  -3  -9   24.50    5.80
  -4  -3   9   27.00    3.60
  -4  -3   9   23.70    3.50
  -4  -3   9   21.40   26.00
   4  -3  -9   38.70    8.10
   4   3  -9   29.60    6.00
   4   3  -9   20.50    7.50
  -4   3   9   21.40    7.00
  -4   3   9   22.60    6.50
   3  -3  -9    6.90    3.50
  -3  -3   9    7.60    2.50
  -3  -3   9   17.80   21.90
  -3  -3   9    6.00    1.90
   3  -3  -9    0.70    2.70
  -3   3   9   90.39   47.30
   3   3  -9    6.60    3.20
  -3   3   9    7.10    4.00
  -3   3   9    7.30    4.10
   3   3  -9    0.50    5.20
  -2  -3   9  122.89    8.00
  -2  -3   9  106.09    6.50
  -2  -3   9  140.89   47.00
  -2   3   9  120.29   11.20
   2   3  -9  132.89   15.10
  -2   3   9  163.88   57.79
   2   3  -9  115.29    9.70
  -2   3   9  111.79   10.60
  -1  -3   9   13.50    3.20
  -1  -3   9   22.00    4.40
  -1  -3   9   39.30   31.50
  -1   3   9   17.70    5.10
   1   3  -9   16.40    4.80
  -1   3   9   27.60    5.50
   1   3  -9   20.50    7.70
   0  -3   9   24.70    4.20
   0  -3   9    6.20   23.50
   0   3  -9   26.70    8.50
   0   3  -9   36.30    6.60
   0   3   9   31.90    5.50
   0   3   9   -3.10   29.90
   0   3   9   24.70    6.50
   0   3  -9    7.20   18.70
   1  -3   9  146.69    9.10
   1  -3   9  160.38   12.60
   1  -3   9  128.89   51.69
  -1   3  -9  138.09   16.90
  -1   3  -9  206.58   46.00
   1   3   9  159.78   13.40
  -1   3  -9  145.19   11.10
   1   3   9  123.09   48.60
   1   3   9  147.09    9.40
   2  -3   9  102.79   43.70
   2  -3   9  103.39   11.10
   2  -3   9  112.19    8.40
   2   3   9   95.39    7.70
  -2   3  -9  100.59    9.80
   2   3   9  119.19   42.80
   2   3   9   86.79   15.40
  -2   3  -9   91.59   16.30
   3  -3   9   81.89   38.00
   3  -3   9   97.09    8.30
   3   3   9  103.09   45.90
   3   3   9   90.09    7.30
  -3   3  -9   94.19   10.20
   3   3   9  105.79   11.00
  -3   3  -9  107.89   17.80
   4  -3   9   31.10    6.30
   4  -3   9   44.40   11.40
   4  -3   9   49.30   34.80
   4   3   9   34.40    7.90
   4   3   9   32.20   29.30
  -4   3  -9   41.80    8.20
   4   3   9   46.20    6.30
  -4   3  -9   32.30   10.20
   5  -3   9   15.70    9.00
   5  -3   9    5.20   25.20
   5  -3   9   10.00    4.60
   5   3   9   27.80    6.90
  -5   3  -9    0.70    6.40
   5   3   9  -10.60   22.20
   5   3   9   16.60    4.20
  -5   3  -9   14.50    5.00
   6  -3   9    6.20    4.20
   6  -3   9   23.90   31.40
   6  -3   9   -4.20    8.40
  -6   3  -9   23.60   10.60
   6   3   9    9.20    3.70
   6   3   9   18.00   17.80
   6   3   9   18.40    6.70
   7  -3   9   48.60   38.80
   7  -3   9   84.19    9.90
   7  -3   9   76.79   16.10
   7   3   9   82.39    7.90
   7   3   9   83.79   27.40
   7   3   9   75.89   13.00
  -7   3  -9   87.19   36.00
  -7   3  -9   50.89   13.90
   8  -3   9   15.30    5.70
   8   3   9   37.50   17.00
   8   3   9   32.40    9.00
  -8   3  -9   20.00    9.70
   8   3   9   18.30    4.50
  -8   3  -9   11.30   24.30
   9  -3   9    0.00    3.80
  -9   3  -9  -21.10   25.00
  -9   3  -9   -6.30    6.20
   9   3   9    2.30    7.30
   9   3   9    3.90    2.80
  10  -3   9   17.20    6.90
 -10   3  -9   41.20   31.20
  10   3   9   40.70    7.60
 -10   3  -9   36.10   13.40
  11  -3   9   14.70    7.10
 -11   3  -9   12.80   10.20
  11   3   9   15.90    5.60
 -11   3  -9  -13.20   30.20
  12  -3   9   18.10    6.50
 -12   3  -9  -17.20    7.30
 -12   3  -9    2.80   36.30
  12   3   9   -3.80    4.80
  13  -3   9    4.80    6.70
 -13   3  -9    4.90    9.60
  13   3   9   -0.30    5.30
  11  -4  -9  -10.50    9.30
 -11  -4   9   -6.10   42.70
  11   4  -9  -15.00    6.50
 -11   4   9   -1.60    6.40
  10  -4  -9   13.40    8.40
 -10  -4   9   20.10   42.10
  10  -4  -9  -11.80   13.40
 -10   4   9   -7.30    4.80
  10   4  -9   -0.50    7.40
   9  -4  -9   -1.40    6.80
  -9  -4   9  -17.20   40.80
  -9   4   9    6.70    6.40
   9   4  -9   -3.90    5.70
   8  -4  -9   17.70    7.30
   8  -4  -9   13.00    8.00
  -8  -4   9   21.50   41.70
  -8   4   9   16.00    7.60
   8   4  -9   22.70    8.80
  -7  -4   9   33.20   32.10
   7  -4  -9    0.90    5.70
   7  -4  -9   -4.20    5.80
   7   4  -9   -2.40    5.10
  -7   4   9   -1.30    7.80
   7   4  -9    8.50    5.10
   6  -4  -9   -1.40    4.50
  -6  -4   9   -5.00   30.50
   6  -4  -9    6.50    4.10
   6   4  -9    8.10    3.80
   6   4  -9   16.80    6.60
  -6   4   9    7.10    5.20
  -5  -4   9  173.28   63.89
  -5   4   9  175.58   15.20
   5   4  -9  154.38   16.50
   5   4  -9  162.08   16.80
  -5   4   9  194.58   16.30
  -4  -4   9    0.60   33.10
   4   4  -9    4.80    4.40
  -4   4   9   12.20    5.30
  -4   4   9   22.10    9.70
   4   4  -9   14.00    6.40
  -3   4   9   12.30    4.30
  -3   4   9    3.30    3.20
   3   4  -9    0.30    3.50
   3   4  -9   -9.20    4.30
  -2  -4   9   53.69   42.60
  -2   4   9   52.09    8.60
   2   4  -9   41.30    7.30
   2   4  -9   47.80   11.30
  -2   4   9   48.70    8.40
  -1  -4   9  -21.50   26.50
   1   4  -9   -0.10    4.80
   1   4  -9   -4.40    2.80
  -1   4   9    5.10    3.70
  -1   4   9    3.50    3.50
   0  -4   9   83.99   43.30
   0   4   9   90.59   11.80
   0   4  -9  108.59    9.90
   0   4  -9   87.79   16.20
   0   4   9   83.39    8.10
   1  -4   9   30.80   38.90
  -1   4  -9   73.09   14.50
   1   4   9   71.49    6.70
   1   4   9   73.29    9.90
   2  -4   9    3.60    2.60
   2  -4   9   -4.80    2.80
   2  -4   9   -4.70   30.40
   2   4   9    4.40    2.80
  -2   4  -9    5.00    4.10
  -2   4  -9    4.90    6.80
   2   4   9   79.99   39.40
   3  -4   9   17.30    4.20
   3  -4   9   14.60    5.80
   3  -4   9   16.20   36.90
   3   4   9    9.80    5.90
  -3   4  -9   24.30    6.40
  -3   4  -9   -3.90    7.40
   3   4   9   26.30   36.60
   3   4   9   21.40    4.00
   4  -4   9    8.20   35.30
   4  -4   9   50.99    8.80
   4   4   9   54.69    9.10
  -4   4  -9   43.50   13.20
   4   4   9  -30.60   32.90
   4   4   9   48.90    5.50
   5  -4   9  141.49   60.69
   5  -4   9  156.48   11.90
   5   4   9  153.98   14.70
   5   4   9  174.88   10.10
  -5   4  -9  161.18   23.80
   5   4   9  122.19   47.50
   6  -4   9   28.20    7.00
   6  -4   9    8.50    8.00
   6  -4   9   -6.60   29.30
   6   4   9  -27.70   31.50
   6   4   9   22.60    7.00
  -6   4  -9   23.10   10.40
   6   4   9   24.50    8.60
   7  -4   9   23.30   10.10
   7  -4   9    8.60    5.20
  -7   4  -9   15.60    9.20
   7   4   9    7.10    3.10
   7   4   9   25.30    7.30
   8  -4   9    5.90    4.50
   8  -4   9   20.30   38.90
  -8   4  -9   -5.20    7.40
   8   4   9    0.40    3.20
   8   4   9    6.20   26.10
   8   4   9  -14.60    6.60
   9  -4   9    2.60    5.00
   9   4   9  -44.40   21.20
   9   4   9    9.90    3.90
   9   4   9  -10.60    9.20
  -9   4  -9   -2.80    8.00
  10  -4   9   12.00    6.80
 -10   4  -9   11.40   10.30
  10   4   9    5.40    5.00
  11  -4   9    5.00    7.30
  11   4   9    7.60    6.10
  -9  -5   9   36.50   48.60
  -8  -5   9   89.19   69.59
  -8   5   9   55.19   13.10
   8   5  -9   76.99   19.00
  -7  -5   9  117.29   74.39
   7   5  -9  182.68   19.40
  -7   5   9  148.29   17.80
  -6  -5   9  128.19   67.69
   6   5  -9  107.79   16.50
  -6   5   9  138.59   15.80
  -5  -5   9   22.20   54.09
   5   5  -9  139.29   13.10
  -5   5   9  133.29   14.50
   5   5  -9  105.89   17.70
  -4  -5   9  -70.09   36.30
  -4   5   9   -6.70    3.40
   4   5  -9   -0.30    6.40
   4   5  -9   -5.40    4.70
  -3  -5   9   -3.30   41.00
  -3   5   9   70.19   10.90
   3   5  -9   86.79   15.10
   3   5  -9   53.59    9.00
  -3   5   9   62.39    9.70
  -2  -5   9   19.40   41.00
   2   5  -9   24.60    9.50
  -2   5   9    2.00    4.40
   2   5  -9   14.00    5.90
  -2   5   9    7.50    6.20
  -1  -5   9   56.69   45.40
  -1   5   9    2.60    3.20
   1   5  -9   -3.80    4.00
   1   5  -9   10.80    8.80
   0  -5   9  -13.60   39.10
   0   5   9    5.90    3.60
   0   5   9   -6.20    4.60
   0   5  -9   -9.60    6.10
   0   5  -9   -1.60    4.00
   1  -5   9   35.20   48.50
   1   5   9   33.10    6.10
  -1   5  -9   31.20   11.40
   1   5   9   11.70    7.10
   2  -5   9   67.99   48.20
   2   5   9    9.40    3.30
   2   5   9    8.50    4.70
  -2   5  -9   -2.10    7.40
   3  -5   9   38.10   43.30
  -3   5  -9    2.80    8.50
   4  -5   9  -59.89   31.30
  -4   5  -9    3.80    7.70
   4   5   9   -1.90    2.40
   5  -5   9    5.10   44.60
  -5   5  -9    4.80    8.30
   5   5   9   -0.70    2.30
   5   5   9   16.30    6.50
   6  -5   9   25.10    5.80
   6  -5   9   64.59   51.69
   6   5   9   43.70    5.90
   6   5   9   39.80    9.90
  -6   5  -9   37.50   14.40
   7  -5   9   97.29   11.20
   7  -5   9   54.59   51.09
   7  -5   9   94.29   13.50
   7   5   9  112.49   15.50
  -7   5  -9   83.69   18.40
   7   5   9  129.39    9.20
   8  -5   9  -11.50    5.90
   8   5   9    5.20    4.00
  -8   5  -9  -13.80    8.20
  -3  -6   9  -42.00   61.29
   3   6  -9    7.90    9.60
  -2  -6   9   13.30   59.69
  -2   6   9    9.60    5.40
   2   6  -9   20.50   11.10
  -1  -6   9   -1.60   59.79
   1   6  -9    5.10    9.50
   0  -6   9   -6.70   57.49
   0   6   9    5.30    4.80
   0   6  -9   38.30   15.20
   1  -6   9  -30.60   47.50
  -1   6  -9   -6.40    9.10
   1   6   9    0.40    3.80
   2  -6   9   34.90   54.29
 -15   0  10    6.50    7.50
  15   0 -10   -2.90    8.20
  14   0 -10   34.40   13.00
 -14   0  10    8.60    7.50
  13   0 -10    1.60    7.50
 -13   0  10   -2.80    5.00
 -12   0  10   23.60    8.20
  12   0 -10   29.00   11.30
  11   0 -10    6.60    6.50
  10   0 -10   41.10   11.30
 -10   0  10   56.29   11.00
  -9   0  10    4.20    5.40
  -9   0  10    0.70    3.90
   9   0 -10    5.80    5.90
  -8   0  10  368.06   21.00
   8   0 -10  406.76   26.80
   8   0 -10  340.57   21.80
  -8   0  10  388.16   22.10
   7   0 -10    0.70    2.80
  -7   0  10   -1.10    2.70
   7   0 -10   -1.80    3.90
   6   0 -10    9.10    4.40
   6   0 -10    1.40    5.30
  -6   0  10   10.40    4.40
  -6   0  10    4.00    4.20
  -5   0  10    1.80    2.80
   5   0 -10    3.20    3.00
  -5   0  10   -0.70    2.00
   5   0 -10   -1.10    3.70
  -4   0  10  228.88   15.90
   4   0 -10  213.88   17.10
  -4   0  10  240.78   14.70
   4   0 -10  237.08   14.60
  -3   0  10    0.20    2.20
   3   0 -10   -0.80    3.40
  -3   0  10   -3.90    2.10
   3   0 -10   -2.20    2.20
   2   0 -10   96.39    8.60
  -2   0  10   96.59   11.10
   1   0 -10    4.80    5.10
  -1   0  10   -1.50    2.80
   1   0 -10    1.50    2.40
  -1   0  10    1.30    2.50
   0   0 -10 2521.85   75.09
   0   0 -10 2543.75   64.09
   0   0  10 2495.65   63.89
   0   0  10 2415.46   70.09
  -1   0 -10   -0.20    2.30
   1   0  10   -0.20    3.50
  -1   0 -10   -0.80    4.00
   1   0  10   -2.00    2.10
   2   0  10    8.10    5.50
  -2   0 -10   19.60    5.00
  -2   0 -10   15.60    7.00
   3   0  10   -2.90    1.60
  -3   0 -10   -2.40    1.70
   3   0  10    6.30    5.30
  -4   0 -10    2.20    2.50
   4   0  10   -5.80    3.80
   4   0  10    3.00    2.40
  -4   0 -10    5.10    4.70
   5   0  10    4.90    6.00
  -5   0 -10    2.70    4.40
   5   0  10   -0.80    2.40
  -5   0 -10    3.70    3.10
   6   0  10   12.50    8.40
   6   0  10   24.80   10.60
  -6   0 -10   10.40    5.90
  -6   0 -10   17.70    5.10
   6   0  10   17.00    5.20
  -7   0 -10   -0.40    2.80
  -7   0 -10    4.90    4.80
   7   0  10   -1.60    2.20
   7   0  10   -1.80    4.90
  -8   0 -10    0.00    4.40
   8   0  10   11.70    7.80
  -8   0 -10    4.00    3.30
   8   0  10   -0.60    2.70
  -9   0 -10    4.60    3.40
  -9   0 -10    3.80    5.40
   9   0  10   -2.70    2.70
 -10   0 -10    2.20    5.70
  10   0  10    7.70    3.90
  11   0  10    3.10    3.90
 -11   0 -10   -2.10    4.70
  12   0  10    4.50    4.80
 -12   0 -10    5.60    6.40
  13   0  10    1.20    4.80
 -13   0 -10   10.70    7.50
 -14   0 -10   11.70    7.90
  14   0  10   14.20    7.70
  15   0  10   -1.80    5.10
 -15   0 -10   10.80    7.70
  15  -1 -10   10.00    9.60
 -15  -1  10   -6.20    5.90
 -15   1  10   14.40    8.60
  15   1 -10  -13.00    8.60
 -14  -1  10    8.00    7.20
  14  -1 -10  -11.20    8.40
  14   1 -10    5.40    8.70
 -14   1  10    4.20    6.80
 -13  -1  10   25.80    8.40
  13  -1 -10  -11.40    6.70
  13   1 -10    3.40    8.60
 -13   1  10   23.10    8.00
  12  -1 -10  221.18   23.10
  12   1 -10  253.67   24.80
 -12   1  10  255.67   21.30
 -11  -1  10   56.59   11.00
  11  -1 -10   70.49   14.90
 -11   1  10   98.09   15.70
  11   1 -10   83.09   16.40
  10  -1 -10  113.89   17.90
 -10  -1  10  124.09   12.90
 -10  -1  10   97.49   11.30
  10   1 -10  148.59   17.30
  -9  -1  10    0.50    4.10
   9  -1 -10    0.40    5.30
  -9  -1  10    6.80    4.10
  -9   1  10    4.90    5.00
   9   1 -10    5.70    5.50
   8  -1 -10   -3.40    4.50
  -8  -1  10    1.70    3.90
   8  -1 -10   -0.50    3.70
  -8   1  10    5.30    4.10
  -8   1  10    9.80    4.40
   8   1 -10   -0.70    3.50
   8   1 -10   -3.30    4.70
   7  -1 -10   13.10    5.30
  -7  -1  10    5.60    3.70
  -7  -1  10    5.80    3.90
   7  -1 -10    2.10    4.50
   7   1 -10    5.50    4.80
  -7   1  10   11.10    4.70
  -7   1  10   -2.30    3.50
   7   1 -10   17.60    5.40
  -6  -1  10   53.79    8.70
   6  -1 -10   44.00    8.90
  -6  -1  10   46.50    8.10
   6  -1 -10   45.10   10.30
   6   1 -10   45.70    8.60
   6   1 -10   54.29   11.50
  -6   1  10   46.90    9.10
  -6   1  10   41.40    8.30
  -5  -1  10   -3.90    2.50
  -5  -1  10    7.70    3.30
   5  -1 -10    7.70    4.90
   5  -1 -10    8.50    4.10
  -5   1  10    0.70    2.80
   5   1 -10    1.30    4.50
  -5   1  10    1.60    4.00
   5   1 -10   11.80    4.50
   4  -1 -10    3.80    3.30
  -4  -1  10    2.20    3.00
   4  -1 -10    6.40    4.90
  -4  -1  10   -3.70    2.50
   4   1 -10    4.60    4.50
   4   1 -10    6.50    3.60
  -4   1  10    0.00    2.80
  -4   1  10    1.10    3.00
  -3  -1  10  130.19   11.50
   3  -1 -10  131.59   10.30
  -3  -1  10  140.49   10.30
   3   1 -10  154.68   14.60
  -3   1  10  118.69   11.70
  -3   1  10  128.99   10.40
   3   1 -10  132.49   10.60
  -2  -1  10  529.65   25.00
   2  -1 -10  504.95   21.00
   2  -1 -10  517.35   27.10
  -2   1  10  529.05   25.40
   2   1 -10  543.25   22.20
  -2   1  10  531.95   25.20
   1  -1 -10  890.41   29.20
   1  -1 -10  892.71   36.20
  -1  -1  10  886.51   29.70
  -1  -1  10  816.82   33.70
   1   1 -10  902.41   39.20
   1   1 -10  907.11   30.40
  -1   1  10  907.01   30.20
  -1   1  10  856.61   34.30
   0  -1 -10   92.39    7.90
   0  -1  10   98.49   10.90
   0  -1 -10   89.79   12.80
   0  -1  10   96.69    9.70
   0   1  10   93.29   10.10
   0   1  10   89.49    8.30
   0   1 -10   90.89    8.60
   0   1 -10  125.29   14.60
   1  -1  10   -3.50    1.80
   1  -1  10    3.40    4.80
   1  -1  10   12.20   10.50
  -1  -1 -10   -1.20    1.90
  -1  -1 -10   -7.90    2.80
   1   1  10    2.80    2.50
  -1   1 -10    3.60    2.60
   1   1  10   -3.00    3.10
  -1   1 -10    4.10    4.70
   2  -1  10   36.30   16.90
   2  -1  10   27.40    8.20
  -2  -1 -10   34.20    6.00
   2  -1  10   24.50    5.40
  -2  -1 -10   25.10    6.80
   2   1  10   24.20    5.40
  -2   1 -10   30.00    9.10
  -2   1 -10   25.80    5.70
   2   1  10   25.30    7.50
   3  -1  10  756.02   27.10
  -3  -1 -10  792.02   31.60
   3  -1  10  765.02   36.40
  -3  -1 -10  769.02   25.40
   3  -1  10  791.52   61.79
  -3   1 -10  785.12   37.80
  -3   1 -10  794.72   28.50
   3   1  10  705.13   33.70
   3   1  10  757.72   29.40
   4  -1  10   13.10   12.30
   4  -1  10    1.80    2.40
  -4  -1 -10    0.20    1.90
   4  -1  10    2.90    4.70
  -4  -1 -10    5.50    4.50
   4   1  10   -0.70    1.50
  -4   1 -10   -0.10    4.80
   4   1  10   -1.30    3.50
  -4   1 -10    2.50    2.40
  -5  -1 -10   61.69    6.50
  -5  -1 -10   60.89    9.80
   5  -1  10   69.09   13.30
   5  -1  10   61.29   24.90
   5  -1  10   43.30    7.40
   5   1  10   64.29   12.10
   5   1  10   59.39    7.10
  -5   1 -10   39.10    7.00
  -5   1 -10   60.29   13.00
   6  -1  10   -2.90   10.70
  -6  -1 -10    5.80    3.20
   6  -1  10    3.50    3.20
   6   1  10    1.60    4.80
  -6   1 -10   -2.00    4.70
   6   1  10   19.90   10.50
   6   1  10    8.10    3.50
   7  -1  10   18.40    8.30
  -7  -1 -10   12.50    5.40
   7  -1  10   14.30   16.80
  -7  -1 -10   18.70    5.00
   7  -1  10   19.00    5.70
  -7   1 -10   12.30    7.40
   7   1  10   12.00    7.30
   7   1  10   21.00    5.40
  -7   1 -10   19.40    6.20
  -8  -1 -10   19.90    6.40
  -8  -1 -10   24.30    6.00
   8  -1  10   18.70    5.70
   8   1  10   20.70    9.30
   8   1  10   15.80    4.90
  -8   1 -10   13.50    5.50
  -8   1 -10   19.60    8.90
  -9  -1 -10   16.10    6.20
   9  -1  10    9.80    5.10
  -9  -1 -10    5.70    4.90
   9   1  10   10.40    5.20
   9   1  10    4.70   11.80
  -9   1 -10    2.80    6.80
 -10  -1 -10   12.50    6.50
 -10  -1 -10   35.30    7.60
  10  -1  10   16.20    6.60
  10   1  10   16.90    5.40
 -10   1 -10   23.90    9.90
 -11  -1 -10   18.10    6.90
  11  -1  10   39.90    9.80
 -11  -1 -10   40.10    9.60
  11   1  10   28.60    8.10
 -11   1 -10   19.80    9.00
  12  -1  10   21.40    6.70
 -12  -1 -10    8.90    5.50
 -12  -1 -10   26.50    8.70
 -12   1 -10    8.60    7.60
  12   1  10   13.90    6.10
 -13  -1 -10    8.10    6.90
  13  -1  10    1.70    5.10
 -13   1 -10    8.70    8.40
  13   1  10   14.80    6.40
  14  -1  10   24.60    7.00
 -14   1 -10   21.50   10.50
 -15  -1 -10   13.00    8.30
  15  -1  10    7.30    7.00
 -15   1 -10    5.40   11.40
  15   1  10    1.00    5.50
 -14  -2  10   -5.70   36.90
 -14  -2  10    7.00    8.20
  14  -2 -10   19.70   10.50
  14   2 -10    0.50   10.00
 -14   2  10   13.30    8.50
 -13  -2  10   88.29   12.80
 -13  -2  10  202.38   59.59
  13  -2 -10  121.79   21.50
 -13   2  10  104.49   17.70
  13   2 -10  104.39   18.10
 -12  -2  10  124.59   46.70
  12  -2 -10  125.09   20.70
 -12  -2  10  121.49   12.30
 -12  -2  10  114.29   12.50
 -12   2  10   95.49   16.00
  12   2 -10   70.69   15.80
 -11  -2  10    2.70    4.20
 -11  -2  10   39.30   49.00
 -11  -2  10   -0.90    4.20
  11  -2 -10    5.80    7.60
 -11   2  10    3.10    6.20
  11   2 -10    0.60    6.10
 -10  -2  10   68.29   30.40
 -10  -2  10   66.29    9.80
  10  -2 -10   52.59   13.30
 -10   2  10   72.09   13.20
  -9  -2  10   -3.90    3.10
  -9  -2  10    7.50   22.00
  -9  -2  10    7.30    4.20
   9  -2 -10   11.70    7.10
   9   2 -10   -7.70    5.80
  -9   2  10   16.40   10.30
   8  -2 -10    2.10    5.90
  -8  -2  10    7.30   19.40
  -8  -2  10   -0.90    2.70
   8  -2 -10    0.70    4.70
  -8  -2  10   -2.90    2.50
   8   2 -10    2.10    5.20
  -8   2  10   -2.90    3.70
   8   2 -10    2.20    3.80
  -7  -2  10    3.00    3.00
  -7  -2  10  -10.40   13.10
   7  -2 -10    5.00    5.30
  -7  -2  10    6.60    3.60
  -7   2  10    8.10    3.80
   7   2 -10   -5.60    3.90
  -7   2  10    5.50    4.90
   7   2 -10    0.70    3.30
   6  -2 -10   -0.30    5.00
  -6  -2  10    2.70    2.30
   6  -2 -10    1.60    4.30
  -6  -2  10   19.10   18.00
  -6  -2  10    1.00    2.60
   6   2 -10    0.60    3.90
  -6   2  10    0.80    3.70
   6   2 -10   -1.70    3.20
  -6   2  10   -1.50    3.40
   5  -2 -10   41.10    9.80
  -5  -2  10   42.50    7.90
  -5  -2  10   34.70    6.40
   5  -2 -10   44.90    8.40
  -5  -2  10   47.60   23.20
   5   2 -10   37.40    7.50
   5   2 -10   49.20   10.90
  -5   2  10   36.40    7.80
  -5   2  10   37.30    8.50
  -4  -2  10  140.09   36.90
   4  -2 -10  154.58   12.00
  -4  -2  10  149.39   11.20
  -4  -2  10  170.48   10.80
  -4   2  10  171.08   13.10
  -4   2  10  164.98   14.20
   4   2 -10  136.49   11.20
   4   2 -10  156.68   15.70
   3  -2 -10   93.79   13.50
  -3  -2  10   71.69    7.10
   3  -2 -10   67.79    7.80
  -3  -2  10   82.59    8.50
  -3  -2  10   97.89   34.90
   3   2 -10   71.49    8.30
  -3   2  10   71.99   11.20
  -3   2  10   84.49    9.00
   3   2 -10   57.99   11.30
   2  -2 -10   16.20    6.00
  -2  -2  10   17.00    5.00
   2  -2 -10   14.50    4.50
  -2  -2  10   12.40   15.50
  -2  -2  10   14.20    3.90
  -2   2  10   23.80    6.70
   2   2 -10   19.20    4.80
   2   2 -10   17.50    7.30
  -2   2  10   22.30    5.40
  -1  -2  10    3.60    2.20
   1  -2 -10    4.50    3.90
  -1  -2  10   -9.40   10.90
  -1  -2  10    3.90    3.10
   1  -2 -10    1.00    2.30
   1   2 -10   -0.40    3.90
  -1   2  10    1.50    3.70
   1   2 -10   -0.70    2.60
  -1   2  10    2.30    2.20
   0  -2  10    4.80    4.40
   0  -2  10    1.50    2.40
   0  -2  10   17.50   18.00
   0  -2 -10    8.50    2.90
   0  -2 -10    4.70    3.30
   0   2  10    4.50    3.30
   0   2 -10    4.60    2.80
   0   2  10    3.30    2.70
   0   2 -10    6.00    6.20
   1  -2  10   57.39    9.90
  -1  -2 -10   55.29    6.50
  -1  -2 -10   62.89    5.40
   1  -2  10   73.39   31.00
   1  -2  10   60.39    6.50
  -1   2 -10   59.89    8.50
   1   2  10   66.69    6.90
   1   2  10   70.49   11.20
  -1   2 -10   60.89   13.60
   2  -2  10   29.70   21.70
   2  -2  10   11.00    3.70
  -2  -2 -10   15.90    3.60
   2  -2  10   14.70    6.80
  -2  -2 -10   11.70    2.70
   2   2  10   11.20    4.80
  -2   2 -10    5.70    3.30
  -2   2 -10    2.20    5.80
   2   2  10    6.90    3.30
  -3  -2 -10    0.10    1.40
   3  -2  10    3.90    2.80
   3  -2  10   -3.70   17.40
   3  -2  10    1.10    4.10
  -3  -2 -10    4.40    2.40
   3   2  10  -39.30   17.10
  -3   2 -10    4.10    5.70
  -3   2 -10    2.50    2.80
   3   2  10    8.30    5.20
   3   2  10    3.00    2.50
   4  -2  10  -15.60   14.80
   4  -2  10   -0.30    4.10
   4  -2  10    0.70    2.40
  -4  -2 -10    3.30    1.70
  -4  -2 -10    2.30    2.00
   4   2  10   30.80   21.50
  -4   2 -10    6.90    5.60
  -4   2 -10    3.60    2.70
   4   2  10    4.00    2.80
   4   2  10    4.30    4.00
  -5  -2 -10  116.99    7.10
   5  -2  10  129.19   10.90
   5  -2  10  127.49   19.30
  -5  -2 -10  116.19    6.40
   5  -2  10   94.39   36.60
   5   2  10  136.99   36.60
  -5   2 -10  153.38   21.70
  -5   2 -10  169.18   37.40
   5   2  10  122.69   13.80
  -5   2 -10  106.59   10.60
   5   2  10  121.19    9.50
   6  -2  10   66.19   33.90
  -6  -2 -10   68.09    5.90
   6  -2  10   56.89    9.10
  -6  -2 -10   76.29    5.30
   6  -2  10   85.89   16.60
   6   2  10   58.79   12.40
  -6   2 -10   81.89   27.60
  -6   2 -10   62.29    9.80
   6   2  10   65.59    8.70
  -6   2 -10   61.19   14.10
   6   2  10   73.29   24.50
   7  -2  10   14.30    8.40
   7  -2  10    7.50   19.10
   7  -2  10    4.90    3.90
  -7  -2 -10    9.90    3.00
  -7  -2 -10   11.70    3.50
   7   2  10   10.50    4.00
   7   2  10    4.40    5.80
  -7   2 -10   16.60    9.20
   7   2  10    1.00   10.60
  -7   2 -10   27.70   15.40
  -8  -2 -10    1.80    2.70
  -8  -2 -10    4.60    2.30
   8  -2  10   -2.60    3.10
  -8   2 -10    7.10    6.50
  -8   2 -10   -3.70   11.50
   8   2  10   -0.50    5.90
   8   2  10   -0.10    2.80
  -9  -2 -10   56.79    6.90
  -9  -2 -10   63.19    9.40
   9  -2  10   69.69   11.40
   9   2  10   77.59   10.60
  -9   2 -10  113.99   28.60
  -9   2 -10   78.19   16.80
   9   2  10   44.00   13.00
 -10  -2 -10   22.60    5.00
 -10  -2 -10   35.30    6.10
  10  -2  10   46.00   11.00
  10   2  10   28.20    7.00
 -10   2 -10   30.40   10.90
 -11  -2 -10    6.80    4.10
  11  -2  10    6.60    5.80
 -11  -2 -10    3.80    3.60
  11   2  10    4.70    4.70
 -11   2 -10    3.60    7.20
 -12  -2 -10    6.90    4.70
  12  -2  10   11.10    6.20
 -12   2 -10   36.40   12.90
  12   2  10   11.60    5.60
 -13  -2 -10   13.50    5.50
  13  -2  10    3.00    5.10
 -13  -2 -10   13.00    6.40
 -13   2 -10  -13.80    9.60
  13   2  10   14.10    6.60
 -14  -2 -10   13.10    6.20
  14  -2  10   22.80    9.30
 -14   2 -10   27.40   10.10
  14   2  10   23.70    8.20
 -13  -3  10  -31.20   40.90
  13  -3 -10   20.40   11.90
 -13   3  10   10.10    8.20
  13   3 -10   -4.60    9.10
 -12  -3  10   29.60   36.60
 -12  -3  10    0.90    4.60
 -12  -3  10   22.70    4.60
  12  -3 -10   13.60   10.10
  12   3 -10   12.80    8.90
 -12   3  10    3.30    6.80
  11  -3 -10    3.70    8.50
 -11  -3  10   -1.10    3.30
 -11  -3  10   12.90   36.00
  11   3 -10  -19.60    6.40
 -11   3  10    7.80    7.00
  10  -3 -10    7.80    8.10
 -10  -3  10   -8.20   30.60
 -10  -3  10    2.70    3.10
 -10  -3  10   -1.30    2.90
 -10   3  10    4.60    6.60
  10   3 -10  -14.90    5.40
  -9  -3  10   -0.80    4.10
  -9  -3  10   14.30   26.80
   9  -3 -10    4.90    7.10
  -9   3  10   -0.40    4.50
   9   3 -10   10.00    6.50
   8  -3 -10   -1.00    6.20
   8  -3 -10    3.10    5.50
   8   3 -10   -3.20    5.10
  -7  -3  10   55.79    6.50
   7  -3 -10   61.29   12.20
  -7  -3  10   48.90    5.30
   7  -3 -10   52.19   10.90
  -7  -3  10   -8.50   25.90
   7   3 -10   31.00    9.80
  -7   3  10   57.09   11.00
   7   3 -10   53.79    9.50
   6  -3 -10    1.80    4.20
  -6  -3  10    4.50    2.40
   6  -3 -10    4.10    5.10
  -6  -3  10   27.70   27.40
  -6  -3  10    0.10    2.10
   6   3 -10   -1.40    5.00
  -6   3  10    3.50    5.30
   6   3 -10    3.90    3.40
  -6   3  10    4.90    3.90
  -5  -3  10   -1.00    1.80
   5  -3 -10    3.10    4.00
  -5  -3  10    2.00    2.20
  -5  -3  10   13.60   24.30
   5  -3 -10    0.50    5.30
   5   3 -10   -5.00    3.90
   5   3 -10    5.40    3.70
  -5   3  10    1.30    3.20
  -5   3  10   -2.00    3.50
  -4  -3  10    0.20    1.80
   4  -3 -10    9.60    5.30
   4  -3 -10    7.60    6.30
  -4  -3  10   17.10   23.70
  -4   3  10   -0.50    4.10
   4   3 -10   -0.10    4.40
  -4   3  10    1.30    3.20
   4   3 -10    6.40    3.30
  -3  -3  10   -6.00   22.10
  -3  -3  10   11.50    3.00
   3  -3 -10    3.40    3.80
  -3  -3  10   12.40    3.60
   3  -3 -10   16.50    4.40
  -3   3  10   13.00    5.20
   3   3 -10   22.10    5.70
  -3   3  10   20.60    5.40
  -2  -3  10  215.48   10.40
  -2  -3  10  171.98   53.69
   2   3 -10  213.58   20.10
  -2   3  10  219.38   14.20
  -2   3  10  215.28   15.70
  -2   3  10  182.78   59.99
   2   3 -10  206.68   13.50
  -1  -3  10  146.19   49.60
  -1  -3  10  258.87   14.40
  -1  -3  10  260.97   11.90
  -1   3  10  268.77   17.40
   1   3 -10  257.77   22.20
   1   3 -10  263.57   15.50
  -1   3  10  187.38   61.59
  -1   3  10  223.18   16.00
   0  -3  10   36.50    6.90
   0  -3  10   26.90    4.80
   0  -3  10   19.50   25.70
   0   3  10  -69.69   47.30
   0   3  10   24.50    5.20
   0   3 -10   26.80    6.20
   0   3 -10   14.40    8.00
   0   3  10   21.10    6.20
   1  -3  10   -1.10    2.00
   1  -3  10   -1.50    3.50
   1  -3  10   24.10   24.20
   1   3  10   -2.30    1.70
  -1   3 -10    3.00    3.10
   1   3  10   17.00   28.30
  -1   3 -10   -4.90    5.50
  -1   3 -10    5.20   17.50
   2  -3  10  -14.50   18.40
   2  -3  10   -7.20    3.40
   2  -3  10    6.70    3.20
  -2   3 -10   -0.40   15.70
   2   3  10    3.50    2.80
  -2   3 -10   11.10    4.50
   2   3  10   28.20   32.50
  -2   3 -10    9.90    6.80
   2   3  10    6.10    3.90
   3  -3  10    3.20    4.40
   3  -3  10    4.40    3.30
   3  -3  10  -15.90   17.90
   3   3  10    2.80    4.00
  -3   3 -10    1.50    6.50
  -3   3 -10    7.60    4.00
  -3   3 -10   -3.00   13.90
   3   3  10  -25.50   22.10
   3   3  10    7.30    3.20
   4  -3  10    3.10    3.10
   4  -3  10   -0.20    6.70
   4  -3  10   10.50   26.10
   4   3  10    6.30    4.80
   4   3  10   25.50   28.00
  -4   3 -10   14.50    5.60
   4   3  10    9.20    3.30
  -4   3 -10   10.70    7.00
  -4   3 -10    9.70   16.80
   5  -3  10   11.40    4.70
   5  -3  10   10.80    8.40
   5  -3  10   -4.10   26.50
   5   3  10    4.70   26.50
   5   3  10   19.50    5.90
  -5   3 -10   28.50   24.20
   5   3  10   18.50    7.00
  -5   3 -10   23.10    9.60
   6  -3  10   24.60   25.50
   6  -3  10    2.20    4.00
   6  -3  10    3.40    7.50
  -6   3 -10   26.00   18.40
   6   3  10   12.20    6.60
   6   3  10   14.90    4.20
  -6   3 -10    3.90    6.70
   7  -3  10   79.69   18.60
   7  -3  10   91.29   10.40
   7  -3  10   58.89   40.20
   7   3  10  120.79   34.00
   7   3  10  106.19    9.30
   7   3  10  106.49   16.00
  -7   3 -10  139.89   41.50
   8  -3  10  278.67   70.49
   8  -3  10  279.07   18.80
  -8   3 -10  285.97   60.59
  -8   3 -10  274.97   26.60
   8   3  10  306.47   38.20
   8   3  10  248.08   15.00
   9  -3  10    8.30    5.50
   9   3  10   19.80    5.60
  -9   3 -10    9.30    8.70
   9   3  10   -3.50    9.00
   9   3  10   12.50   13.30
  -9   3 -10  -20.90   23.80
  10  -3  10    4.30    5.10
 -10   3 -10   -8.10    6.70
 -10   3 -10  -11.70   27.50
  10   3  10    6.00    4.20
  11  -3  10    8.50    6.10
  11   3  10    2.50    5.20
 -11   3 -10  -41.30   32.40
 -11   3 -10   13.80    9.40
  12  -3  10   11.00    6.80
 -12   3 -10  -11.80   37.40
 -12   3 -10   13.20   10.00
  12   3  10   11.00    5.20
  13  -3  10   -5.20    5.30
  13   3  10    6.30    5.40
 -13   3 -10   10.40   10.00
 -11  -4  10   15.40   41.40
 -11   4  10    1.70    8.10
  11   4 -10  -11.30    7.30
  10  -4 -10    4.40    9.40
 -10  -4  10   11.60   37.20
 -10   4  10   14.50    6.70
  10   4 -10    4.00    7.80
   9  -4 -10    1.70   13.20
   9  -4 -10    8.40    7.20
  -9  -4  10  -32.30   37.80
  -9   4  10    6.50    6.10
  -8  -4  10   -7.60   41.80
   8  -4 -10   16.00    8.80
   8   4 -10    8.90    6.80
  -8   4  10    9.70    7.30
   7  -4 -10   -5.90    6.20
   7  -4 -10   16.20    7.30
  -7  -4  10   -6.00   35.10
  -7   4  10    5.20    6.00
   7   4 -10    0.40    6.40
   6  -4 -10    8.30    5.00
   6  -4 -10    1.40    4.50
  -6  -4  10   16.80   35.00
  -6   4  10   -4.50    3.30
   6   4 -10    0.50    3.60
   6   4 -10    1.20    4.40
  -5  -4  10  -19.50   35.60
   5   4 -10    8.60    4.40
  -5   4  10   -3.00    4.90
  -4  -4  10   91.09   52.49
   4   4 -10   85.89   10.30
  -4   4  10   96.99   11.70
  -4   4  10   82.89   12.20
  -3  -4  10  118.19   53.39
   3   4 -10   94.49   16.80
  -3   4  10   95.59   10.40
  -3   4  10   95.19   13.00
   3   4 -10   78.49   14.90
  -2  -4  10   26.50   34.80
  -2   4  10   21.90    6.00
   2   4 -10   34.80   10.10
  -2   4  10   21.90    6.30
   1   4 -10   17.80    5.70
   1   4 -10   14.00    8.90
  -1   4  10   16.10    5.90
  -1   4  10   14.30    4.20
   0   4  10   61.99    9.30
   0   4 -10   59.09    8.90
   0   4  10   58.99    9.30
   0   4 -10   66.79   15.00
   1  -4  10   60.29   49.40
   1  -4  10   65.39    5.40
   1  -4  10   77.59    6.50
  -1   4 -10   76.79   11.10
   1   4  10   86.89    7.70
  -1   4 -10  119.39   19.60
   1   4  10   82.49   10.00
   2  -4  10   52.09   38.40
   2  -4  10   36.20    5.50
   2   4  10   36.40    5.90
  -2   4 -10   34.60   12.70
  -2   4 -10   30.70    6.90
   3  -4  10    0.20    2.70
   3  -4  10   11.60    4.60
   3  -4  10   -7.60   30.80
   3   4  10    1.20    2.50
  -3   4 -10   -2.20    7.40
   3   4  10   56.29   40.20
   3   4  10   -1.50    4.40
   4  -4  10    1.80    3.10
   4  -4  10    3.30    4.50
   4  -4  10  -23.70   34.70
  -4   4 -10    7.10    9.20
   4   4  10   -3.00    2.20
   4   4  10    9.70    5.60
   4   4  10   28.80   36.70
   5  -4  10  190.88  117.79
   5  -4  10  216.68   17.70
   5  -4  10  208.48   13.90
   5   4  10  180.38   16.90
   5   4  10  185.58   56.69
   6  -4  10   10.50    4.60
   6  -4  10   18.90   11.50
   6   4  10    9.30    3.20
   6   4  10   14.60    7.00
  -6   4 -10    8.20    9.80
   6   4  10  -10.20   32.50
   7  -4  10   33.40    7.70
   7  -4  10   41.20   13.10
   7  -4  10   73.09   56.29
   7   4  10   22.10   10.00
   7   4  10   28.40    5.90
  -7   4 -10   23.80   11.00
   8  -4  10   -3.50    3.90
   8  -4  10    1.40   37.30
   8   4  10   -0.20    2.80
   8   4  10   -9.60   25.40
  -8   4 -10    8.80    9.10
   8   4  10   17.40   10.60
   9  -4  10    5.40    6.00
  -9   4 -10   10.40    7.90
   9   4  10   61.59   28.90
   9   4  10    6.10    4.50
   9   4  10  -14.90    8.10
  10  -4  10   -9.60    4.80
 -10   4 -10    3.40   10.00
  10   4  10   -0.90    3.50
  11  -4  10   -5.10    6.10
 -11   4 -10   -2.50    9.50
  11   4  10   10.00    4.90
  -8  -5  10    5.80   46.50
   8   5 -10    5.80    9.70
  -8   5  10   -5.80    6.00
  -7  -5  10  149.69   72.69
  -7   5  10  122.79   17.70
   7   5 -10  136.09   24.40
  -6  -5  10  235.28   80.29
  -6   5  10  291.37   22.40
  -5  -5  10   29.20   47.90
   5   5 -10   50.39   13.00
  -4  -5  10  -31.10   39.50
  -4   5  10   19.40    7.50
   4   5 -10   63.29   15.20
  -3  -5  10   26.30   45.70
   3   5 -10    1.80    7.70
  -3   5  10   13.40    6.70
  -3   5  10    2.90    5.50
  -2  -5  10  -32.50   29.20
   2   5 -10    5.20    7.00
  -2   5  10    3.90    4.40
  -1  -5  10   19.00   50.89
  -1   5  10   45.00    8.20
  -1   5  10   32.70    8.00
   1   5 -10   31.90   13.30
   0  -5  10   45.70   41.60
   0   5 -10    1.60    8.10
   0   5  10   13.80    5.30
   1  -5  10  -62.79   38.50
   1   5  10   13.40    4.90
   1   5  10    3.00    2.90
  -1   5 -10   30.10   11.20
   2  -5  10  -53.89   41.40
   2   5  10   15.40    6.40
  -2   5 -10  -17.10    7.20
   2   5  10   24.50    5.90
   3  -5  10   27.10   52.49
  -3   5 -10   -2.40   10.00
   3   5  10    6.00    4.00
   3   5  10   21.90    6.90
   4  -5  10   73.49   57.09
   4   5  10   70.39    7.20
  -4   5 -10   89.89   19.80
   4   5  10   95.79   11.80
   5  -5  10  -59.29   37.10
   5   5  10   -4.60    5.80
  -5   5 -10  -23.40    8.40
   6  -5  10   45.90   12.00
   6  -5  10   62.79   64.99
   6  -5  10  104.29   11.80
   6   5  10   75.29    7.40
   6   5  10   67.89   12.30
  -6   5 -10   63.99   16.80
   7  -5  10   47.60   47.20
   7  -5  10    9.40    5.70
  -7   5 -10   -4.30    8.00
   7   5  10    0.00    4.00
   8  -5  10   37.70    8.50
  -8   5 -10   75.09   17.60
   8   5  10   42.70    7.20
  -1  -6  10   12.60   56.09
  -1   6  10   -1.70    4.70
   0  -6  10  -38.00   51.69
   0   6 -10   24.30   11.70
   0   6  10   12.70    5.10
   1  -6  10  -19.40   61.99
   1   6  10    5.50    4.30
  -1   6 -10   -4.50    7.80
  15   0 -11    9.20   10.10
 -15   0  11    5.30    7.30
  14   0 -11   14.00    9.30
 -14   0  11   -2.80    5.70
 -13   0  11   56.39   12.20
  13   0 -11   49.50   13.90
  12   0 -11   -1.60    7.20
 -12   0  11   -7.80    4.50
 -11   0  11   -5.50    4.10
  11   0 -11   -3.90    6.00
  10   0 -11    7.60    7.40
 -10   0  11    1.70    4.50
   9   0 -11  570.44   34.50
  -9   0  11  544.55   28.30
   8   0 -11   15.10    8.30
   8   0 -11   -1.10    3.90
  -8   0  11   -1.50    3.30
  -8   0  11    6.90    3.80
   7   0 -11   83.99   10.20
  -7   0  11   85.09   12.60
   7   0 -11   81.69   15.10
  -7   0  11   65.79   10.50
   6   0 -11    2.50    4.40
  -6   0  11   -0.50    3.00
  -6   0  11   -1.60    2.20
  -5   0  11   -1.60    2.40
   5   0 -11   -1.70    3.70
  -5   0  11   -0.60    2.80
   5   0 -11    0.40    2.40
  -4   0  11    4.10    3.50
   4   0 -11    2.00    2.40
  -3   0  11    1.30    2.60
  -3   0  11   13.60    5.30
   3   0 -11    4.90    3.30
   3   0 -11   10.90    5.60
   2   0 -11    2.30    4.60
   2   0 -11   -2.00    1.70
  -2   0  11   -1.00    2.20
  -1   0  11    2.50    2.60
   1   0 -11    2.80    4.70
   1   0 -11    2.30    2.40
  -1   0  11   -5.30    2.90
   0   0 -11    3.00    2.70
   0   0 -11    0.80    4.20
   0   0  11   -0.50    3.20
   0   0  11    2.40    2.60
   1   0  11 2578.54   66.09
   1   0  11 2424.86   76.19
  -1   0 -11 2526.95   77.59
  -1   0 -11 2542.55   65.59
   2   0  11   -0.40    2.20
  -2   0 -11   -3.60    1.70
  -2   0 -11   -2.80    3.80
   2   0  11   -4.00    3.90
   3   0  11   22.60    5.40
  -3   0 -11   27.70    5.70
  -3   0 -11   24.20    7.80
   3   0  11   15.30    7.00
  -4   0 -11   -2.20    3.60
   4   0  11    0.30    2.20
  -4   0 -11    4.30    2.80
   4   0  11   -0.80    4.60
  -5   0 -11  330.67   17.60
   5   0  11  342.67   25.10
   5   0  11  346.87   17.80
  -5   0 -11  340.07   23.40
   5   0  11  349.87   31.30
  -6   0 -11    3.60    3.30
   6   0  11   -0.20    2.30
  -6   0 -11    0.60    4.20
   6   0  11    2.10    7.20
  -7   0 -11   56.19    8.50
   7   0  11   45.50    8.10
  -7   0 -11   44.00   10.40
   7   0  11   34.60   10.80
   8   0  11   -0.40    2.50
  -8   0 -11   -4.00    3.00
  -8   0 -11   -0.80    5.20
   8   0  11    4.40   10.70
  -9   0 -11   20.50    8.80
  -9   0 -11    9.00    4.70
   9   0  11   25.80    6.90
 -10   0 -11   17.40    8.60
  11   0  11   12.60    6.50
 -11   0 -11   13.80    7.60
 -12   0 -11  -12.30    6.60
  12   0  11    5.90    5.00
 -13   0 -11   -2.90    6.40
  13   0  11   -7.70    4.20
  14   0  11   -9.60    4.40
 -14   0 -11   -2.30    7.30
 -15  -1  11   -7.80    6.80
  15  -1 -11   -9.30    9.70
  15   1 -11    2.30    9.90
 -15   1  11   -1.70    7.00
  14  -1 -11   -3.40    8.80
 -14  -1  11    5.80    6.40
  14   1 -11    1.70    8.70
 -14   1  11    1.70    7.40
 -13  -1  11   30.90    9.00
  13  -1 -11   46.90   14.00
  13   1 -11   50.49   13.90
 -13   1  11   35.80   10.70
  12  -1 -11   10.00    8.80
 -12  -1  11   12.30    7.00
 -12   1  11   15.30    8.10
  12   1 -11    7.60    8.70
  11  -1 -11   62.79   15.20
 -11  -1  11   65.89   12.10
 -11   1  11   41.70   10.10
  11   1 -11   56.29   13.40
  10  -1 -11  296.77   26.10
 -10  -1  11  297.27   20.40
 -10   1  11  262.67   21.30
  10   1 -11  328.97   27.20
   9  -1 -11    9.40    7.80
  -9  -1  11    6.40    4.50
  -9  -1  11   15.70    4.70
  -9   1  11    8.10    5.60
   9   1 -11    5.60    7.50
   8  -1 -11   19.70    7.70
  -8  -1  11   25.00    6.20
   8  -1 -11   30.40    9.90
  -8  -1  11   26.80    7.10
  -8   1  11   35.30    8.60
   8   1 -11   23.70    9.40
   7  -1 -11  117.19   17.00
  -7  -1  11  145.69   12.40
   7  -1 -11  112.19   12.20
  -7  -1  11  124.79   13.20
  -7   1  11  103.79   11.60
   7   1 -11  114.19   17.60
   7   1 -11  127.49   12.60
  -7   1  11  107.69   12.10
  -6  -1  11   -3.50    3.20
   6  -1 -11   -4.60    4.00
  -6  -1  11    1.10    3.00
   6  -1 -11    2.10    3.70
   6   1 -11    4.70    5.00
  -6   1  11   -3.00    3.20
  -6   1  11    2.90    3.70
   6   1 -11   -0.40    3.80
  -5  -1  11   30.50    6.60
   5  -1 -11   30.20    8.70
  -5  -1  11   34.90    7.20
   5  -1 -11   44.90    8.70
  -5   1  11   32.10    7.50
  -5   1  11   38.20    8.80
   5   1 -11   35.50    9.70
   5   1 -11   38.60    7.60
  -4  -1  11    5.20    3.50
   4  -1 -11    2.90    3.30
   4  -1 -11    6.00    4.30
  -4  -1  11   10.20    3.90
   4   1 -11    9.90    5.50
   4   1 -11    5.40    3.40
  -4   1  11    6.70    4.10
  -4   1  11   11.00    4.20
  -3  -1  11    0.80    3.10
  -3  -1  11    3.60    3.00
   3  -1 -11   -4.20    1.90
  -3   1  11    5.10    3.20
  -3   1  11    3.60    3.80
   3   1 -11    1.30    4.20
   3   1 -11   -1.90    2.30
  -2  -1  11  682.83   25.70
  -2  -1  11  661.03   29.90
   2  -1 -11  656.83   25.20
  -2   1  11  680.83   30.60
  -2   1  11  656.43   26.10
   2   1 -11  613.14   25.60
   2   1 -11  742.73   35.70
  -1  -1  11    9.60    3.80
  -1  -1  11    5.10    3.90
   1  -1 -11    7.00    3.00
   1  -1 -11    1.30    4.30
  -1   1  11    3.40    3.50
   1   1 -11    4.70    4.80
  -1   1  11    2.50    3.00
   1   1 -11    4.10    3.00
   0  -1  11  353.76   17.20
   0  -1 -11  350.26   16.50
   0  -1  11  374.66   22.10
   0  -1 -11  331.77   21.80
   0   1 -11  359.56   17.70
   0   1 -11  374.16   24.90
   0   1  11  364.86   21.00
   0   1  11  358.36   17.40
   1  -1  11   49.99    7.50
   1  -1  11   54.09   21.40
  -1  -1 -11   49.50    6.90
  -1  -1 -11   49.50   10.00
  -1   1 -11   43.70   10.90
   1   1  11   34.40    9.40
  -1   1 -11   48.70    7.50
   1   1  11   43.60    7.10
   2  -1  11  267.87   20.90
  -2  -1 -11  280.77   14.20
   2  -1  11  284.67   15.20
   2  -1  11  310.47   39.80
  -2  -1 -11  294.67   19.50
  -2   1 -11  296.57   16.30
   2   1  11  286.87   15.30
  -2   1 -11  281.97   22.60
   2   1  11  282.57   20.20
   3  -1  11  703.73   26.90
  -3  -1 -11  719.33   31.90
   3  -1  11  700.93   36.00
  -3  -1 -11  741.43   25.80
   3  -1  11  796.62   63.79
  -3   1 -11  772.82   38.90
   3   1  11  761.42   35.80
  -3   1 -11  761.42   28.80
   3   1  11  761.22   27.30
   4  -1  11   26.90    9.10
  -4  -1 -11   19.70    6.50
   4  -1  11   16.70   16.00
  -4  -1 -11   22.90    5.00
   4  -1  11   25.00    6.00
  -4   1 -11   15.90    7.50
   4   1  11   17.40    7.60
  -4   1 -11   22.30    5.80
   4   1  11   17.10    4.70
  -5  -1 -11   17.10    4.60
   5  -1  11   19.30   13.40
   5  -1  11    9.40    3.80
   5  -1  11   -4.30    5.00
   5   1  11   10.10    4.00
  -5   1 -11    4.70    3.70
   5   1  11   21.30    8.60
  -5   1 -11    5.80    5.90
   6  -1  11   -9.70   11.30
  -6  -1 -11   -0.80    2.50
  -6  -1 -11   -2.70    3.50
   6  -1  11   -0.50    2.50
   6  -1  11   -8.80    4.60
   6   1  11   -3.00    2.10
  -6   1 -11    3.40    3.40
   6   1  11  -12.30   10.70
   6   1  11    5.50    6.00
  -6   1 -11   -4.60    4.20
   7  -1  11   50.89    9.20
   7  -1  11   68.99   15.50
   7  -1  11   70.59   23.50
  -7  -1 -11   50.09    7.60
  -7  -1 -11   36.20    8.40
  -7   1 -11   26.00    9.60
   7   1  11   50.49    8.50
  -7   1 -11   58.29    9.50
   7   1  11   44.70   12.30
  -8  -1 -11   22.30    5.80
  -8  -1 -11   22.40    7.30
   8  -1  11   13.90    5.00
   8  -1  11  -18.00   13.30
   8   1  11   18.60    5.50
  -8   1 -11   14.50    7.40
   8   1  11   15.60    9.30
  -9  -1 -11   12.90    5.30
  -9  -1 -11   12.20    5.90
   9  -1  11    9.00    4.90
   9   1  11    9.80    4.60
  -9   1 -11   20.30    9.50
 -10  -1 -11   24.30    7.50
  10  -1  11   21.70    7.10
 -10  -1 -11   23.90    8.10
  10   1  11   25.60    7.30
 -10   1 -11   32.10   10.90
 -11  -1 -11   12.10    6.00
 -11  -1 -11   -1.70    4.60
  11  -1  11    2.10    4.60
  11   1  11   -0.90    3.40
 -11   1 -11   10.90    6.80
 -12  -1 -11  136.99   15.20
  12  -1  11  118.89   14.50
 -12   1 -11  126.29   20.60
  12   1  11  116.09   13.50
 -13  -1 -11   50.89   11.20
  13  -1  11   53.79   11.70
  13   1  11   44.70   10.10
 -13   1 -11   21.80   10.00
  14  -1  11   -6.90    7.00
 -14  -1 -11    3.20    7.20
 -14   1 -11    9.00    8.80
  14   1  11   13.90    6.10
  14  -2 -11   50.29   16.10
 -14  -2  11   41.30   10.10
 -14  -2  11  122.29   48.50
 -14   2  11   50.99   13.10
 -13  -2  11  294.27   74.79
 -13  -2  11  268.67   19.50
  13  -2 -11  243.48   27.00
  13   2 -11  249.28   27.20
 -13   2  11  265.77   25.00
 -12  -2  11   55.69    9.80
  12  -2 -11   54.19   14.10
 -12  -2  11   80.39   41.50
  12   2 -11   58.69   15.30
 -12   2  11   53.39   12.80
 -11  -2  11   79.49   11.40
 -11  -2  11   72.49   37.50
 -11  -2  11   86.99   10.50
  11  -2 -11   85.29   16.80
  11   2 -11  104.59   19.40
 -11   2  11   96.09   15.90
  10  -2 -11   12.00    8.40
 -10  -2  11   37.70   45.50
 -10  -2  11    1.70    4.40
 -10  -2  11    0.10    4.40
  10   2 -11    2.10    6.90
 -10   2  11   -0.40    4.50
  -9  -2  11   10.60   24.90
  -9  -2  11    0.30    3.70
   9  -2 -11   10.50    7.20
  -9   2  11   11.50    6.20
   9   2 -11   -0.60    6.50
   8  -2 -11   82.99   13.10
   8  -2 -11   67.69   14.40
  -8  -2  11  100.09   38.30
  -8  -2  11  100.39   10.00
  -8  -2  11   84.39    9.40
   8   2 -11   82.09   15.00
  -8   2  11   78.79   13.10
  -7  -2  11    6.40    3.90
  -7  -2  11   -2.10   16.60
   7  -2 -11    3.20    5.60
   7  -2 -11    8.70    6.20
  -7  -2  11    7.40    3.90
   7   2 -11    3.40    6.20
   7   2 -11   11.70    5.50
  -7   2  11   -1.20    4.40
  -6  -2  11   23.40    6.10
   6  -2 -11   21.10    7.10
   6  -2 -11   27.00    8.80
  -6  -2  11   20.50    5.50
  -6  -2  11   19.80   22.70
  -6   2  11   31.00    8.00
  -6   2  11   21.20    6.60
   6   2 -11   30.30    7.10
   6   2 -11   33.30   10.00
   5  -2 -11  135.89   14.60
  -5  -2  11  125.59   10.20
   5  -2 -11  119.49   11.80
  -5  -2  11  188.88   47.60
  -5  -2  11  128.49   11.10
  -5   2  11  113.19   12.70
   5   2 -11  104.29   11.40
   5   2 -11  125.59   14.80
  -5   2  11  140.49   12.90
   4  -2 -11    4.90    4.00
  -4  -2  11    4.20    3.70
   4  -2 -11   11.70    6.80
  -4  -2  11   15.20   17.00
  -4  -2  11    6.40    2.80
   4   2 -11   13.50    6.50
   4   2 -11    5.70    4.00
  -4   2  11    5.40    3.90
  -4   2  11    8.60    4.60
  -3  -2  11    7.80    3.30
  -3  -2  11    2.30   15.80
   3  -2 -11    9.20    5.10
  -3  -2  11   -0.60    2.90
   3  -2 -11    0.30    3.20
  -3   2  11    5.10    4.90
   3   2 -11   10.00    5.60
  -3   2  11    2.70    3.70
   3   2 -11    0.50    3.20
  -2  -2  11    7.80    3.10
  -2  -2  11   22.10   18.40
  -2  -2  11    7.00    4.40
   2  -2 -11    8.20    5.20
   2  -2 -11    5.30    3.30
   2   2 -11   -1.00    4.70
   2   2 -11   14.90    4.90
  -2   2  11    9.40    4.30
  -2   2  11    9.20    5.70
  -1  -2  11   10.90   15.50
  -1  -2  11   24.10    7.00
  -1  -2  11   26.30    5.50
   1  -2 -11   17.50    6.50
  -1   2  11   30.90    6.40
   1   2 -11   18.90    8.20
  -1   2  11   27.60    7.70
   0  -2  11   25.00   18.90
   0  -2 -11   29.60    5.00
   0  -2  11   16.80    4.30
   0  -2 -11   15.10    5.60
   0  -2  11   24.90    6.90
   0   2  11   16.00    4.80
   0   2 -11   17.50    5.00
   0   2 -11   13.80    6.80
   0   2  11   15.80    6.10
   1  -2  11  160.88   42.50
  -1  -2 -11  174.18   12.10
  -1  -2 -11  196.28   10.10
   1  -2  11  168.68   15.10
   1  -2  11  183.68   11.70
  -1   2 -11  157.98   12.20
  -1   2 -11  173.28   18.40
   1   2  11  179.28   15.80
   2  -2  11  414.56   18.80
  -2  -2 -11  415.36   17.90
  -2  -2 -11  405.56   15.10
   2  -2  11  429.36   62.59
   2   2  11  461.75   25.50
  -2   2 -11  422.16   29.10
  -2   2 -11  420.76   20.50
  -3  -2 -11    6.00    2.20
   3  -2  11    0.10    2.30
   3  -2  11    6.00    6.20
  -3  -2 -11    7.60    3.40
   3  -2  11    7.20   17.60
  -3   2 -11    9.10    4.40
   3   2  11    8.20    5.30
   3   2  11    8.70    3.60
  -3   2 -11   -0.50    5.20
  -4  -2 -11    7.40    2.60
   4  -2  11    0.50   17.40
   4  -2  11   12.20    4.10
   4  -2  11   20.10    7.70
  -4  -2 -11    8.60    3.50
   4   2  11    3.40    2.70
   4   2  11    6.90   20.00
  -4   2 -11    4.50    7.00
  -4   2 -11   13.30    4.40
   4   2  11    9.50    5.80
   5  -2  11   11.60    6.90
  -5  -2 -11   11.10    3.40
  -5  -2 -11    7.80    2.70
   5  -2  11    7.90    3.90
   5  -2  11   10.80   19.20
  -5   2 -11    4.10    5.90
   5   2  11    3.50    2.90
   5   2  11    1.30    5.30
  -5   2 -11   11.00    4.70
   5   2  11   24.80   22.90
   6  -2  11  129.39   19.30
  -6  -2 -11  102.59    7.80
   6  -2  11  109.99   36.10
   6  -2  11   97.69   10.30
  -6  -2 -11   93.99    6.70
   6   2  11   84.69   31.00
  -6   2 -11   91.89   18.10
   6   2  11   86.89   14.60
   6   2  11  107.49    9.50
  -7  -2 -11    5.40    3.50
  -7  -2 -11   -1.20    2.40
   7  -2  11    8.00    4.70
   7  -2  11  -17.20   18.20
  -7   2 -11   18.20    8.10
   7   2  11   14.50    7.80
   7   2  11  -27.00   11.60
   7   2  11   -0.90    2.70
  -8  -2 -11   18.50    4.70
   8  -2  11   20.60    6.70
  -8  -2 -11   11.00    3.90
   8  -2  11  -29.50   16.80
   8   2  11   13.50    4.70
   8   2  11   28.60    9.70
  -8   2 -11   31.30   13.30
   9  -2  11   16.40    6.60
  -9  -2 -11   17.10    4.90
  -9   2 -11   13.90    8.60
   9   2  11    6.30    4.30
 -10  -2 -11   13.30    4.30
 -10  -2 -11   13.80    4.60
  10  -2  11   19.50    7.10
  10   2  11   13.80    5.50
 -10   2 -11    7.40    9.30
  11  -2  11   46.60   10.60
 -11  -2 -11   43.40    6.30
 -11  -2 -11   34.80    8.30
  11   2  11   25.90    7.00
 -11   2 -11   40.40   12.80
 -12  -2 -11   32.00    6.50
  12  -2  11   41.90    9.70
 -12   2 -11   27.60   12.10
  12   2  11   26.90    7.90
  13  -2  11    2.80    5.20
 -13  -2 -11    0.60    6.00
 -13  -2 -11   -8.60    5.30
 -13   2 -11   -0.40    7.80
  13   2  11    1.60    4.70
 -14  -2 -11   33.60    7.60
  14  -2  11   42.10   11.30
 -14   2 -11   33.30   12.90
  14   2  11   46.10   11.40
 -13  -3  11   -5.70   41.80
  13  -3 -11   -5.60    9.20
 -13  -3  11    0.70    4.80
  13   3 -11   -5.70    9.30
 -13   3  11    0.60    7.50
 -12  -3  11   21.40   38.20
  12  -3 -11   14.60    9.70
  12   3 -11   11.80    9.00
 -12   3  11    0.80    6.60
 -11  -3  11    7.00   34.30
  11  -3 -11    9.60    9.90
 -11  -3  11    6.90    4.60
  11   3 -11   16.50   10.40
 -11   3  11   21.70    9.70
 -10  -3  11   -0.70   27.00
 -10  -3  11   12.50    3.80
  10   3 -11    8.90    6.90
 -10   3  11    9.70    7.10
  -9  -3  11   55.19   34.40
  -9  -3  11    2.40    2.90
  -9  -3  11    3.50    3.50
   9  -3 -11    1.70    7.00
  -9   3  11    4.30    6.20
   8  -3 -11    4.40    6.90
  -8  -3  11   10.00    3.60
  -8  -3  11    0.20   20.00
   8  -3 -11    8.20    6.80
  -8  -3  11    6.70    3.30
   8   3 -11    8.10    7.70
  -8   3  11    4.20    6.70
   7  -3 -11   92.69   14.50
  -7  -3  11   92.29    7.60
  -7  -3  11   86.49    7.10
   7  -3 -11   80.79   13.70
  -7   3  11   79.19   13.20
   7   3 -11   80.29   15.60
   6  -3 -11   75.39   12.10
  -6  -3  11   81.79    7.00
  -6  -3  11   94.79   42.80
  -6  -3  11   79.39    6.90
   6   3 -11   78.79   11.10
   6   3 -11   72.99   13.90
  -6   3  11   70.39   12.20
   5  -3 -11   27.70    6.90
  -5  -3  11   21.40    4.30
  -5  -3  11   54.89   31.00
  -5  -3  11   15.80    4.00
   5  -3 -11   17.10    9.70
  -5   3  11   20.40    6.90
   5   3 -11   29.20    9.40
   5   3 -11    9.50    5.10
  -5   3  11   20.40    7.10
  -4  -3  11   12.20    3.70
  -4  -3  11   -4.10   22.00
   4  -3 -11   10.70    5.00
   4  -3 -11   14.50    6.60
  -4  -3  11   12.50    3.50
  -4   3  11   19.00    5.90
   4   3 -11   18.10    7.30
  -4   3  11   23.00    7.70
   4   3 -11   27.80    8.60
  -3  -3  11   83.69    6.90
  -3  -3  11   80.49    7.90
  -3  -3  11   49.80   35.60
   3  -3 -11   86.39    8.30
   3  -3 -11   79.79    9.50
   3   3 -11   79.09   11.00
  -3   3  11   93.89   10.10
  -3   3  11   68.19   10.80
   3   3 -11   73.59   14.50
   2  -3 -11   59.89    6.10
  -2  -3  11   49.40    5.60
   2  -3 -11   48.00    5.30
  -2  -3  11   23.40   30.70
  -2  -3  11   54.69    7.90
  -2   3  11   56.09    9.40
   2   3 -11   57.49    9.20
  -2   3  11   54.49   10.20
   2   3 -11   24.70    9.70
  -1  -3  11   -2.10    1.80
  -1  -3  11   10.20   22.80
  -1  -3  11    2.90    3.50
  -1   3  11    0.40    3.00
   1   3 -11    0.40    3.10
  -1   3  11   -0.90    3.90
   1   3 -11    2.60    5.90
  -1   3  11  -13.60   32.70
   0  -3  11   72.99   10.60
   0  -3  11   86.39   45.60
   0   3  11   73.09    8.00
   0   3  11   80.79   12.00
   0   3 -11   81.29   16.30
   0   3  11  146.49   60.79
   0   3 -11   90.89   10.10
   1  -3  11    4.30    2.70
   1  -3  11    5.30   24.50
   1  -3  11   10.50    5.10
   1   3  11   -0.50    2.90
  -1   3 -11   -1.50    4.70
  -1   3 -11   -4.40    5.50
   1   3  11   29.40   29.20
   2  -3  11  100.69    8.90
   2  -3  11   98.39   14.10
   2  -3  11   89.09   42.30
   2   3  11   89.89   13.70
  -2   3 -11   98.49   10.30
  -2   3 -11  112.19   19.00
   2   3  11   71.49   39.70
   3  -3  11   47.10   10.20
   3  -3  11   42.10    7.20
  -3   3 -11   46.10    8.70
   3   3  11   36.80    9.60
  -3   3 -11   56.09   28.20
   3   3  11   59.49   37.70
   3   3  11   51.69    9.70
  -3   3 -11   45.60   13.40
   4  -3  11   16.60    4.60
   4  -3  11   21.40    9.00
   4  -3  11   41.60   34.90
  -4   3 -11   12.20    8.40
   4   3  11    9.20    4.00
  -4   3 -11    9.30    7.10
   4   3  11    9.70    6.00
  -4   3 -11   -5.20   16.20
   4   3  11    3.00   26.40
   5  -3  11   25.80   26.90
   5  -3  11   29.80    9.90
   5  -3  11   19.20    5.50
  -5   3 -11    7.20    8.40
   5   3  11   29.30   27.40
   5   3  11    9.30    3.90
   5   3  11    8.30    5.90
  -5   3 -11   28.10   21.00
   6  -3  11    0.40    3.40
   6  -3  11    8.90    7.80
   6   3  11    6.20    6.10
   6   3  11    0.10    2.80
   6   3  11   82.39   25.30
  -6   3 -11  -10.30   19.00
  -6   3 -11   17.10    9.20
   7  -3  11   70.39   42.10
   7  -3  11   79.39   11.30
  -7   3 -11   79.39   16.70
  -7   3 -11   83.99   32.60
   7   3  11   81.19    8.50
   7   3  11   64.29   30.70
   7   3  11   82.09   14.60
   8  -3  11    8.00    5.10
   8  -3  11   67.59   34.70
   8   3  11   -7.00   18.60
  -8   3 -11   17.30   25.70
   8   3  11   30.30    6.20
   8   3  11   24.20    8.40
  -8   3 -11   17.20   10.50
   9  -3  11   25.70   32.40
   9  -3  11    1.50    5.10
  -9   3 -11  -26.00   23.10
   9   3  11   20.50    5.60
  -9   3 -11   11.30    9.10
   9   3  11  -18.20   12.40
  10  -3  11   44.50   10.00
  10   3  11   46.20    8.70
 -10   3 -11   74.59   17.30
 -10   3 -11   67.49   31.90
  11  -3  11    1.40    5.00
  11   3  11   -2.30    3.60
 -11   3 -11    2.90    9.50
 -11   3 -11    3.00   33.80
  12  -3  11    3.20    5.90
  12   3  11   -3.20    4.40
  11  -4 -11   11.70   13.70
 -11  -4  11    5.80   45.80
  11   4 -11  -18.70    8.70
  10  -4 -11    3.80    8.50
 -10  -4  11  -45.60   41.90
  10   4 -11    7.40    8.20
 -10   4  11   -2.90    5.70
  -9  -4  11    1.80   39.90
   9  -4 -11    6.80   10.30
   9   4 -11   12.60    7.30
  -9   4  11   14.70    7.30
   8  -4 -11   -0.50    7.20
   8  -4 -11   -0.70    7.60
  -8  -4  11  -28.90   33.40
  -8   4  11    7.40    6.60
   7  -4 -11    2.10    6.10
  -7  -4  11   -2.60   36.10
  -7   4  11   -2.50    5.10
   7   4 -11    1.30    6.60
   6  -4 -11   13.10    6.10
  -6  -4  11   70.39   50.59
   6  -4 -11    8.60    5.30
  -6   4  11   -1.40    4.70
   6   4 -11   11.50    7.80
  -5  -4  11   76.39   48.90
   5   4 -11   52.09   10.20
  -5   4  11   42.50   10.20
   5   4 -11   55.09   13.00
  -4  -4  11  187.48   65.99
  -4   4  11  166.38   15.80
   4   4 -11  191.88   14.80
  -4   4  11  186.68   16.00
   4   4 -11  207.48   22.20
  -3  -4  11  719.13  131.19
  -3   4  11  789.02   32.50
  -3   4  11  723.13   33.20
   3   4 -11  811.82   43.50
   3   4 -11  737.63   30.80
  -2  -4  11  139.29   56.79
  -2   4  11  195.48   14.60
  -2   4  11  208.08   16.40
   2   4 -11  191.88   14.40
   2   4 -11  181.58   21.30
  -1  -4  11  111.39   56.89
  -1   4  11   40.90    8.90
   1   4 -11   40.10    8.10
  -1   4  11   48.20    8.00
   1   4 -11   68.79   15.40
   0  -4  11   15.50   34.00
   0  -4  11    1.10    2.40
   0  -4  11    5.10    2.20
   0   4  11    1.00    3.60
   0   4 -11   10.40    8.60
   0   4 -11    2.50    4.00
   0   4  11   -0.90    4.10
   1  -4  11   51.89    5.50
   1  -4  11   16.80   33.30
   1  -4  11   39.80    8.50
  -1   4 -11   47.20    8.70
   1   4  11   52.49    9.50
   1   4  11   58.29    6.40
  -1   4 -11   57.39   14.40
   2  -4  11    5.60    4.20
   2  -4  11    3.40    2.90
   2  -4  11   -4.00   34.80
   2   4  11    7.50    3.20
  -2   4 -11    2.40    6.40
   3  -4  11    6.10    3.30
   3  -4  11   17.50   34.40
   3  -4  11    6.30    5.00
   3   4  11    3.40    3.10
   3   4  11   12.40    5.80
  -3   4 -11    8.70    7.70
   4  -4  11   60.39   56.99
   4  -4  11  113.29    9.90
   4  -4  11   69.89   11.80
   4   4  11  113.89   13.70
  -4   4 -11  105.99   21.10
   4   4  11   88.19   53.39
   4   4  11   87.79    8.10
   5  -4  11   48.80   36.60
   5  -4  11    5.10    4.20
   5  -4  11    0.40    6.10
  -5   4 -11   -0.70    8.00
   5   4  11  -39.60   33.40
   5   4  11   17.50    7.40
   5   4  11   -1.10    2.70
   6  -4  11  -11.60    7.70
   6  -4  11   13.50    5.10
   6  -4  11  -21.50   30.00
   6   4  11   43.20   38.10
   6   4  11    3.40    7.00
  -6   4 -11   14.30    9.80
   6   4  11    5.70    4.00
   7  -4  11   10.60    5.20
   7  -4  11   10.80   36.20
   7   4  11   10.60    7.20
   7   4  11   -2.10    2.80
  -7   4 -11   -7.50    8.30
   7   4  11  -42.20   33.90
   8  -4  11  -47.70   30.50
   8  -4  11   10.90    5.80
   8   4  11   24.00    9.10
  -8   4 -11   -0.20    9.20
   8   4  11   18.40    5.00
   8   4  11  -35.30   28.50
   9  -4  11    5.80    5.90
  -9   4 -11   -5.80    8.90
   9   4  11    0.40    4.00
   9   4  11  -27.70   22.40
  10   4  11   33.70    7.60
 -10   4 -11   46.80   20.50
  -8  -5  11  -30.50   53.89
  -7  -5  11  -21.60   47.10
   7   5 -11   71.69   15.70
  -7   5  11   64.89   13.50
  -6  -5  11  -40.80   45.20
  -6   5  11   13.90    7.60
  -5  -5  11   35.40   52.89
  -5   5  11    7.00    6.40
   5   5 -11  -11.60    6.90
  -4  -5  11    5.60   44.30
  -4   5  11    4.50    5.70
   4   5 -11   22.60   10.20
  -3  -5  11  -12.20   39.50
  -3   5  11    7.80    5.60
   3   5 -11    6.50    8.30
  -2  -5  11  101.89   59.69
  -2   5  11   54.29    9.80
   2   5 -11   53.49   14.80
  -2   5  11   55.99    9.50
  -1  -5  11   44.40   41.10
   1   5 -11   16.60    9.50
  -1   5  11    3.40    4.00
  -1   5  11   14.50    8.50
   0  -5  11   22.70   37.20
   0   5  11   27.90    6.90
   0   5 -11   22.00   10.90
   0   5  11   17.80    5.00
   1  -5  11   33.50   45.30
   2  -5  11   36.80   48.70
  -2   5 -11    7.60    9.50
   3  -5  11   45.50   53.19
   3   5  11   -0.60    3.50
   3   5  11   10.10    5.80
  -3   5 -11    4.90    8.60
   4  -5  11  -35.30   40.00
   4   5  11    9.30    3.30
  -4   5 -11  -15.60    7.00
   5  -5  11    1.90    3.90
   5  -5  11  -85.79   38.00
   5   5  11   -5.10    7.30
   5   5  11    1.40    3.20
  -5   5 -11   16.50   10.60
   6  -5  11   -8.90    7.80
   6  -5  11  -17.60   48.70
   6  -5  11   -0.40    4.70
  -6   5 -11   10.50    9.60
   6   5  11   -3.20   14.30
   7  -5  11    5.70    6.00
   7  -5  11   71.59   58.09
   7   5  11    7.80    4.10
  -7   5 -11  -22.00   10.10
 -14   0  12   -4.60    5.60
  13   0 -12   -2.90    8.10
 -13   0  12   -9.20    5.10
  12   0 -12   45.60   14.40
 -12   0  12   55.09   11.60
  11   0 -12   12.90    8.10
 -11   0  12    3.60    5.40
 -10   0  12  128.69   22.80
  10   0 -12  148.59   21.80
   9   0 -12   -2.10    6.30
  -9   0  12    4.90    5.30
   8   0 -12  735.03   39.50
  -8   0  12  681.03   31.90
   7   0 -12    3.20    6.10
   7   0 -12    8.60    5.10
  -7   0  12    1.60    3.80
  -7   0  12   -2.40    3.20
   6   0 -12   32.00    9.00
   6   0 -12   24.00    6.60
  -6   0  12   18.40    5.90
  -6   0  12   21.60    6.20
  -5   0  12   -0.50    3.10
   5   0 -12    2.90    3.30
  -5   0  12   -4.30    2.60
   5   0 -12   -5.40    3.90
  -4   0  12   16.50    5.40
   4   0 -12   23.70    6.10
  -4   0  12   17.10    5.90
   4   0 -12    9.60    5.90
  -3   0  12   -2.00    2.00
   3   0 -12   -3.20    2.70
  -3   0  12    0.90    3.50
   2   0 -12   12.20    4.50
   2   0 -12   11.60    6.60
  -2   0  12   13.90    4.70
  -2   0  12   12.50    5.30
  -1   0  12   -0.50    2.40
   1   0 -12   -0.20    2.50
  -1   0  12    2.70    3.50
   1   0 -12   -4.80    4.30
   0   0 -12  291.67   22.30
   0   0  12  293.07   19.70
   0   0 -12  292.37   15.90
   0   0  12  259.67   15.50
   1   0  12   -1.50    3.80
  -1   0 -12    2.10    5.00
  -1   0 -12   -0.20    2.10
   1   0  12    0.30    2.60
   2   0  12 1059.79   45.30
  -2   0 -12 1101.39   46.40
  -2   0 -12 1043.80   35.40
   2   0  12 1121.09   36.30
   3   0  12   -8.00    3.60
  -3   0 -12   -2.70    2.00
  -3   0 -12    5.30    5.00
   4   0  12   90.19    9.10
  -4   0 -12  108.19   16.90
   4   0  12  121.29   19.00
  -4   0 -12   99.59    9.60
   5   0  12    6.00    6.90
  -5   0 -12    5.30    5.40
   5   0  12  -10.50    6.00
   6   0  12   13.20    4.60
  -6   0 -12    2.00    4.70
  -6   0 -12    9.60    4.50
   6   0  12   -5.00    7.70
   6   0  12   -7.00    4.70
   7   0  12    0.40    5.50
   7   0  12    4.50    3.80
  -7   0 -12    0.00    3.70
  -7   0 -12   -5.50    4.00
  -8   0 -12    0.80    5.70
  -8   0 -12    3.10    3.10
   8   0  12   -5.50    2.00
   9   0  12    2.30    3.10
  -9   0 -12   -3.60    5.40
 -10   0 -12   63.99   13.80
  10   0  12   53.49   10.00
 -11   0 -12   14.10    9.40
  11   0  12   -7.80    3.00
 -12   0 -12    3.90    6.70
  12   0  12   -0.40    4.10
  13   0  12    1.30    5.00
 -13   0 -12   -7.30    6.30
 -14   0 -12    3.70    7.20
  14   0  12  -14.00    8.20
 -14  -1  12   -7.70    6.20
 -14   1  12   -4.00    9.70
  13  -1 -12   10.90    9.30
 -13  -1  12   13.70    7.90
 -13   1  12   -4.10    5.10
  13   1 -12    8.60   10.40
  12  -1 -12   29.10   12.10
 -12  -1  12   12.30    6.90
  12   1 -12   15.90   10.70
 -12   1  12   16.30    7.60
  11  -1 -12  123.49   21.10
 -11   1  12  107.79   16.70
  11   1 -12  108.19   19.80
 -10  -1  12  410.56   24.30
  10  -1 -12  396.16   30.70
  10   1 -12  348.37   28.90
 -10   1  12  385.36   25.60
  -9  -1  12  246.08   18.40
   9  -1 -12  275.97   25.00
   9   1 -12  303.77   26.20
  -8  -1  12  100.89   11.20
  -8  -1  12  113.59   12.10
   8  -1 -12  112.59   17.80
   8   1 -12  145.49   21.20
  -8   1  12  130.29   14.00
  -7  -1  12   25.30    7.10
   7  -1 -12   25.90    7.40
   7  -1 -12   42.50   11.20
  -7  -1  12   25.50    7.00
   7   1 -12   45.50   11.90
   7   1 -12   35.50    8.30
  -7   1  12   35.80    8.30
  -6  -1  12    2.30    4.20
  -6  -1  12   -2.40    3.00
   6  -1 -12   -1.70    5.40
   6  -1 -12   -5.10    3.50
  -6   1  12    3.80    3.90
  -6   1  12    5.60    3.60
   6   1 -12    8.00    5.90
   6   1 -12   -0.20    3.10
   5  -1 -12  554.14   30.40
   5  -1 -12  514.65   25.30
  -5  -1  12  504.05   23.80
  -5  -1  12  541.25   26.50
  -5   1  12  530.55   27.70
   5   1 -12  532.15   29.00
   5   1 -12  512.75   30.60
  -5   1  12  568.14   26.30
   4  -1 -12   -2.70    3.30
  -4  -1  12   -2.10    3.20
   4  -1 -12    2.60    3.30
  -4  -1  12    5.20    3.50
   4   1 -12    7.90    4.10
   4   1 -12    4.60    5.40
  -4   1  12    3.30    3.30
  -4   1  12    8.70    4.70
   3  -1 -12    2.20    3.30
  -3  -1  12    6.60    4.20
   3  -1 -12    6.20    5.80
  -3  -1  12   -1.00    2.20
  -3   1  12    1.60    2.80
   3   1 -12    5.90    5.30
   3   1 -12   -2.10    2.80
  -3   1  12    2.10    4.00
  -2  -1  12   32.30    8.60
  -2  -1  12   31.70    6.50
   2  -1 -12   43.00   10.20
   2  -1 -12   33.90    6.80
   2   1 -12   27.50    9.60
  -2   1  12   39.80    7.70
  -2   1  12   35.40    8.30
   2   1 -12   39.60    7.40
   1  -1 -12   22.80    8.00
  -1  -1  12   33.70    8.30
  -1  -1  12   22.00    5.30
   1  -1 -12   24.90    5.70
   1   1 -12   21.90    5.20
  -1   1  12   32.80    8.60
  -1   1  12   27.30    6.30
   1   1 -12   24.30    8.40
   0  -1  12   16.30    6.00
   0  -1  12   21.30    5.50
   0  -1 -12   19.00    4.60
   0   1  12   22.10    6.80
   0   1  12   21.90    5.50
   0   1 -12    9.30    7.20
   0   1 -12   17.90    5.10
   1  -1  12   63.19    9.10
   1  -1  12   66.39   11.90
  -1  -1 -12   60.59    7.10
   1  -1  12   72.69   24.60
  -1  -1 -12   52.19   12.30
  -1   1 -12   51.59   12.80
   1   1  12   76.19   12.90
  -1   1 -12   67.89    9.60
   1   1  12   64.29    7.70
   2  -1  12   11.20    6.60
   2  -1  12    8.30    3.80
  -2  -1 -12    4.30    5.40
  -2  -1 -12    6.50    3.40
   2   1  12    5.00    4.40
  -2   1 -12    2.40    3.10
   2   1  12    4.00    3.40
  -2   1 -12    5.20    6.30
   3  -1  12   27.20    6.00
   3  -1  12   17.80    8.50
   3  -1  12   24.20   14.20
  -3  -1 -12   17.20    4.60
  -3   1 -12   24.90    6.30
  -3   1 -12   17.10    9.00
   3   1  12    7.10    6.80
   3   1  12   20.10    5.30
   4  -1  12  362.26   26.50
  -4  -1 -12  356.46   22.00
  -4  -1 -12  380.66   17.70
   4  -1  12  323.57   43.60
   4  -1  12  372.06   18.90
  -4   1 -12  370.06   19.90
  -4   1 -12  325.47   25.40
   4   1  12  371.26   18.50
   4   1  12  359.76   25.60
   5  -1  12   58.39   23.10
   5  -1  12   25.60    6.10
   5  -1  12   20.10    8.10
  -5  -1 -12   27.10    5.90
  -5  -1 -12   24.20    7.20
  -5   1 -12   34.80    7.40
   5   1  12   36.90    7.10
   5   1  12   31.30   10.40
  -5   1 -12   25.50    9.30
   6  -1  12   -3.90    6.50
   6  -1  12    1.10    3.00
  -6  -1 -12    1.60    4.00
   6  -1  12    1.50   13.00
  -6  -1 -12    1.00    2.90
   6   1  12   -2.10    5.60
  -6   1 -12    5.10    6.50
   6   1  12    1.70    2.70
  -6   1 -12    0.00    3.40
   7  -1  12   30.60   17.00
   7  -1  12   -1.90    2.70
  -7  -1 -12    2.60    3.10
  -7  -1 -12    6.50    4.80
  -7   1 -12   -3.70    4.80
   7   1  12   -6.60    5.70
   7   1  12   -1.90    2.20
  -8  -1 -12   19.50    5.80
   8  -1  12   16.60    5.70
   8  -1  12    5.10   13.60
  -8  -1 -12   18.60    6.90
   8   1  12   18.80    5.80
  -8   1 -12   10.30    8.60
  -9  -1 -12   -2.80    4.60
  -9  -1 -12   16.00    6.40
   9  -1  12    6.90    5.50
  -9   1 -12   13.00    8.80
   9   1  12    5.00    3.60
 -10  -1 -12   -3.70    4.70
  10  -1  12   -1.70    3.50
 -10  -1 -12   -0.70    5.20
  10   1  12   11.70    5.20
 -10   1 -12   10.50    7.60
 -11  -1 -12    0.20    5.20
 -11  -1 -12    5.40    6.30
  11  -1  12   12.40    6.10
  11   1  12    4.00    3.70
 -11   1 -12   -0.20    6.70
 -12  -1 -12    2.80    7.40
  12  -1  12   22.10    7.30
  12   1  12   11.80    6.00
 -12   1 -12   12.90    9.10
 -13  -1 -12    0.60    7.40
  13  -1  12   -9.00    4.20
  13   1  12  -11.50    4.20
 -13   1 -12   16.00    9.70
  14  -1  12    4.40    5.30
 -14  -1 -12  -16.00    6.90
 -14   1 -12  -11.70    7.90
 -14  -2  12   12.40    7.10
 -14  -2  12   11.80   40.60
  14  -2 -12   27.80   18.70
  14   2 -12   23.50   13.00
 -14   2  12   14.60    9.30
 -13  -2  12    1.80   37.20
  13  -2 -12   25.30   13.50
 -13  -2  12   34.50   13.60
  13   2 -12   19.70   12.70
 -13   2  12   34.00   12.60
  12  -2 -12   16.00    9.90
 -12  -2  12    2.00    5.20
 -12  -2  12   50.69   36.00
  12   2 -12   21.60   11.00
 -12   2  12   -1.20    6.40
 -11  -2  12   99.99   43.20
  11  -2 -12   39.50   12.60
 -11  -2  12   47.60    9.40
  11   2 -12   34.50   13.00
 -11   2  12   43.20   11.60
 -10  -2  12   11.00    4.90
 -10  -2  12    7.50   21.80
  10  -2 -12   -2.80    6.90
 -10  -2  12    0.80    4.50
  10   2 -12   -0.20    6.40
 -10   2  12   24.10    8.40
   9  -2 -12   27.90   10.00
  -9  -2  12   35.90    7.40
  -9  -2  12   30.20   30.90
  -9  -2  12   22.70    6.00
  -9   2  12   31.70    9.00
   9   2 -12   26.40   13.50
   8  -2 -12   67.79   14.30
  -8  -2  12   88.19   38.20
  -8  -2  12   78.29   10.60
   8   2 -12   86.29   16.00
  -8   2  12   83.89   16.30
   7  -2 -12   85.89   15.10
  -7  -2  12   66.59   10.00
   7  -2 -12   85.59   12.90
  -7  -2  12   76.99    9.10
  -7  -2  12   88.29   37.00
   7   2 -12   76.39   15.00
  -7   2  12   70.29   12.00
  -6  -2  12   85.19    9.30
  -6  -2  12  134.99   44.20
   6  -2 -12   67.79   13.30
  -6  -2  12   65.29    9.60
  -6   2  12   64.59   12.80
   6   2 -12   90.69   15.80
   6   2 -12   83.99   11.60
  -6   2  12   78.69   12.50
  -5  -2  12   19.20    5.70
  -5  -2  12   20.90   24.30
   5  -2 -12   14.80    6.30
  -5  -2  12   13.80    4.60
   5  -2 -12   15.60    6.60
  -5   2  12    7.90    5.40
   5   2 -12   19.90    8.70
   5   2 -12   23.20    6.40
  -5   2  12   14.70    7.00
  -4  -2  12   31.30    6.20
   4  -2 -12   19.70    5.70
   4  -2 -12   19.50    8.10
  -4  -2  12   14.50   20.10
  -4  -2  12   17.20    5.80
  -4   2  12   20.70    6.20
   4   2 -12   21.60    8.40
   4   2 -12    7.80    6.80
  -3  -2  12  223.18   13.70
  -3  -2  12  218.98   15.80
   3  -2 -12  204.18   14.10
   3  -2 -12  215.58   18.40
  -3  -2  12  268.57   55.69
  -3   2  12  217.48   17.60
  -3   2  12  200.68   14.80
   3   2 -12  198.98   14.40
  -2  -2  12   97.69   11.00
  -2  -2  12  103.69    9.10
   2  -2 -12  102.89   14.70
  -2  -2  12   51.09   25.90
   2  -2 -12   90.89    9.20
   2   2 -12   91.79    9.90
  -2   2  12  102.09   14.60
  -2   2  12   82.99    9.50
   2   2 -12  101.09   17.00
  -1  -2  12   32.00    7.90
  -1  -2  12   44.40    7.00
   1  -2 -12   41.70    9.10
  -1  -2  12    8.20   16.30
   1  -2 -12   40.70    6.90
  -1   2  12   43.70    9.60
   1   2 -12   36.80    7.30
   1   2 -12   61.99   13.40
  -1   2  12   41.30    7.30
   0  -2  12   27.10   19.60
   0  -2  12   13.30    6.10
   0  -2 -12   18.00    6.40
   0  -2 -12   20.20    5.90
   0  -2  12   19.40    5.00
   0   2  12   28.60    6.60
   0   2  12   19.00    6.10
   0   2 -12   11.90    4.70
   0   2 -12   20.50    7.90
  -1  -2 -12  523.85   23.60
  -1  -2 -12  455.45   18.20
   1  -2  12  440.36   26.10
   1  -2  12  531.85   22.00
   1  -2  12  446.96   61.89
   1   2  12  531.15   22.10
   1   2  12  471.75   27.70
  -1   2 -12  484.75   22.90
  -1   2 -12  516.95   32.90
  -2  -2 -12    3.30    2.50
   2  -2  12   -1.10   16.40
  -2  -2 -12   10.00    4.40
   2  -2  12   -2.10    2.00
   2   2  12    7.70    4.20
   2   2  12    0.50    5.00
  -2   2 -12    1.70    5.40
   3  -2  12    5.90    6.30
   3  -2  12   -5.70   15.10
   3  -2  12   -1.60    2.60
  -3  -2 -12    2.70    2.30
  -3   2 -12   -0.80    2.90
  -3   2 -12   13.50    8.30
   3   2  12   17.00    7.00
   3   2  12    2.90    2.60
  -4  -2 -12    8.30    3.60
  -4  -2 -12    3.10    2.40
   4  -2  12   -2.10    5.60
   4  -2  12    5.60    3.40
   4  -2  12   21.70   21.10
   4   2  12   28.70   22.40
  -4   2 -12   -9.40    4.70
  -4   2 -12    7.50    3.80
   4   2  12    8.30    3.60
   4   2  12    6.00    5.60
   5  -2  12   13.80    8.80
  -5  -2 -12   13.30    4.50
   5  -2  12   21.60    6.10
   5  -2  12   -2.60   19.10
  -5  -2 -12   15.00    3.70
   5   2  12    1.50   22.70
  -5   2 -12   16.90    5.70
   5   2  12   20.50    5.00
   5   2  12   32.80    9.20
  -5   2 -12   15.80    9.40
  -6  -2 -12  282.47   14.20
  -6  -2 -12  285.37   12.60
   6  -2  12  247.48   58.69
   6  -2  12  302.57   27.70
   6  -2  12  277.57   17.70
   6   2  12  243.08   47.50
   6   2  12  287.37   16.40
  -6   2 -12  309.67   27.20
   6   2  12  295.47   24.20
   7  -2  12    0.60    3.50
  -7  -2 -12    4.80    3.20
  -7  -2 -12    0.70    3.30
   7  -2  12   23.00   22.80
   7   2  12    8.40    7.20
   7   2  12   21.30   13.90
   7   2  12    0.60    2.90
  -7   2 -12    1.10    6.00
   8  -2  12   10.60    6.00
  -8  -2 -12    9.90    4.50
   8  -2  12  -12.70   20.60
   8   2  12   22.90    9.60
  -8   2 -12   16.30    8.50
   8   2  12    4.00    4.00
   9  -2  12    0.40    4.10
   9  -2  12  -27.40   17.60
  -9  -2 -12    2.50    3.00
  -9  -2 -12   -6.40    3.40
  -9   2 -12   -0.20    5.80
   9   2  12    5.90    3.60
  10  -2  12   42.40    9.30
 -10  -2 -12   54.19    8.10
 -10  -2 -12   50.79    6.70
 -10   2 -12   62.79   16.50
  11  -2  12  123.59   14.80
 -11  -2 -12  123.09   10.30
  11   2  12  123.59   12.90
 -11   2 -12  130.29   23.80
 -12  -2 -12   -2.10    4.90
  12  -2  12   13.50    6.50
 -12  -2 -12    7.70    6.00
  12   2  12    3.70    5.80
 -12   2 -12    9.10    9.50
 -13  -2 -12    3.60    5.20
  13   2  12    5.20    4.60
  12  -3 -12    2.40   10.90
 -12  -3  12    6.70    4.90
 -12  -3  12   13.20   40.20
  12   3 -12   32.00   13.20
 -11  -3  12  -16.10   31.10
 -11  -3  12    5.90    4.90
 -11  -3  12    2.00    3.90
  11  -3 -12    0.70    9.20
  11   3 -12   10.50    8.70
 -11   3  12   -7.40    5.20
 -10  -3  12   21.20    5.50
 -10  -3  12  -11.40   32.30
 -10  -3  12   21.90    5.40
  10  -3 -12   35.40   11.50
 -10   3  12   20.10    8.10
  10   3 -12   15.60    9.60
  -9  -3  12   13.60    4.50
   9  -3 -12   16.40    9.30
  -9  -3  12   32.90   31.10
  -9  -3  12    5.80    3.80
   9   3 -12   16.90    9.50
  -8  -3  12    5.40    3.30
   8  -3 -12   15.20    8.00
  -8  -3  12    6.70    4.20
   8  -3 -12   21.60    8.60
  -8  -3  12  -12.00   27.90
  -8   3  12    8.00    6.10
   8   3 -12    1.20    7.90
   7  -3 -12   19.50    7.90
  -7  -3  12   -6.50   24.80
  -7  -3  12   11.10    3.90
   7   3 -12   10.10    7.80
  -6  -3  12   20.10   31.20
   6  -3 -12   -2.70    5.60
  -6  -3  12    8.30    4.70
  -6  -3  12   -0.10    2.90
   6  -3 -12   15.10    6.70
   6   3 -12    7.40    7.20
  -6   3  12    6.30    5.10
   5  -3 -12   19.80    8.60
   5  -3 -12   19.40    7.00
  -5  -3  12   17.40    4.50
  -5  -3  12   -4.30   22.60
  -5  -3  12   16.80    4.20
  -5   3  12   30.00    8.90
  -5   3  12    3.70    4.40
   5   3 -12   13.30    5.30
   5   3 -12    9.70    6.50
   4  -3 -12   -2.70    4.80
   4  -3 -12    1.40    3.90
  -4  -3  12    2.10    2.80
  -4  -3  12   10.80   22.50
  -4  -3  12    2.30    2.70
  -4   3  12   -0.70    4.30
  -4   3  12    2.10    3.90
   4   3 -12    5.40    4.40
   3  -3 -12   76.69   10.80
  -3  -3  12   70.19   40.60
   3  -3 -12   65.99    9.90
  -3  -3  12   67.69   11.10
  -3  -3  12   56.89    8.40
   3   3 -12   58.49   14.80
  -3   3  12   82.99   11.70
   3   3 -12   62.89    9.90
   2  -3 -12  121.09    8.30
  -2  -3  12  116.69   10.50
   2  -3 -12  114.39    9.60
  -2  -3  12  100.09   46.30
   2   3 -12  140.09   20.90
  -2   3  12  114.19   13.40
  -2   3  12  120.79   11.10
   2   3 -12   95.89   10.60
  -1  -3  12  658.23   28.10
  -1  -3  12  532.55   84.09
  -1  -3  12  678.73   23.90
   1   3 -12  683.73   28.60
  -1   3  12  640.64   31.30
  -1   3  12  681.43   27.40
   1   3 -12  701.63   39.60
   0  -3  12  955.80  109.99
   0  -3  12  963.00   31.30
   0  -3  12  979.50   37.80
   0   3  12  949.40   33.40
   0   3 -12 1051.79   50.19
   0   3  12  893.91  119.39
   0   3 -12  946.01   35.90
   0   3  12 1014.50   40.20
   1  -3  12  144.99   14.50
   1  -3  12  184.58   55.99
   1  -3  12  156.98   10.90
   1   3  12  178.88   57.29
   1   3  12  147.39   11.30
   1   3  12  141.99   13.50
  -1   3 -12  157.98   13.30
  -1   3 -12  176.08   25.60
   2  -3  12   35.00   28.40
   2  -3  12   42.40    9.90
   2  -3  12   38.20    6.70
  -2   3 -12   30.00   11.50
  -2   3 -12   36.50    7.80
   2   3  12   41.90    7.10
   2   3  12   33.10    9.30
   2   3  12    0.50   30.20
   3  -3  12   33.90   26.60
   3  -3  12   28.10    6.30
   3  -3  12   27.40    8.00
   3   3  12    0.70   31.90
   3   3  12   28.90    5.60
  -3   3 -12   16.80    9.70
   3   3  12   31.90    9.00
   4  -3  12  112.29   17.80
   4  -3  12  107.59   10.30
   4  -3  12   62.69   35.70
   4   3  12  115.59    9.80
  -4   3 -12   80.29   17.20
   4   3  12  142.99   45.20
   4   3  12  107.89   15.90
   5  -3  12  -16.70   21.00
   5  -3  12    5.30    7.40
   5  -3  12    7.40    4.30
   5   3  12   -3.40   30.60
   5   3  12   27.80    8.00
  -5   3 -12   -4.70    6.10
   5   3  12   14.10    4.60
   6  -3  12   32.30   28.60
   6   3  12   79.59   29.30
  -6   3 -12    5.40    7.90
   7  -3  12    4.60    4.00
   7  -3  12    5.30   24.80
   7   3  12  -19.90   19.80
   7   3  12   -9.20    7.60
  -7   3 -12    7.80    8.50
   7   3  12    6.00    3.50
   8  -3  12   -9.90   27.50
   8  -3  12   30.30    8.20
  -8   3 -12   31.30   13.30
   8   3  12   27.80    7.10
   8   3  12   70.19   22.40
   8   3  12   29.00   10.50
   9  -3  12   13.80    6.70
   9  -3  12   14.20   32.50
  -9   3 -12   33.70   13.10
   9   3  12   13.60    5.30
   9   3  12   41.30   15.10
  10  -3  12    4.80    5.10
 -10   3 -12    2.10    7.70
  11  -3  12    8.20    5.40
  11   3  12   -2.50    4.20
 -11   3 -12    2.50    9.30
  12  -3  12    3.20    6.90
  12   3  12    0.40    5.20
 -12   3 -12    8.20   10.20
 -10  -4  12   77.99   50.69
  10  -4 -12    4.90   10.10
 -10   4  12    2.80    6.20
  10   4 -12  -12.10    7.30
   9  -4 -12  -10.50   11.00
  -9  -4  12    4.80   36.80
  -9   4  12    6.50    7.40
   9   4 -12    1.30    9.10
   8  -4 -12    0.30    8.20
   8  -4 -12    3.40    7.90
  -8  -4  12  -39.70   34.80
  -8   4  12   -3.20    4.80
  -7  -4  12  -39.70   34.20
   7  -4 -12    6.10    7.20
   7   4 -12   23.10   14.70
  -7   4  12   14.20    6.70
  -6  -4  12   36.80   43.80
   6  -4 -12   39.70    8.00
   6  -4 -12   54.99   10.10
  -6   4  12   35.00    9.60
   6   4 -12   53.89   12.70
  -5  -4  12   23.00   41.30
  -5   4  12   25.80    8.00
  -4  -4  12  456.45  104.99
  -4   4  12  558.44   28.60
   4   4 -12  575.04   37.30
  -3  -4  12   24.80   34.30
  -3   4  12    7.80    7.10
   3   4 -12   22.30   10.60
  -3   4  12   14.20    6.00
  -2  -4  12    7.90   31.60
   2   4 -12  -14.70    5.90
  -2   4  12    0.50    4.60
  -2   4  12    1.00    3.40
  -1  -4  12   49.50    4.50
  -1  -4  12   62.89   45.30
  -1  -4  12   30.50    4.70
  -1   4  12   30.30    8.50
   1   4 -12   54.79   14.80
  -1   4  12   39.10    7.70
   0  -4  12    8.50    3.10
   0  -4  12   -9.90   33.80
   0   4  12    1.50    4.00
   0   4 -12   11.20    9.20
   0   4  12   20.10    6.60
   1  -4  12    0.40    4.00
   1  -4  12    0.40    2.50
   1  -4  12   24.60   36.30
   1   4  12    5.40    6.00
  -1   4 -12    1.30    7.40
   1   4  12   -1.80    2.20
   2  -4  12   10.40    5.70
   2  -4  12    5.30   33.70
   2  -4  12    2.10    2.90
   2   4  12    2.90    5.00
  -2   4 -12    7.00   10.70
   2   4  12    6.00    2.70
   3  -4  12    6.40    5.50
   3  -4  12  -13.10   29.90
   3  -4  12    2.70    3.40
  -3   4 -12   -1.10    7.40
   3   4  12    5.90    5.70
   3   4  12   -5.50    3.00
   4  -4  12   -7.10   29.60
   4  -4  12    2.40    3.20
   4  -4  12    1.80    6.50
  -4   4 -12   12.70    8.70
   4   4  12   -5.30    6.00
   4   4  12   -0.50    2.90
   5  -4  12   12.80    7.40
   5  -4  12    3.50   32.10
   5   4  12   33.40    5.50
  -5   4 -12   23.20   11.10
   5   4  12   41.70    9.90
   5   4  12   91.99   43.30
   6  -4  12   -0.10    3.50
   6  -4  12   15.80   40.40
   6   4  12   -1.70    3.00
   6   4  12  -21.40   35.80
   6   4  12  -17.40    7.60
  -6   4 -12   -8.60    7.30
   7  -4  12   56.09   46.10
   7  -4  12   29.60    7.40
   7   4  12   59.79   12.40
   7   4  12   14.90    5.10
   7   4  12   19.70   37.60
  -7   4 -12   14.60   10.60
   8  -4  12   32.70   33.10
   8  -4  12    1.90    4.90
   8   4  12   12.00    4.30
  -8   4 -12   24.50   12.20
   8   4  12  -20.40    9.50
   8   4  12   54.59   31.40
   9  -4  12   -4.80    5.00
   9  -4  12   27.30   44.60
   9   4  12    3.80    4.20
  -9   4 -12   -5.70    8.00
   9   4  12  -38.20   22.20
  10  -4  12   11.10    6.80
 -10   4 -12   17.40   12.20
  10   4  12   11.90    5.80
  -7  -5  12  202.88   81.39
  -6  -5  12   49.30   62.69
  -6   5  12   14.90    7.50
   6   5 -12    6.40   11.30
  -5  -5  12   42.60   56.29
   5   5 -12   26.70   13.80
  -5   5  12   37.90    9.70
  -4  -5  12    6.00   42.00
   4   5 -12   31.50   12.70
  -3  -5  12   27.30   44.90
  -3   5  12   50.29    9.70
  -2  -5  12   27.50   47.70
  -2   5  12   15.40    7.40
  -2   5  12    1.60    4.20
  -1  -5  12  -11.50   44.40
   1   5 -12    6.00   18.20
  -1   5  12   -2.90    3.90
  -1   5  12   14.40    7.90
   0  -5  12   62.09   51.19
   1  -5  12    2.50   44.80
  -1   5 -12   -2.10    9.00
   1   5  12   -1.50    4.20
   1   5  12    0.20    5.70
   2  -5  12   33.80   47.60
  -2   5 -12    2.90    7.50
   2   5  12   25.80    6.80
   3  -5  12   13.40   51.09
  -3   5 -12   32.40   14.70
   3   5  12   22.30    5.60
   3   5  12   27.00    8.00
   4  -5  12   28.40   46.30
  -4   5 -12  -10.40    8.10
   4   5  12    4.50    3.90
   5  -5  12  -16.20    6.60
   5  -5  12   35.30   45.30
   5   5  12   -1.30    3.40
   5   5  12    5.70   10.50
  -5   5 -12  -17.10    8.20
   6  -5  12    3.90    5.00
   6  -5  12   59.39   51.49
   6   5  12    7.90    3.60
  -6   5 -12   11.60   10.20
   7  -5  12   56.89    9.90
   7  -5  12  160.38   73.89
   7   5  12   54.09    8.70
  -7   5 -12   30.00   13.90
  14   0 -13    7.50   10.50
 -13   0  13    4.40    6.70
  13   0 -13   14.60   11.00
  12   0 -13   -2.80    6.70
 -12   0  13   -0.30    5.40
 -11   0  13    9.30    6.50
  11   0 -13   15.00   10.10
  10   0 -13    5.00    7.90
 -10   0  13   -2.60    4.80
   9   0 -13  163.38   25.30
  -9   0  13  175.78   16.60
   8   0 -13    6.00    7.00
   7   0 -13 2400.36   81.79
  -7   0  13 2389.76   71.09
  -6   0  13    1.60    4.10
   6   0 -13   11.10    7.10
   6   0 -13   -1.10    3.70
  -6   0  13   -1.10    3.20
   5   0 -13   99.29   15.90
   5   0 -13  126.39   12.00
  -5   0  13  126.69   13.00
  -5   0  13  114.69   11.70
   4   0 -13   -0.30    4.20
  -4   0  13   -0.20    3.20
   4   0 -13    6.00    4.20
   3   0 -13  368.46   26.50
  -3   0  13  387.56   23.70
   3   0 -13  365.56   20.20
  -3   0  13  363.56   19.70
  -2   0  13   -0.70    2.80
   2   0 -13    3.60    3.20
  -2   0  13    2.60    2.90
   2   0 -13    3.00    5.80
  -1   0  13    9.00    5.20
  -1   0  13    6.40    3.70
   1   0 -13    6.00    3.90
   1   0 -13    4.30    5.00
   0   0  13   -6.70    3.10
   0   0  13    1.20    2.50
   0   0 -13   -3.80    2.70
   0   0 -13   -1.20    4.60
  -1   0 -13  144.39   11.80
   1   0  13  148.89   11.70
  -1   0 -13  184.68   18.30
   1   0  13  147.89   16.10
  -2   0 -13    4.50    3.00
  -2   0 -13    7.20    6.00
   2   0  13    0.70    5.40
   2   0  13   -2.70    2.00
   3   0  13  546.55   32.50
   3   0  13  510.95   23.30
  -3   0 -13  558.14   32.30
  -3   0 -13  529.95   23.50
  -4   0 -13   -7.00    3.90
  -4   0 -13   -4.40    3.00
   4   0  13    0.90    2.70
  -5   0 -13   28.00    9.40
  -5   0 -13   19.80    5.60
   5   0  13    3.70   10.20
   5   0  13    7.50    7.60
   5   0  13   17.50    5.30
   6   0  13   -7.00    5.30
   6   0  13  -15.70    7.20
  -6   0 -13    5.90    3.80
   6   0  13   -1.20    3.00
  -6   0 -13   -2.90    4.30
   7   0  13  103.59   20.90
  -7   0 -13   87.09   10.40
   7   0  13   92.19   10.50
  -7   0 -13   91.39   15.00
  -8   0 -13   -5.80    5.00
  -8   0 -13    0.30    4.20
   9   0  13    9.30    4.90
  -9   0 -13   -6.60    5.80
 -10   0 -13   -6.70    5.90
  10   0  13   -0.70    3.40
 -11   0 -13    5.10    6.70
  11   0  13    5.90    4.90
  12   0  13   -4.30    4.00
 -12   0 -13   10.10    7.50
 -13   0 -13   20.00    9.30
  13   0  13    6.10    5.50
 -14   0 -13   13.90    9.40
  14   0  13   -3.30    5.00
  14  -1 -13   16.30   10.30
 -14  -1  13   14.40    7.70
 -14   1  13   -2.30    6.20
  14   1 -13    5.10   10.40
 -13  -1  13   25.50    9.20
  13  -1 -13   36.20   13.60
  13   1 -13   16.60   12.10
 -13   1  13   36.50   11.40
  12  -1 -13   49.80   14.80
 -12  -1  13   88.29   14.30
 -12   1  13   70.59   13.50
  12   1 -13   97.49   19.70
 -11  -1  13   41.40   10.00
  11  -1 -13   23.10   11.20
  11   1 -13   20.70   10.70
 -11   1  13   21.40    8.20
  10  -1 -13  349.07   29.80
 -10  -1  13  311.57   22.30
 -10   1  13  374.66   25.50
  10   1 -13  377.76   30.90
   9  -1 -13   10.80   14.00
  -9  -1  13    7.10    5.50
   9   1 -13   25.10    9.80
  -9   1  13    1.90    5.40
   8  -1 -13  300.77   25.40
  -8  -1  13  291.87   19.60
   8   1 -13  321.27   26.90
  -8   1  13  270.67   20.50
  -7  -1  13    1.80    3.70
  -7  -1  13   -2.60    4.10
   7  -1 -13    1.00    5.60
   7   1 -13   -5.30    4.80
  -7   1  13    1.60    4.20
   6  -1 -13  376.56   22.10
  -6  -1  13  340.97   21.00
   6  -1 -13  350.26   25.80
  -6  -1  13  373.16   20.70
  -6   1  13  327.77   20.90
   6   1 -13  333.77   20.90
  -6   1  13  313.37   21.80
   6   1 -13  382.66   27.50
   5  -1 -13  506.15   29.80
   5  -1 -13  448.16   27.30
  -5  -1  13  515.75   24.40
   5   1 -13  508.55   31.20
  -5   1  13  454.05   26.40
  -5   1  13  485.85   25.10
   5   1 -13  477.35   24.70
   4  -1 -13    3.40    3.40
  -4  -1  13   -3.80    3.10
  -4  -1  13    0.50    2.60
  -4   1  13    4.30    4.10
   4   1 -13   -3.90    2.90
   4   1 -13   -3.00    3.90
  -4   1  13    2.40    3.50
  -3  -1  13   14.00    4.80
   3  -1 -13   11.40    4.70
   3  -1 -13    2.10    5.50
  -3  -1  13   11.10    5.00
  -3   1  13    7.80    4.00
  -3   1  13   19.70    7.40
   3   1 -13   10.60    4.30
   3   1 -13   11.10    6.90
  -2  -1  13    1.00    2.80
  -2  -1  13    7.30    4.40
   2  -1 -13   -3.90    2.50
   2  -1 -13    5.50    6.20
   2   1 -13    5.70    6.00
   2   1 -13    1.50    3.10
  -2   1  13    1.10    2.90
  -2   1  13    1.10    3.60
   1  -1 -13   31.20    6.70
  -1  -1  13   18.70    5.00
   1  -1 -13   27.30    8.90
  -1  -1  13   16.90    6.40
  -1   1  13   27.90    6.70
   1   1 -13   16.80    8.50
  -1   1  13   32.30    8.50
   1   1 -13   36.70    7.70
   0  -1 -13  108.99    9.50
   0  -1  13   96.79    9.60
   0  -1 -13   93.49   15.30
   0  -1  13  110.29   12.90
   0   1  13  102.69   12.20
   0   1 -13   76.69    8.90
   0   1  13  110.39   10.30
   0   1 -13  113.49   19.00
   1  -1  13   16.00   16.10
   1  -1  13   13.50    5.80
  -1  -1 -13    9.20    3.90
   1  -1  13   12.20    4.40
  -1  -1 -13   14.80    7.20
  -1   1 -13   14.60    8.20
   1   1  13   15.90    7.10
  -1   1 -13    5.70    3.90
   1   1  13   12.20    4.50
  -2  -1 -13   19.80    6.80
   2  -1  13   17.50   16.70
   2  -1  13   14.90    4.60
  -2  -1 -13   16.10    5.00
   2  -1  13    7.80    6.20
   2   1  13   10.20    4.30
  -2   1 -13    6.20    6.00
  -2   1 -13   13.10    5.00
   2   1  13   12.20    6.80
   3  -1  13  131.19   10.90
  -3  -1 -13  131.59   10.30
   3  -1  13  135.89   32.60
  -3  -1 -13  133.79   14.90
   3   1  13  126.09   18.30
  -3   1 -13  169.38   24.00
   3   1  13  139.59   11.40
  -4  -1 -13    1.00    4.80
   4  -1  13    8.20    6.50
   4  -1  13   10.80    4.40
  -4  -1 -13    9.40    3.70
   4  -1  13   10.70   12.20
  -4   1 -13    0.70    6.50
  -4   1 -13    5.30    3.80
   4   1  13   11.80    6.90
  -5  -1 -13  519.15   22.30
   5  -1  13  465.55   54.29
   5  -1  13  479.15   23.20
  -5  -1 -13  506.75   27.40
   5  -1  13  485.05   32.60
  -5   1 -13  488.55   24.40
   5   1  13  461.65   34.70
   5   1  13  473.85   22.50
  -5   1 -13  542.25   34.50
   6  -1  13   24.90    6.20
  -6  -1 -13   52.69   10.30
   6  -1  13   36.00   19.60
  -6  -1 -13   22.20    6.00
   6   1  13   16.90    8.40
  -6   1 -13   20.50    9.40
  -6   1 -13   23.20    6.50
   6   1  13   25.30    6.60
   7  -1  13   -2.40   13.30
  -7  -1 -13  -11.20    3.80
   7  -1  13   -0.20    2.60
  -7  -1 -13   -5.70    3.10
  -7   1 -13   -4.30    5.70
   7   1  13   -5.80    2.40
   7   1  13    5.60    7.20
  -8  -1 -13    1.60    4.80
   8  -1  13    6.40    4.70
  -8  -1 -13    9.60    4.70
   8  -1  13    8.80   16.20
  -8   1 -13    4.10    6.80
   8   1  13    5.70    4.70
  -9  -1 -13    6.80    4.90
  -9  -1 -13    0.80    4.80
   9  -1  13    0.50    2.90
   9   1  13    0.80    4.20
  -9   1 -13   -1.20    6.70
 -10  -1 -13    0.50    4.50
  10  -1  13   -3.00    3.90
 -10  -1 -13    1.70    4.90
 -10   1 -13    4.80    7.70
  10   1  13    5.70    4.40
  11  -1  13    0.20    4.10
 -11  -1 -13   -6.00    5.10
  11   1  13    1.00    3.90
 -11   1 -13   -4.80    5.80
 -12  -1 -13   -3.50    6.10
  12  -1  13    2.80    5.40
 -12   1 -13    4.20    8.20
  12   1  13    1.70    4.40
  13  -1  13   32.60    8.70
 -13   1 -13   32.10   11.40
  13   1  13   15.60    6.90
  14  -1  13   65.19   12.70
 -14  -1 -13   70.09   13.90
 -14   1 -13   51.19   20.90
 -13  -2  13   -0.10   35.00
 -13  -2  13    6.80    7.70
  13  -2 -13   24.40   12.00
  13   2 -13   22.60   12.30
  12  -2 -13    2.00    7.80
 -12  -2  13  -15.40   30.20
  12   2 -13    9.20    8.80
 -12   2  13   12.50    8.70
 -11  -2  13  -16.70   24.90
 -11  -2  13    6.30    5.00
  11  -2 -13  -19.20    6.30
 -11   2  13    7.60    6.30
  11   2 -13    3.80    8.00
  10  -2 -13    6.40    8.40
 -10  -2  13   15.60   22.50
 -10  -2  13   -7.20    3.60
  10   2 -13  -10.40    7.50
 -10   2  13    4.20    5.90
  -9  -2  13   24.70    7.30
  -9  -2  13   24.70    7.10
  -9  -2  13    4.90   22.80
  -9   2  13   23.10    8.00
   9   2 -13   15.60    8.80
  -8  -2  13    4.00   24.30
  -8  -2  13   16.30    5.90
  -8  -2  13   16.90    6.10
   8  -2 -13   19.90    9.90
  -8   2  13   20.10    7.80
   8   2 -13   16.40   14.00
   7  -2 -13    0.90    5.70
  -7  -2  13    9.70    4.50
  -7  -2  13   20.00   23.00
   7  -2 -13    4.60    6.00
  -7  -2  13   23.20    6.80
   7   2 -13   11.80    7.90
  -7   2  13    7.30    5.50
  -6  -2  13   20.40    6.00
   6  -2 -13    9.90    6.20
  -6  -2  13   53.59   28.60
  -6  -2  13   21.20    6.10
   6  -2 -13   16.50    6.80
  -6   2  13   16.80    6.00
   6   2 -13    0.50    6.50
   5  -2 -13    8.30    5.30
  -5  -2  13    2.10    4.30
  -5  -2  13  -21.40   13.20
  -5  -2  13    1.30    3.40
   5   2 -13    7.80    4.20
  -5   2  13   -2.70    3.10
   5   2 -13   -6.00    4.50
  -5   2  13    1.90    4.90
   4  -2 -13  122.59   11.80
   4  -2 -13  109.79   16.90
  -4  -2  13  117.89   12.20
  -4  -2  13  221.78   54.49
  -4  -2  13  129.19   10.90
  -4   2  13  150.98   13.50
   4   2 -13  101.79   16.30
  -4   2  13  130.09   14.30
   4   2 -13  129.49   12.60
  -3  -2  13   13.60    5.80
   3  -2 -13    4.20    5.50
  -3  -2  13    3.90    3.90
  -3  -2  13  -16.80   13.80
   3  -2 -13   11.30    4.60
  -3   2  13    8.60    4.90
  -3   2  13    7.40    7.10
   3   2 -13   10.30    5.20
   3   2 -13   16.50    8.00
  -2  -2  13  115.79   13.00
  -2  -2  13  178.48   46.90
   2  -2 -13  148.89   15.70
   2  -2 -13  159.18   11.70
  -2  -2  13  145.79   11.40
   2   2 -13  162.18   19.20
  -2   2  13  151.78   15.60
  -2   2  13  133.39   12.00
   2   2 -13  160.78   13.20
  -1  -2  13   14.80    4.80
  -1  -2  13   21.70    7.00
   1  -2 -13   20.10    5.20
   1  -2 -13   12.20    6.40
  -1  -2  13   23.30   18.50
   1   2 -13   13.90    7.80
  -1   2  13   19.60    5.40
   1   2 -13   11.70    4.70
  -1   2  13   21.20    7.20
   0  -2 -13    2.30    2.80
   0  -2  13   -1.60    4.20
   0  -2  13   -1.60    2.50
   0  -2  13    3.20   15.60
   0  -2 -13   -2.50    4.10
   0   2 -13    2.70    6.00
   0   2  13    6.20    3.50
   0   2  13   -0.30    4.40
   0   2 -13   -1.80    2.10
   1  -2  13   17.80    6.60
  -1  -2 -13   12.00    3.70
   1  -2  13    8.20    3.90
   1  -2  13   -1.90   16.30
  -1  -2 -13   13.30    5.00
   1   2  13    9.30    4.20
  -1   2 -13   22.70   10.20
  -1   2 -13   12.20    4.60
  -2  -2 -13  226.58   15.30
   2  -2  13  163.98   45.50
   2  -2  13  189.08   13.30
   2  -2  13  201.38   18.00
   2   2  13  220.98   19.90
  -2   2 -13  233.48   23.10
   2   2  13  228.38   14.50
  -2   2 -13  233.28   16.20
  -3  -2 -13  703.13   27.00
   3  -2  13  648.64   26.70
   3  -2  13  631.14   75.89
   3  -2  13  593.34   35.70
   3   2  13  623.94   34.20
   3   2  13  683.13   27.10
  -3   2 -13  719.83   41.50
  -3   2 -13  650.73   29.10
   4  -2  13   18.40   20.20
  -4  -2 -13   20.00    5.30
  -4  -2 -13   16.90    5.10
   4  -2  13   18.60    5.80
   4   2  13   22.70    5.70
   4   2  13  -20.80   23.20
  -4   2 -13   18.40    9.70
  -4   2 -13   21.00    6.90
   4   2  13    7.70    7.00
   5  -2  13   96.79   10.30
  -5  -2 -13  100.79    9.20
   5  -2  13   94.29   18.20
   5  -2  13  149.99   44.70
  -5   2 -13  101.29   19.50
   5   2  13  104.79   20.10
   5   2  13   85.19    9.10
   5   2  13  140.09   38.70
  -6  -2 -13    2.50    3.70
   6  -2  13    3.60    3.80
   6  -2  13   15.90   18.90
   6   2  13    7.30    7.30
   6   2  13    7.80    3.80
  -6   2 -13   -8.90    6.80
   6   2  13   52.09   36.70
  -7  -2 -13   38.80    6.10
   7  -2  13   44.20    8.60
   7  -2  13   51.69   31.40
  -7  -2 -13   48.30    7.50
   7   2  13   43.70   21.60
   7   2  13   38.90    8.00
  -7   2 -13   41.50   15.90
   7   2  13   53.19   13.20
  -8  -2 -13    5.30    3.50
   8  -2  13    4.50    4.60
   8  -2  13   -7.10   21.30
  -8  -2 -13    7.50    4.30
   8   2  13    3.30    3.50
  -8   2 -13   11.70    8.70
   9  -2  13    5.20   21.30
   9  -2  13    0.80    3.50
  -9  -2 -13    1.00    3.80
  -9  -2 -13    3.40    3.20
   9   2  13   -6.20    3.20
  -9   2 -13    4.30    7.60
 -10  -2 -13   30.30    5.90
  10  -2  13   34.40    9.10
  10   2  13   16.90    6.20
 -10   2 -13   25.70   11.20
 -11  -2 -13   16.60    8.10
  11  -2  13    8.80    5.90
  11   2  13   10.10    5.50
 -11   2 -13   10.80    9.70
 -12  -2 -13    9.40    5.80
  12  -2  13    2.10    5.50
 -12  -2 -13   -2.70    4.60
  12   2  13   -1.00    4.80
 -12   2 -13   -9.50    7.80
 -13  -2 -13   21.00    7.30
  13  -2  13   29.80    9.30
  13   2  13   27.40    8.70
 -13   2 -13   46.10   13.60
 -12  -3  13   13.50    5.80
  12  -3 -13    6.40    9.70
 -12  -3  13  -26.00   29.20
  12   3 -13    3.10    9.90
 -12   3  13   13.00    8.20
 -11  -3  13   -7.70   30.80
  11  -3 -13   -2.60    9.90
 -11  -3  13   11.50    4.80
 -11  -3  13    1.40    5.60
 -11   3  13   20.50   10.10
  11   3 -13   -5.20    9.00
 -10  -3  13   -3.70    4.40
 -10  -3  13  -22.50   27.90
 -10  -3  13    5.80    4.10
  10  -3 -13    2.80    8.00
  10   3 -13   -5.70    6.90
 -10   3  13    8.30    7.30
  -9  -3  13   45.30    6.50
   9  -3 -13   49.00   13.30
  -9  -3  13   43.90   35.50
  -9  -3  13   29.10    6.40
  -9   3  13   25.00    9.20
   9   3 -13   32.50   11.20
   8  -3 -13    7.10    7.80
  -8  -3  13    7.30    4.00
  -8  -3  13  -10.60   22.20
  -8  -3  13    5.40    3.80
   8   3 -13    3.90    8.30
  -8   3  13   11.20    6.50
  -7  -3  13    9.30   24.20
  -7  -3  13    3.50    3.70
  -7  -3  13    3.20    4.00
   7  -3 -13    1.90    5.30
  -7   3  13   12.90    7.20
   7   3 -13    9.90    8.00
  -6  -3  13   10.50    4.30
   6  -3 -13   15.40    7.50
  -6  -3  13    3.30   22.40
  -6  -3  13   15.90    4.20
  -6   3  13   10.10    5.70
   6   3 -13   14.30    8.80
  -5  -3  13   95.49    9.30
   5  -3 -13  128.19   12.60
  -5  -3  13  110.89    9.10
  -5  -3  13  107.49   45.70
   5  -3 -13  115.89   16.50
  -5   3  13   84.99   13.50
   5   3 -13  139.99   20.10
   4  -3 -13   64.09    9.30
  -4  -3  13   50.89    7.90
  -4  -3  13   60.99    7.00
  -4  -3  13   72.29   62.19
  -4   3  13   50.39   10.10
  -4   3  13   50.99   10.50
  -3  -3  13   21.40    5.20
  -3  -3  13   -5.30   25.30
   3  -3 -13   23.50    7.40
  -3  -3  13   20.90    5.70
   3  -3 -13   20.60    5.50
   3   3 -13   17.10    5.90
   3   3 -13   10.10    8.90
  -3   3  13   21.30    7.50
  -3   3  13   34.90    7.70
   2  -3 -13   -0.40    2.80
  -2  -3  13    3.30    4.40
  -2  -3  13    0.10   25.10
   2  -3 -13   -0.50    4.10
  -2  -3  13    4.50    2.80
   2   3 -13  -11.30    5.20
   2   3 -13    2.60    3.70
  -2   3  13    9.80    6.70
  -2   3  13   -0.70    3.50
  -1  -3  13  614.84   28.50
  -1  -3  13  614.44   89.89
  -1  -3  13  618.54   23.60
  -1   3  13  615.54   31.50
  -1   3  13  650.13   27.10
   1   3 -13  612.24   27.90
   1   3 -13  579.74   38.00
   0  -3  13  160.68   11.30
   0  -3  13  172.18   15.30
   0  -3  13  153.28   54.89
   0   3 -13  143.79   13.10
   0   3  13   93.99   55.39
   0   3  13  138.99   14.60
   0   3  13  162.48   12.60
   0   3 -13  151.08   23.10
   1  -3  13   50.59   38.40
   1  -3  13   77.49    8.30
   1  -3  13   66.79   12.10
  -1   3 -13   83.29   13.30
   1   3  13   19.00   41.40
   1   3  13   91.69    9.20
   1   3  13   64.39   11.10
  -1   3 -13  106.19   20.20
   2  -3  13  108.69    9.90
   2  -3  13  109.99   46.20
   2  -3  13  106.29   15.50
  -2   3 -13   97.99   18.70
   2   3  13   90.89    9.50
   2   3  13   71.99   40.10
   2   3  13  109.89   16.50
   3  -3  13   13.20   27.00
   3  -3  13    3.20    5.00
   3  -3  13   -0.10    2.80
  -3   3 -13    2.90    7.30
   3   3  13    3.00    2.40
   3   3  13   -2.80   28.20
   3   3  13    8.00    6.70
   4  -3  13   13.20   26.20
   4  -3  13    3.30    3.70
   4   3  13  -47.30   26.00
   4   3  13    1.50    3.10
  -4   3 -13    8.10    8.20
   5  -3  13   20.60   11.60
   5  -3  13   30.40   30.30
   5  -3  13   18.40    5.70
  -5   3 -13    5.10   10.50
   5   3  13   -0.10    7.20
   5   3  13    9.40   30.40
   5   3  13   13.70    4.60
   6  -3  13   26.00   33.30
   6  -3  13   -7.00    2.90
  -6   3 -13   -0.20    7.20
   6   3  13  -13.80    5.80
   6   3  13    1.50    3.00
   6   3  13    9.20   25.00
   7  -3  13   48.40   31.30
  -7   3 -13    9.40    9.60
   7   3  13   39.50   28.20
   7   3  13   22.50    6.00
   7   3  13   30.40   11.10
   8  -3  13   -4.90    3.50
   8  -3  13  -10.50   32.50
   8   3  13   -2.80    2.90
  -8   3 -13   -3.30    6.50
   9  -3  13   27.40   37.70
   9  -3  13   35.50    8.80
   9   3  13   49.20    9.10
  -9   3 -13   65.59   17.20
   9   3  13   55.19   18.80
  10  -3  13    8.00    6.30
 -10   3 -13    1.20    7.40
  10   3  13   10.70    6.50
  11  -3  13   -5.30    5.10
  11   3  13   -2.40    4.40
  12  -3  13   -4.70    5.80
  12   3  13   -9.70    4.80
 -12   3 -13   23.70   12.40
 -10  -4  13   71.09   56.59
  10   4 -13   25.70   12.20
 -10   4  13   42.10   18.50
  -9  -4  13    2.20   47.30
   9  -4 -13   37.30   14.20
   9  -4 -13   -5.80   10.50
  -9   4  13   34.50   10.70
   9   4 -13   11.80    8.60
  -8  -4  13  -37.70   31.70
   8  -4 -13  -23.60    7.60
   8  -4 -13   10.80   10.00
   8   4 -13   -5.20    7.70
  -8   4  13   -0.80    5.70
   7  -4 -13   14.40    8.40
  -7  -4  13   18.60   40.30
   7  -4 -13   26.70   11.80
   7   4 -13   25.00   10.60
  -7   4  13   25.60    8.60
   6  -4 -13   -5.80    5.30
  -6  -4  13  -48.00   29.10
   6   4 -13  -13.10    5.60
  -6   4  13    2.70    4.60
  -5  -4  13  107.99   58.69
  -4  -4  13   36.30   46.60
   4   4 -13   18.50   10.60
  -4   4  13   23.20    7.00
  -3  -4  13   34.90   42.20
  -2  -4  13   23.60    3.80
  -2  -4  13   31.40    4.50
  -2  -4  13   31.10   36.40
  -2   4  13   25.30    8.20
   2   4 -13   38.50   13.00
  -2   4  13   20.80    6.40
  -1  -4  13    4.40    3.00
  -1  -4  13   28.40   37.40
   1   4 -13   12.00    9.30
  -1   4  13   -4.90    5.50
  -1   4  13   -2.00    3.20
   0  -4  13   -1.40    3.70
   0  -4  13    0.90    2.70
   0  -4  13   40.50   42.00
   0   4 -13   -0.90    8.30
   0   4  13   -0.70    5.10
   0   4  13   -3.80    3.10
   1  -4  13    2.60    2.70
   1  -4  13    5.40    4.60
   1  -4  13   10.40   32.40
   1   4  13   22.20    6.40
  -1   4 -13   13.70    8.10
   1   4  13    0.20    3.10
   2  -4  13    7.90    5.00
   2  -4  13    0.20   33.80
   2  -4  13    4.30    3.30
   2   4  13   -7.00    5.00
   2   4  13   -2.10    2.70
   3  -4  13   77.19   51.59
   3  -4  13    5.50    3.90
   3  -4  13    2.10    6.20
   3   4  13   -5.00    6.40
   3   4  13   -2.00    2.80
  -3   4 -13   -6.80    7.60
   4  -4  13   -2.40   10.90
   4  -4  13   15.10   35.30
   4  -4  13   -0.70    3.50
   4   4  13   10.50    6.60
   4   4  13    2.90    3.40
  -4   4 -13   -3.70    7.60
   5  -4  13  -28.00   32.80
   5  -4  13    1.10    4.10
   5  -4  13   14.10    7.70
  -5   4 -13   13.20   10.20
   5   4  13  -18.40   10.90
   5   4  13    2.30    3.00
   5   4  13    3.30   42.40
   6  -4  13   -2.50    4.30
   6   4  13  -56.99   35.60
   6   4  13   -3.40    3.30
  -6   4 -13    5.00    7.80
   6   4  13  -13.00    8.50
   7  -4  13    7.50   37.50
   7  -4  13    3.10    5.40
  -7   4 -13    1.70   10.20
   7   4  13    0.70   10.10
   7   4  13   -6.50   39.70
   7   4  13   12.50    4.70
   8  -4  13  -68.49   35.50
   8  -4  13  -11.20    4.20
   8   4  13    1.20    4.00
   8   4  13  -38.50   34.60
  -8   4 -13    0.50    9.20
   9  -4  13    3.10    6.00
   9  -4  13   38.40   43.50
   9   4  13   16.40    6.10
  -9   4 -13    9.70   14.30
  10  -4  13    0.70    5.50
  10   4  13   -3.40    4.40
 -10   4 -13    0.00    7.60
  -6  -5  13    3.30   56.99
  -6   5  13   25.80    9.20
   6   5 -13    7.60   13.40
  -5   5  13   -9.40    3.70
   5   5 -13   16.70   10.40
  -4  -5  13  -60.29   36.60
  -4   5  13    4.00    5.60
   4   5 -13   27.40   11.80
  -3  -5  13  -78.39   36.50
  -3   5  13    2.10    5.70
   3   5 -13   35.10   12.00
  -2  -5  13  -84.29   39.90
  -2   5  13   -1.20    4.00
   2   5 -13   -6.80    8.40
  -1  -5  13    0.00   44.60
   1   5 -13    7.30    9.40
  -1   5  13   14.00    5.30
  -1   5  13   11.10    7.90
   0  -5  13   74.29   55.69
   0   5 -13   29.60   12.40
   0   5  13   41.40   10.50
   0   5  13   53.49    8.80
   1  -5  13  -10.10   50.19
  -1   5 -13    9.70   11.50
   1   5  13   19.00    6.30
   1   5  13   16.80    8.30
   2  -5  13  -20.40   46.60
   2   5  13   -6.90    3.40
   3  -5  13    3.70   51.89
   3   5  13    8.80    3.50
  -3   5 -13   -1.20    9.30
   3   5  13  -13.60   11.00
   4  -5  13   20.80    5.10
   4  -5  13   17.20   48.40
   4   5  13    5.30    4.30
  -4   5 -13   21.90   13.00
   5  -5  13   50.89   50.39
   5  -5  13    9.00    4.80
   5   5  13    7.00    3.70
  -5   5 -13   15.50   10.40
   6  -5  13    9.00    5.90
   6  -5  13    3.50   50.49
   6   5  13   -4.60    3.60
  -6   5 -13    4.60    9.90
  14   0 -14   21.70   11.70
 -14   0  14   23.20    9.10
  13   0 -14    1.90    8.30
 -13   0  14   -1.00    4.70
  12   0 -14   -2.30    7.30
 -12   0  14    4.50    6.20
 -11   0  14   -2.60    5.00
  11   0 -14    6.30    7.70
 -10   0  14  255.17   20.70
  10   0 -14  305.07   28.70
   9   0 -14    0.90    6.70
  -9   0  14   -2.50    4.10
   8   0 -14  645.74   43.00
  -8   0  14  629.34   31.50
   7   0 -14   -5.60    5.50
   6   0 -14 1194.68   52.39
  -6   0  14 1159.48   43.70
  -5   0  14    7.70    4.50
  -5   0  14    2.40    3.70
   5   0 -14    3.50    3.70
   5   0 -14    8.10    6.20
  -4   0  14  137.29   12.60
   4   0 -14  113.39   11.90
  -4   0  14  110.59   12.70
   3   0 -14    8.00    6.90
   3   0 -14   -1.00    3.20
  -3   0  14   -2.90    3.40
   2   0 -14   23.10    9.00
  -2   0  14   17.10    5.40
   2   0 -14   28.20    6.80
   1   0 -14   -7.50    4.50
   1   0 -14   -3.90    2.60
  -1   0  14   -5.00    3.80
  -1   0  14    2.10    2.80
   0   0 -14   -3.80    2.40
   0   0 -14   -3.50    4.30
   0   0  14    5.90    3.60
   0   0  14    2.50    4.30
   1   0  14    1.30    3.00
  -1   0 -14  -11.40    3.90
  -1   0 -14   -0.70    2.90
   2   0  14   14.20    5.10
  -2   0 -14   16.40    5.30
  -2   0 -14   12.70    7.80
   3   0  14    1.50    6.00
  -3   0 -14   -3.00    2.70
  -3   0 -14   -0.60    4.60
   3   0  14    1.70    2.90
   4   0  14   -7.50    5.20
   4   0  14    3.70    3.40
  -4   0 -14   -4.30    4.20
   5   0  14    3.20    3.20
   5   0  14    6.20    7.50
   5   0  14    6.90    6.40
  -5   0 -14    6.10    5.50
  -6   0 -14    8.40    7.70
   6   0  14   13.00   10.90
   6   0  14   12.10    5.40
  -6   0 -14   19.90    5.90
   7   0  14    1.10    3.10
   7   0  14    0.40   10.90
  -7   0 -14    2.30    5.60
  -7   0 -14   -6.70    3.80
  -8   0 -14  352.26   27.20
   9   0  14   -1.60    3.40
  -9   0 -14    8.60    7.10
 -10   0 -14   21.00    9.00
  10   0  14   17.70    6.80
 -11   0 -14    5.60    8.60
  11   0  14   -3.10    4.00
 -12   0 -14   21.60   12.30
 -13   0 -14   -9.70    7.40
  13   0  14    1.40    7.30
  13  -1 -14    1.30   10.00
 -13  -1  14   -2.60    6.60
  13   1 -14    5.00   11.40
 -13   1  14   -1.00    6.00
  12  -1 -14   13.50    9.40
 -12  -1  14    0.40    5.90
 -12   1  14   -4.50    4.70
  12   1 -14   -0.60    8.30
 -11  -1  14   33.20    9.20
  11  -1 -14   24.00   11.50
 -11   1  14   16.90    8.30
  11   1 -14   37.10   12.50
  10  -1 -14    9.80    8.80
 -10  -1  14   -4.20    5.50
  10   1 -14    3.90    7.80
 -10   1  14    8.40    5.40
  -9  -1  14   -0.80    4.10
   9  -1 -14    8.50    8.20
  -9   1  14   -8.00    3.70
   9   1 -14    0.50    7.20
   8  -1 -14   25.30   10.40
  -8  -1  14   20.80    7.10
   8   1 -14    2.60   10.30
  -8   1  14   20.90    7.20
   7  -1 -14    1.50    6.40
  -7  -1  14    4.00    4.40
  -7   1  14    3.50    4.50
   7   1 -14    3.00    6.40
   6  -1 -14   69.29   14.10
   6  -1 -14   65.89   11.70
  -6  -1  14   50.39    9.60
  -6  -1  14   56.89    9.70
  -6   1  14   64.69   11.20
   6   1 -14   63.29   14.80
   5  -1 -14   -3.20    4.50
   5  -1 -14   -1.90    3.30
  -5  -1  14    4.10    4.80
  -5  -1  14    1.00    3.90
   5   1 -14   -2.40    5.00
   5   1 -14    1.20    3.90
  -5   1  14    1.90    4.80
  -5   1  14   -1.70    3.10
  -4  -1  14  246.38   16.40
   4  -1 -14  209.48   21.30
   4  -1 -14  196.78   17.70
   4   1 -14  223.58   20.70
   4   1 -14  214.58   15.70
  -4   1  14  229.88   18.80
  -4   1  14  203.78   16.10
   3  -1 -14   36.40    7.50
  -3  -1  14   31.80    9.90
   3  -1 -14   45.70   12.30
  -3  -1  14   33.30    7.30
   3   1 -14   31.00   11.30
  -3   1  14   44.40    8.70
   3   1 -14   41.40    8.10
  -3   1  14   38.20    9.40
   2  -1 -14    3.20    3.40
   2  -1 -14    7.00    6.20
  -2  -1  14    6.80    3.60
  -2  -1  14   -2.50    3.90
   2   1 -14    2.30    6.00
   2   1 -14   -2.60    3.00
  -2   1  14    6.90    7.30
  -2   1  14    4.80    4.00
   1  -1 -14   22.90    6.20
  -1  -1  14   32.90    7.10
   1  -1 -14   29.20   10.10
  -1  -1  14   27.60    8.30
  -1   1  14   19.00    6.00
   1   1 -14   42.10   11.90
   1   1 -14   33.30    7.10
  -1   1  14    4.80    5.70
   0  -1  14    4.90    6.10
   0  -1  14   -0.10    2.60
   0  -1 -14   12.00    7.40
   0  -1 -14    1.00    2.50
   0   1 -14    0.00    3.00
   0   1 -14    3.90    6.40
   0   1  14    3.50    3.10
   0   1  14   -0.60    3.60
  -1  -1 -14   10.00    6.40
   1  -1  14  -15.30    9.70
   1  -1  14   12.20    4.50
  -1  -1 -14   14.80    5.20
  -1   1 -14    1.50    5.70
  -1   1 -14    4.80    3.90
   1   1  14    8.00    4.00
   2  -1  14  182.28   18.90
   2  -1  14  132.59   11.70
  -2  -1 -14  158.98   12.00
   2  -1  14  211.08   42.70
  -2  -1 -14  207.48   19.00
  -2   1 -14  159.18   12.80
  -2   1 -14  151.68   21.70
   2   1  14  173.68   18.70
   2   1  14  170.78   13.20
   3  -1  14   24.10   14.80
  -3  -1 -14    6.00    6.20
   3  -1  14   14.60    7.80
   3  -1  14    9.40    4.40
  -3  -1 -14   -0.40    3.10
  -3   1 -14    5.60    3.70
  -3   1 -14   17.40    8.50
   3   1  14    9.10    3.90
  -4  -1 -14  359.76   18.40
  -4  -1 -14  348.17   23.80
   4  -1  14  361.66   20.00
   4  -1  14  320.07   46.10
   4  -1  14  332.27   27.20
  -4   1 -14  363.96   28.90
   4   1  14  376.86   27.80
  -4   1 -14  353.66   20.50
   4   1  14  364.76   19.70
  -5  -1 -14  191.68   17.60
   5  -1  14  198.78   14.90
  -5  -1 -14  184.18   13.50
   5  -1  14  208.58   52.09
   5   1  14  177.58   13.90
  -5   1 -14  155.88   23.40
  -5   1 -14  181.18   16.50
   5   1  14  184.88   21.40
   6  -1  14   16.10   17.70
  -6  -1 -14   14.80    7.20
   6  -1  14    9.30    5.00
  -6  -1 -14    8.30    4.80
  -6   1 -14   -1.60    6.10
   6   1  14    7.90    7.10
   6   1  14   14.00    5.20
   7  -1  14   78.59   26.20
   7  -1  14   21.00    6.50
  -7  -1 -14   35.20    6.90
  -7  -1 -14   18.30    7.70
  -7   1 -14   16.80    9.30
   7   1  14   18.40    6.20
   7   1  14   17.00    9.70
   7   1  14   21.10   16.00
  -8  -1 -14   27.90    9.20
   8  -1  14   52.29   23.40
  -8  -1 -14   35.30    7.60
   8  -1  14   37.70    8.50
  -8   1 -14   29.50   15.20
   8   1  14   33.80    7.80
  -9  -1 -14    0.30    3.90
   9  -1  14   -0.70    3.10
  -9  -1 -14   -5.30    4.80
  -9   1 -14    1.40    7.50
   9   1  14   -3.90    3.20
 -10  -1 -14    3.10    5.30
 -10  -1 -14    7.30    6.70
  10  -1  14    8.60    5.60
  10   1  14    2.20    4.00
 -10   1 -14    0.70    7.90
  11  -1  14    4.40    4.60
 -11  -1 -14   -5.20    5.40
 -11   1 -14    2.50    7.00
  11   1  14    4.90    4.30
  12  -1  14   10.20    6.60
 -12  -1 -14    7.70    8.40
 -12   1 -14    5.00    8.70
  12   1  14   -5.10    4.20
 -13  -1 -14   17.70   10.10
  13  -1  14   41.60   10.90
 -13   1 -14    3.40   10.20
  13   1  14   40.40   10.00
 -13  -2  14    2.20   34.50
 -13  -2  14    0.00    6.20
  13  -2 -14   -1.50   10.90
  13   2 -14   -1.40    7.80
 -13   2  14  -11.80    6.00
 -12  -2  14  -21.90   25.60
  12  -2 -14   35.50   13.40
 -12  -2  14    8.60    7.00
  12   2 -14   38.40   14.30
 -12   2  14   19.80    9.30
  11  -2 -14    2.50    8.50
 -11  -2  14    1.20    5.00
 -11  -2  14   10.40   26.40
  11   2 -14    3.90    9.70
 -11   2  14   -4.50    4.80
  10  -2 -14   22.60   11.60
 -10  -2  14   14.60    6.80
 -10  -2  14   27.90   28.00
 -10   2  14   30.70    9.10
  10   2 -14   12.90   10.00
  -9  -2  14   -0.10   22.00
  -9  -2  14   -0.60    3.90
  -9   2  14    6.50    5.30
   9   2 -14    7.50    6.90
  -8  -2  14   11.80    5.40
  -8  -2  14    0.40    4.40
   8  -2 -14   -0.80    6.10
  -8  -2  14   24.90   24.00
   8   2 -14    5.70    9.00
  -8   2  14    1.10    5.30
   7  -2 -14   24.60    9.10
  -7  -2  14   30.30   25.40
  -7  -2  14   16.10    5.60
  -7  -2  14   26.70    6.40
  -7   2  14   19.20    7.90
   7   2 -14   15.80   10.00
  -6  -2  14    1.50   20.10
  -6  -2  14   22.80    6.30
  -6  -2  14   21.70    6.50
   6  -2 -14   15.40    6.90
  -6   2  14   29.30    8.50
   6   2 -14   29.30   10.50
  -5  -2  14   28.40   23.90
  -5  -2  14    1.10    5.00
   5  -2 -14    1.50    6.40
   5  -2 -14   10.40    7.90
  -5  -2  14    0.40    3.60
  -5   2  14    7.30    4.80
   5   2 -14    5.40    6.00
  -4  -2  14   -1.10    4.20
  -4  -2  14    0.00   15.50
   4  -2 -14   -0.10    5.70
  -4  -2  14    5.60    3.60
   4  -2 -14   -1.00    3.80
  -4   2  14   10.40    6.00
  -4   2  14    5.20    4.00
   4   2 -14    3.90    4.70
  -3  -2  14  195.08   13.90
  -3  -2  14  187.38   16.30
  -3  -2  14  239.68   55.99
   3  -2 -14  225.28   20.10
   3  -2 -14  186.08   14.50
   3   2 -14  207.88   22.40
  -3   2  14  196.38   18.40
  -3   2  14  216.48   16.00
   3   2 -14  212.38   16.20
  -2  -2  14  425.66   20.70
  -2  -2  14  416.86   24.90
   2  -2 -14  404.06   20.40
  -2  -2  14  484.65   66.49
   2  -2 -14  403.26   26.40
   2   2 -14  408.56   30.80
   2   2 -14  400.96   22.20
  -2   2  14  392.66   25.90
  -2   2  14  418.16   22.30
  -1  -2  14   22.50   19.40
   1  -2 -14   -1.30    5.30
   1  -2 -14    1.80    3.30
  -1  -2  14    6.60    4.10
  -1  -2  14   12.50    6.00
   1   2 -14   -1.80    3.00
  -1   2  14   12.30    4.70
   1   2 -14    5.60    7.10
   0  -2 -14  189.18   12.50
   0  -2  14  179.58   13.30
   0  -2  14  175.48   50.29
   0  -2  14  212.08   20.90
   0  -2 -14  175.28   17.60
   0   2 -14  218.48   15.70
   0   2 -14  170.48   24.20
   0   2  14  206.38   14.50
   0   2  14  163.18   16.60
  -1  -2 -14    4.20    4.50
  -1  -2 -14   -1.20    2.50
   1  -2  14   -2.50    5.00
   1  -2  14  -18.50   11.90
   1  -2  14    1.90    2.50
  -1   2 -14   -6.20    6.30
  -1   2 -14    0.80    3.40
   1   2  14    5.10    3.60
  -2  -2 -14  602.24   27.80
   2  -2  14  643.84   33.50
   2  -2  14  612.54   76.79
  -2  -2 -14  611.04   22.90
   2  -2  14  632.04   26.70
   2   2  14  659.03   27.00
  -2   2 -14  625.74   39.70
   2   2  14  625.44   35.20
  -2   2 -14  637.34   28.80
   3  -2  14  589.74   35.90
  -3  -2 -14  585.04   22.00
   3  -2  14  618.64   26.40
  -3  -2 -14  600.74   26.50
   3  -2  14  640.44   79.39
   3   2  14  609.64   38.40
   3   2  14  626.34   26.60
  -3   2 -14  606.24   39.50
   4  -2  14  325.67   67.49
  -4  -2 -14  338.77   15.60
  -4  -2 -14  350.86   18.90
   4  -2  14  288.47   26.30
   4  -2  14  324.77   18.90
   4   2  14  365.26   19.60
   4   2  14  390.86   29.10
  -4   2 -14  380.66   31.30
  -5  -2 -14  125.59   11.10
  -5  -2 -14   99.69    8.30
   5  -2  14   93.59   43.30
   5  -2  14  120.29   11.80
  -5   2 -14  103.49   19.60
   5   2  14   88.79   16.80
   5   2  14  114.89   11.00
   5   2  14   78.49   32.70
   6  -2  14   64.29   30.70
  -6  -2 -14   18.00    4.30
  -6  -2 -14   22.60    6.10
   6  -2  14   10.40    5.20
   6   2  14    8.60    8.70
   6   2  14  -11.30   19.10
   6   2  14   18.50    6.00
   7  -2  14  159.38   15.00
  -7  -2 -14  167.68   12.30
  -7  -2 -14  166.98   10.50
   7  -2  14  184.68   51.19
   7   2  14  175.58   14.10
   7   2  14  116.39   33.60
  -7   2 -14  173.78   27.10
  -8  -2 -14    0.50    3.20
   8  -2  14    0.20    3.80
  -8  -2 -14    4.70    4.50
  -8   2 -14    0.40    6.80
   8   2  14   -2.20    2.90
  -9  -2 -14    3.20    4.00
   9  -2  14   11.30    5.80
   9   2  14   -1.80    3.50
  -9   2 -14    2.00    9.50
 -10  -2 -14   23.20    9.10
 -10  -2 -14   16.40    5.10
  10  -2  14   22.80    7.10
  10   2  14   13.20    5.70
 -10   2 -14   -7.70    6.20
  11  -2  14   16.50    6.80
 -11  -2 -14    5.10    5.50
 -11  -2 -14   13.80    6.10
 -11   2 -14   10.70    9.80
  11   2  14    5.00    5.20
 -12  -2 -14   -1.50    8.90
 -12  -2 -14    3.20    5.20
  12  -2  14    9.70    7.10
 -12   2 -14   -1.70    7.80
  12   2  14    8.90    5.00
 -11  -3  14   32.20   39.60
  11  -3 -14   22.90   11.00
 -11   3  14   -3.10   11.30
  11   3 -14   25.50   11.80
  10  -3 -14    2.70    8.20
 -10  -3  14  -29.50   29.00
 -10  -3  14    8.10    4.90
  10   3 -14    9.80   11.10
 -10   3  14   -2.50    6.00
  -9  -3  14   89.09   45.70
  -9  -3  14   50.99    8.20
  -9  -3  14   48.80    7.80
   9  -3 -14   79.39   18.40
   9   3 -14   17.70   11.80
  -9   3  14   71.19   14.70
  -8  -3  14  108.79   10.50
  -8  -3  14  139.69   53.79
  -8  -3  14  120.29   10.50
   8   3 -14  136.19   22.20
  -8   3  14  110.09   17.30
  -7  -3  14   11.60    4.20
  -7  -3  14   -3.40   25.20
   7  -3 -14   48.80   12.10
   7  -3 -14   12.20    7.80
  -7  -3  14   20.10    4.70
  -7   3  14    8.40    6.90
   7   3 -14   16.00    9.00
   6  -3 -14   12.00    6.70
  -6  -3  14  -11.40   20.30
  -6  -3  14    2.50    3.70
  -6  -3  14   -1.00    2.80
   6  -3 -14   -0.20    7.00
  -6   3  14    1.20    5.50
  -5  -3  14   18.20   29.60
  -5  -3  14   18.70    5.90
  -5  -3  14   13.00    4.20
   5  -3 -14    4.40    7.90
   5  -3 -14   15.50    7.50
  -5   3  14   19.00    6.70
  -4  -3  14   54.59    9.20
  -4  -3  14   62.29    7.40
  -4  -3  14   61.49   39.70
   4  -3 -14   67.89   13.20
   4  -3 -14   52.59    9.40
  -4   3  14   58.69   10.90
   4   3 -14   72.89   15.80
   3  -3 -14  110.59   10.80
  -3  -3  14  119.99   10.10
  -3  -3  14  125.39   12.50
   3  -3 -14  127.09   14.10
  -3  -3  14  135.79   57.09
  -3   3  14  138.99   15.50
  -3   3  14  149.49   13.90
   3   3 -14  118.39   20.90
   2  -3 -14    8.70    5.30
   2  -3 -14   37.20    7.80
  -2  -3  14   12.70    6.10
  -2  -3  14   16.70   33.80
  -2  -3  14   13.60    4.50
   2   3 -14   17.90    9.40
  -2   3  14   14.90    7.80
  -2   3  14   13.10    5.40
  -1  -3  14    8.90   26.60
   1  -3 -14   10.70    3.40
  -1  -3  14   10.30    4.10
  -1  -3  14   11.30    6.50
   1  -3 -14   13.90    4.40
   1   3 -14   -1.20    7.50
  -1   3  14   19.00    5.90
  -1   3  14   15.90    6.70
   0  -3  14   38.30   29.10
   0  -3  14   -2.60    4.50
   0  -3  14    3.50    3.20
   0   3 -14   -1.00    6.70
   0   3  14   11.60    4.60
   1  -3  14   20.10   32.20
   1  -3  14   27.30    9.10
   1  -3  14   41.00    7.20
   1   3  14   12.80    7.10
   1   3  14   14.40   38.40
  -1   3 -14   30.90   12.20
   1   3  14   18.10    5.80
   2  -3  14  -15.20   26.50
   2  -3  14   -0.10    2.90
   2  -3  14    1.30    5.90
   2   3  14  -44.70   31.00
   2   3  14    2.90    3.30
  -2   3 -14    9.60    8.40
   3  -3  14   -1.40    6.00
   3  -3  14   -8.40   23.00
   3  -3  14    2.80    3.20
   3   3  14  -10.90    7.70
   3   3  14   42.10   34.00
  -3   3 -14   -1.00    7.70
   3   3  14    0.80    3.00
   4  -3  14   12.00    4.90
   4  -3  14    4.60   29.50
  -4   3 -14   -0.40    7.30
   4   3  14    8.10    7.30
   4   3  14    4.40    4.20
   4   3  14  -43.00   38.70
   5  -3  14   39.80   38.80
   5  -3  14   23.50    6.60
   5   3  14   30.50    7.30
   5   3  14   26.50    9.30
  -5   3 -14   13.90   10.50
   5   3  14    5.70   32.90
   6  -3  14  -43.10   26.10
   6  -3  14   -0.40    3.60
   6   3  14    8.50    8.30
  -6   3 -14    2.00    7.60
   6   3  14   11.80    4.00
   6   3  14   15.50   30.50
   7  -3  14   11.30   29.60
   7  -3  14    4.40    4.40
  -7   3 -14   -3.60    7.50
   7   3  14   77.79   27.40
   7   3  14    1.20    3.70
   8  -3  14  126.49   47.00
   8  -3  14   76.99   12.20
   8   3  14  100.99   11.20
  -8   3 -14   77.49   19.10
   8   3  14  107.19   31.10
   9  -3  14   23.50   37.10
   9  -3  14   75.89   12.60
  -9   3 -14   70.69   19.50
   9   3  14   91.89   19.40
   9   3  14   87.09   12.10
  10  -3  14    3.30    5.20
 -10   3 -14    6.70   10.80
  10   3  14   -2.50    3.70
  11  -3  14   -0.40    6.20
 -11   3 -14    5.20    9.50
  11   3  14    4.70    5.60
   9  -4 -14   18.10   12.00
  -9  -4  14   65.19   46.30
  -9   4  14   -2.60    5.90
   9   4 -14   -1.40    9.40
   8  -4 -14    4.00    9.10
  -8  -4  14   30.60   41.70
   8  -4 -14   42.20   12.00
  -8   4  14    8.70    7.50
   8   4 -14   14.60    9.00
   7  -4 -14    0.60    7.50
[truncated: 106,507 more chars]
