# Supplementary material for: Water-stable boroxine structure with dynamic covalent bonds
Source: Nat Commun. 2024 Feb 8;15:1207. doi: 10.1038/s41467-024-45464-z (PMC10853236; doi:10.1038/s41467-024-45464-z)
Supplement: Supplementary file 3 — Source data [file 41467_2024_45464_MOESM3_ESM.zip › source data/CH3-HO-PBA/CH3-HO-PBA trimer MS.xlsx]

## Sheet: Sheet1
m/z
61.9865	0.4419
61.9952	0.0257
62.0022	0.022
62.9831	0.00102
62.9912	0.000764
63.9909	0.0019
66.0075	0.000525
78.9174	0.00195
80.9156	0.00251
85.999	0.00132
86.0065	0.00277
87.0024	0.01042
88.002	0.000513
88.9875	0.000496
98.9549	0.00206
103.004	0.000275
109.064	0.000512
114.99	0.000268
115.004	0.00063
117.02	0.000144
126.686	0.000514
128.935	0.000229
131.917	0.000477
132.051	0.000512
133.048	0.00369
134.047	0.000343
144.966	0.18461
144.98	0.01207
144.99	0.00744
145.001	0.00048
145.018	0.000806
147.886	0.000434
150.063	0.01786
150.077	0.000573
151.059	0.06501
151.072	0.0053
151.084	0.00234
152.063	0.00725
160.007	1.7e-05
162.01	0.000591
176.026	0.00031
176.964	0.000487
176.995	0.000481
186.042	0.0115
187.038	0.03913
187.053	0.00229
188.04	0.00586
189.036	0.01219
189.114	0.00051
191.003	0.0005
195.07	0.000425
196.069	0.000523
197.067	0.0042
200.028	0.000107
206.127	0.00045
206.999	0.000567
207.125	0.00108
208.006	0.000594
209.392	0.000429
213.063	0.03272
213.078	0.00201
214.059	0.14288
214.075	0.01074
214.087	0.0055
215.062	0.01154
216.065	0.00231
216.957	0.00049
217.049	0.000544
222.994	0.000308
223.045	0.00126
224.066	0.000469
224.088	0.000548
229.974	0.00044
230.992	0.0025
232.988	0.00186
233.987	0.00131
234.997	0.00321
236.002	0.000291
236.081	0.000594
237.066	0.00156
237.491	0.000458
238.037	0.000432
242.107	0.00096
243.104	0.00105
245.102	0.00119
245.849	0.00052
248.96	0.000267
248.998	0.03321
250.988	0.0005
252.655	0.000515
257.11	0.00239
264.063	0.01276
264.953	0.000521
265.06	0.04229
265.079	0.000783
265.116	0.000497
265.159	0.000578
266.062	0.00293
266.113	0.00369
267.11	0.00583
268.112	0.000535
269.129	0.00432
270.126	0.0131
271.128	0.00291
275.094	0.000511
277.135	0.00053
279.957	0.000526
284.125	0.01267
285.122	0.02058
285.141	0.000446
286.127	0.00132
290.974	0.000523
291.974	0.00277
293.971	0.000623
298.159	0.00173
299.139	0.00202
300.138	0.00109
306.379	0.000521
309.06	0.000425
310.13	0.000437
313.12	0.00189
320.109	0.00146
320.128	0.0011
321.126	0.00221
322.093	0.00399
323.09	0.01925
323.107	0.00155
324.092	0.00204
325.137	0.00101
326.192	0.000551
335.199	0.00051
337.146	0.000694
337.808	0.000518
338.141	0.01626
338.159	0.00103
339.096	0.000402
339.137	0.03144
339.154	0.00471
340.12	0.000442
340.141	0.00781
341.115	0.000636
341.141	0.00176
342.975	0.000413
347.958	0.00051
348.914	0.000453
351.12	0.000452
352.12	0.01465
353.117	0.03861
353.148	0.0022
354.123	0.00798
355.124	0.00111
355.137	0.000991
356.05	0.000284
357.147	0.000861
363.06	0.000466
369.151	0.000556
372.162	0.000455
373.161	0.00286
379.158	0.000988
380.192	0.000422
390.139	0.000462
398.184	0.02499
398.206	0.00178
399.127	0.000529
399.151	0.000426
399.181	0.30307
399.214	0.01349
400.073	0.000603
400.142	0.00232
400.178	1.21633
400.745	0.00145
401.009	0.000438
401.089	0.00278
401.124	0.00344
401.175	1.72366
401.736	0.000503
401.779	0.000864
401.807	0.00195
401.847	0.000875
401.912	0.000458
401.935	0.000475
402.037	0.000419
402.066	0.000503
402.102	0.000895
402.124	0.00179
402.149	0.00124
402.178	0.36846
402.197	0.00638
402.218	0.01362
402.529	0.000423
402.656	0.000451
403.18	0.06101
403.219	0.00165
404.18	0.00821
406.321	0.00157
407.315	0.00579
409.188	0.00047
412.201	0.04727
412.226	0.00355
413.156	0.00144
413.198	0.56258
413.218	0.04353
413.237	0.01801
413.901	0.00059
414.059	0.000411
414.117	0.00245
414.152	0.0025
414.195	2.39745
414.78	0.000434
414.808	0.000458
414.846	0.000407
414.874	0.000563
414.94	0.000408
414.997	0.00167
415.039	0.00125
415.101	0.00203
415.132	0.00344
415.192	3.32045
415.796	0.00249
415.832	0.0022
415.877	0.00163
415.906	0.00216
415.941	0.000419
415.983	0.00164
416.043	0.00178
416.122	0.0021
416.153	0.00111
416.195	0.79098
416.235	0.00619
416.635	0.000531
416.662	0.000557
416.71	0.000447
416.825	0.00106
416.882	0.000418
416.914	0.000533
417.04	0.000485
417.134	0.00163
417.171	0.00274
417.197	0.13326
417.225	0.01284
417.255	0.00161
418.012	0.000454
418.194	0.02093
418.233	0.000511
419.187	0.02751
419.206	0.00203
419.228	0.000534
420.124	0.0023
420.19	0.00671
420.208	0.000503
421.123	0.00427
422.123	0.000882
422.194	0.000495
423.124	0.00042
427.212	0.000476
428.143	0.00044
428.173	0.000549
428.211	0.00434
429.168	0.00138
429.209	0.00522
430.22	0.000541
431.189	0.00272
432.187	0.000472
432.206	0.00311
433.143	0.000485
433.203	0.00334
434.141	0.00198
434.207	0.000663
434.353	0.000821
435.137	0.00396
435.35	0.00761
436.137	0.00181
436.354	0.00125
437.134	0.000866
437.183	0.000688
437.279	0.000435
439.191	0.000449
440.25	0.00113
443.208	0.00057
444.187	0.000415
445.187	0.000613
455.247	0.00427
456.244	0.0214
457.214	0.00176
457.242	0.03204
458.206	0.000609
458.245	0.00826
459.202	0.00072
459.247	0.00224
467.069	0.000511
468.083	0.000456
468.269	0.000408
469.265	0.00934
470.261	0.03466
471.224	0.000754
471.259	0.05033
471.295	0.000506
472.222	0.00209
472.262	0.01702
472.289	0.000483
473.218	0.00468
473.265	0.00235
474.224	0.000459
475.254	0.00151
478.093	0.00472
478.213	0.000631
479.093	0.00454
479.153	0.00059
480.091	0.00427
480.111	0.000906
481.091	0.00534
482.098	0.000412
483.131	0.000496
485.11	0.00108
485.258	0.000403
485.275	0.00111
486.272	0.000585
487.256	0.00122
489.27	0.000636
491.119	0.000536
492.111	0.00649
493.106	0.00592
493.113	0.00206
493.222	0.00069
494.11	0.00582
495.107	0.00819
496.111	0.000912
498.256	0.000432
498.294	0.000597
499.295	0.000893
500.277	0.000421
501.745	0.000527
505.232	0.00634
506.227	0.02513
507.226	0.03642
507.252	0.000831
508.228	0.01109
508.845	0.000513
509.233	0.00143
513.309	0.000446
516.229	0.000907
517.227	0.000671
518.225	0.000508
519.25	0.01056
520.245	0.04565
521.242	0.0641
521.285	0.00106
522.245	0.01957
523.246	0.00287
526.331	0.000665
527.325	0.000983
532.248	0.00303
533.246	0.01436
534.243	0.03946
535.241	0.03988
535.274	0.00125
536.242	0.01338
537.244	0.00299
539.367	0.000409
544.091	0.000446
548.257	0.00141
549.255	0.00108
550.236	0.00121
551.242	0.000522
552.273	0.000435
553.247	0.00195
554.367	0.000491
562.292	0.000742
563.258	0.00046
564.257	0.000423
565.253	0.00268
576.311	0.000464
577.309	0.00114
578.276	0.00121
578.309	0.000412
578.402	0.000777
579.271	0.00214
579.401	0.00346
580.269	0.000658
580.405	0.000991
583.221	0.000442
590.215	0.00056
590.313	0.000545
591.307	0.00169
591.885	0.000454
593.282	0.000434
595.218	0.00041
597.063	0.000478
606.441	0.000469
607.437	0.00153
613.222	0.000467
628.143	0.00153
630.289	0.000532
633.286	0.000744
640.298	0.000447
647.07	0.000542
647.306	0.000488
648.301	0.01006
649.299	0.03802
650.296	0.07411
650.339	0.00182
651.246	0.000474
651.294	0.07549
651.351	0.00122
652.295	0.02922
652.341	0.000407
653.298	0.00449
655.225	0.0005
662.319	0.00315
663.317	0.01119
664.315	0.02119
665.31	0.02181
665.347	0.000423
666.312	0.00792
667.307	0.0022
668.309	0.00214
669.306	0.000528
670.303	0.00376
671.3	0.0027
672.284	0.000622
672.304	0.000607
673.279	0.000495
675.33	0.000676
681.304	0.000476
685.304	0.000437
686.301	0.000554
687.294	0.00115
688.298	0.00104
689.339	0.00255
690.338	0.00285
691.342	0.000725
693.359	0.000415
703.245	0.000418
705.373	0.00053
706.363	0.00365
707.364	0.00314
717.428	0.00127
740.503	0.000422
755.347	0.00231
756.348	0.000583
757.346	0.00113
766.354	0.000728
767.349	0.000469
771.363	0.00105
779.343	0.000597
780.339	0.00211
783.365	0.00209
784.359	0.003
785.361	0.0029
793.357	0.00238
794.356	0.00637
795.357	0.00178
830.519	0.00061
883.495	0.00116
891.011	0.000145
892.465	0.000428
897.077	0.00118
899.423	0.000547
900.415	0.000692
905.492	0.000498
929.547	0.000498
930.542	0.00272
931.539	0.00494
932.537	0.00566
933.54	0.00196
934.545	0.00116
943.559	0.00175
944.558	0.00824
945.554	0.01054
946.553	0.01031
947.556	0.00617
948.554	0.000821
957.578	0.00139
958.574	0.00693
959.571	0.01126
960.571	0.0109
961.574	0.00507
962.582	0.000843
987.605	0.000445
988.611	0.000438
1002.62	0.00244
1014.64	0.000721
1015.64	0.000826
1016.64	0.00277
1017.19	0.000598
1017.63	0.000436
1043.67	0.0016
1056.7	0.00206
1057.69	0.00417
1058.69	0.00374
1059.68	0.000461
1066.05	0.000604
1066.36	0.000435
1067.66	0.000482
1070.71	0.00041
1071.71	0.00345
1072.71	0.00294
1073.7	0.00187
1142.81	0.000463
1219.74	0.000523
1245.01	0.000418
1272.43	0.000516
1362.01	0.000415
1366.06	0.000926
1431.62	0.00043
1522.36	0.000513
1650.66	0.000529
1848.07	0.00044
1878.93	0.000438
