# Supplementary material for: Water-stable boroxine structure with dynamic covalent bonds
Source: Nat Commun. 2024 Feb 8;15:1207. doi: 10.1038/s41467-024-45464-z (PMC10853236; doi:10.1038/s41467-024-45464-z)
Supplement: Supplementary file 3 — Source data [file 41467_2024_45464_MOESM3_ESM.zip › source data/CH3-HO-PBA/CH3-HO-PBA trimer NMR/C/audita.txt]

##TITLE= Audit trail, TOPSPIN		Version 3.1
##JCAMPDX= 5.01
##ORIGIN= Bruker BioSpin GmbH
##OWNER= nmr
$$ D:\2013\lixiaopei\20220113/2jiashui/1/audita.txt
##AUDIT TRAIL=  $$ (NUMBER, WHEN, WHO, WHERE, PROCESS, VERSION, WHAT)
(   1,<2022-01-13 14:43:32.233 +0800>,<nmr>,<CZC2222X5C>,<go>,<TOPSPIN 3.1>,
      <created by zg
	started at 2022-01-13 12:55:38.923 +0800,
	POWCHK enabled, PULCHK disabled,
       terminated by command 'halt'
       configuration hash MD5:
       A7 07 61 E9 2C F4 BD 52 93 5B B3 35 8F D7 85 A5
       data hash MD5: 38458
       BF 00 CE 72 C3 AC 86 5A 7B 8E 0A 43 5B BE A7 2A>)
##END=

$$ hash MD5
$$ 96 B4 65 75 8E 90 D0 EB E5 DB 3D 95 FF CB 17 46
