# Supplementary material for: Water-stable boroxine structure with dynamic covalent bonds
Source: Nat Commun. 2024 Feb 8;15:1207. doi: 10.1038/s41467-024-45464-z (PMC10853236; doi:10.1038/s41467-024-45464-z)
Supplement: Supplementary file 3 — Source data [file 41467_2024_45464_MOESM3_ESM.zip › source data/CH3-HO-PBA/CH3-HO-PBA trimer NMR/C/pdata/1/auditp.txt]

##TITLE= Audit trail, TOPSPIN		Version 3.1
##JCAMPDX= 5.01
##ORIGIN= Bruker BioSpin GmbH
##OWNER= nmr
$$ D:\2013\lixiaopei\20220113/2jiashui/1/pdata/1/auditp.txt
##AUDIT TRAIL=  $$ (NUMBER, WHEN, WHO, WHERE, PROCESS, VERSION, WHAT)
(   1,<2022-01-13 12:55:38.923 +0800>,<nmr>,<CZC2222X5C>,<go>,<TOPSPIN 3.1>,
      <acquisition in progress>)
(   2,<2022-01-13 13:11:42.178 +0800>,<nmr>,<CZC2222X5C>,<proc1d>,<TOPSPIN 3.1>,
      <Start of raw data processing
       efp LB = 1 FT_mod = 6 PKNL = 1 PHC0 = 0 PHC1 = 0 SI = 32K 
       data hash MD5: 32K
       A3 4F 7A 47 C5 6B 34 9E D8 79 AC 69 EF E3 AC 0A>)
(   3,<2022-01-13 13:11:46.359 +0800>,<nmr>,<CZC2222X5C>,<proc1d>,<TOPSPIN 3.1>,
      <apk 
       data hash MD5: 32K
       34 5B AE E9 C4 53 E0 0B C0 39 4E 2D 24 54 E4 C8>)
##END=

$$ hash MD5
$$ BE 3D 9C F8 A0 9A 59 B9 66 C8 D1 60 55 16 B5 69
