# Supplementary material for: Water-stable boroxine structure with dynamic covalent bonds
Source: Nat Commun. 2024 Feb 8;15:1207. doi: 10.1038/s41467-024-45464-z (PMC10853236; doi:10.1038/s41467-024-45464-z)
Supplement: Supplementary file 3 — Source data [file 41467_2024_45464_MOESM3_ESM.zip › source data/CH3-HO-PBA/CH3-HO-PBA trimer NMR/H/audita.txt]

##TITLE= Audit trail, TOPSPIN		Version 3.1
##JCAMPDX= 5.01
##ORIGIN= Bruker BioSpin GmbH
##OWNER= nmr
$$ D:\2013\lixiaopei\20220113/2jiashui/2/audita.txt
##AUDIT TRAIL=  $$ (NUMBER, WHEN, WHO, WHERE, PROCESS, VERSION, WHAT)
(   1,<2022-01-13 12:53:13.687 +0800>,<nmr>,<CZC2222X5C>,<go>,<TOPSPIN 3.1>,
      <created by zg
	started at 2022-01-13 12:51:40.274 +0800,
	POWCHK enabled, PULCHK disabled,
       configuration hash MD5:
       A7 07 61 E9 2C F4 BD 52 93 5B B3 35 8F D7 85 A5
       data hash MD5: 64K
       57 DD D3 DB 17 99 11 6F AA D8 8E 80 6B 96 07 3E>)
##END=

$$ hash MD5
$$ 13 C6 05 EF 66 36 5C AA E2 59 6D 9A 51 A1 43 65
