# Supplementary material for: Water-stable boroxine structure with dynamic covalent bonds
Source: Nat Commun. 2024 Feb 8;15:1207. doi: 10.1038/s41467-024-45464-z (PMC10853236; doi:10.1038/s41467-024-45464-z)
Supplement: Supplementary file 3 — Source data [file 41467_2024_45464_MOESM3_ESM.zip › source data/CH3-HO-PBA/CH3-HO-PBA trimer NMR/H/shimvalues]

# Thu Jan 13 12:53:13 2022
#$$PROBEID=1
#$$PROBEINFO=5 mm PABBO BB-1H/D Z-GRD Z108618/0548
#$$PICSINFO=Z108618_0548_01.par
#
# Active Shim Gradients
#
Z           		-15702          
Z2          		-234            
Z3          		-196            
Z4          		-7283           
Z5          		4564            
Z6          		13867           
X           		-5053           
XZ          		23752           
XZ2         		1577            
XZ3         		-2252           
Y           		-11733          
YZ          		4075            
YZ2         		-9117           
YZ3         		-876            
XY          		43640           
XYZ         		9658            
(X2-Y2)     		9121            
(X2-Y2)Z    		-617            
X3          		-2099           
Y3          		9913            
#
# Lock Parameter
#
FIELD		6282.102
LOCKPHASE		134.700 
LOCKPOWER		-18.000 
LOCKGAIN		109.662 
LOCKDC		-75.000 
LOCKSHIFT		4.700   
LOOPGAIN		5.000   
LOOPTIME		0.250   
LOOPFILTER		500.000 
#
IEEE64_VERSION_CODE 1
#
# Shim currents 
#
SHIM_SETTING [1 ]  -7615.47854400  
SHIM_SETTING [2 ]  -115.59404590   
SHIM_SETTING [3 ]  -103.02506421   
SHIM_SETTING [4 ]  -3830.79132830  
SHIM_SETTING [5 ]  2400.92476046   
SHIM_SETTING [6 ]  -2657.92800000  
SHIM_SETTING [7 ]  12493.38100000  
SHIM_SETTING [8 ]  829.49600000    
SHIM_SETTING [9 ]  4797.61600000   
SHIM_SETTING [10]  22954.75100000  
SHIM_SETTING [11]  -6171.40100000  
SHIM_SETTING [12]  2143.30400000   
SHIM_SETTING [13]  -4795.43800000  
SHIM_SETTING [14]  -460.98600000   
SHIM_SETTING [15]  7294.12900000   
SHIM_SETTING [16]  -324.45800000   
SHIM_SETTING [17]  -1184.73200000  
SHIM_SETTING [18]  5079.99100000   
SHIM_SETTING [19]  -1104.20100000  
SHIM_SETTING [20]  5214.30500000   
