# Supplementary material for: Water-stable boroxine structure with dynamic covalent bonds
Source: Nat Commun. 2024 Feb 8;15:1207. doi: 10.1038/s41467-024-45464-z (PMC10853236; doi:10.1038/s41467-024-45464-z)
Supplement: Supplementary file 3 — Source data [file 41467_2024_45464_MOESM3_ESM.zip › source data/CH3-HO-PBA/CH3-HO-PBA trimer raman.asc]

97.772919 7482
100.07346 7415
102.37119 7506
104.67121 7530
106.97098 7481
109.26793 7426
111.56718 7466
113.86617 7483
116.1649 7611
118.46083 7342
120.75905 7489
123.05445 7439
125.35215 7502
127.6496 7437
129.94423 7363
132.24115 7478
134.53783 7483
136.83168 7495
139.12782 7373
141.42372 7346
143.71681 7446
146.01219 7426
148.30476 7431
150.59962 7436
152.89168 7425
155.18604 7441
157.48012 7429
159.77141 7383
162.06497 7402
164.35574 7373
166.6488 7446
168.93907 7568
171.2316 7420
173.52135 7481
175.81339 7464
178.1026 7390
180.39413 7408
182.68285 7432
184.97385 7454
187.26205 7369
189.55254 7406
191.84023 7457
194.1302 7370
196.41737 7500
198.70683 7581
200.9935 7462
203.28246 7435
205.56859 7433
207.85449 7413
210.14267 7387
212.42804 7324
214.71571 7465
217.0006 7409
219.28519 7444
221.5721 7487
223.8562 7500
226.14258 7420
228.42616 7424
230.7095 7390
232.99512 7480
235.27794 7416
237.56052 7455
239.84535 7509
242.12741 7647
244.40921 7538
246.69328 7562
248.97458 7345
251.25562 7518
253.53891 7384
255.81944 7420
258.09973 7481
260.38226 7412
262.66202 7418
264.94153 7588
267.22076 7476
269.50229 7480
271.78104 7476
274.05951 7461
276.33774 7485
278.61823 7397
280.89594 7406
283.1734 7399
285.45062 7480
287.7301 7547
290.00681 7521
292.28323 7401
294.55942 7651
296.83536 7510
299.11359 7466
301.38898 7555
303.66415 7386
305.93906 7446
308.21375 7471
310.48816 7469
312.76483 7541
315.03873 7408
317.31238 7484
319.58575 7631
321.85889 7546
324.13177 7529
326.40439 7497
328.67679 7499
330.94891 7506
333.2233 7545
335.4949 7539
337.76627 7582
340.03735 7544
342.30823 7702
344.57883 7753
346.84915 7791
349.11926 7699
351.38907 7741
353.65866 7786
355.92801 7875
358.19708 7807
360.46591 7967
362.7345 7917
365.00278 8148
367.27087 8258
369.5387 8257
371.80621 8288
374.07355 8755
376.34061 8915
378.60739 9044
380.87393 9381
383.14023 9500
385.40628 9446
387.67206 9267
389.93759 9143
392.20288 8814
394.46793 8651
396.73267 8483
398.99469 8349
401.25897 8302
403.52298 8280
405.78674 8228
408.05026 8069
410.31351 8150
412.57654 8086
414.83929 8028
417.10181 8162
419.36154 8029
421.62354 7987
423.88528 7955
426.14679 7883
428.40802 8117
430.66904 8156
432.92725 8001
435.18774 8093
437.448 8039
439.70795 8109
441.96771 8019
444.22467 8116
446.48389 8191
448.74289 8090
451.00162 8262
453.25757 8047
455.51581 8127
457.77377 8154
460.03149 8225
462.28647 8481
464.54367 8638
466.80066 8552
469.05737 8937
471.31131 8904
473.56754 8777
475.82352 8524
478.07669 8561
480.33218 8561
482.58737 8426
484.83984 8401
487.09454 8284
489.349 8280
491.60071 8300
493.85468 8157
496.10837 8302
498.35931 8272
500.61252 8131
502.86298 8334
505.11569 8292
507.3681 8319
509.61783 8288
511.86978 8181
514.11896 8383
516.37042 8215
518.62164 8284
520.87006 8187
523.12079 8430
525.36871 8301
527.61896 8432
529.86639 8292
532.11609 8245
534.36304 8256
536.61224 8156
538.86121 8125
541.10742 8295
543.35583 8099
545.60156 8209
547.84949 8171
550.09473 8144
552.33966 8221
554.58685 8243
556.8313 8252
559.07806 8189
561.32196 8125
563.56818 8126
565.81165 8144
568.05737 8120
570.30035 8052
572.54303 8261
574.78802 8132
577.03021 8317
579.27466 8157
581.51642 8279
583.75787 8110
586.00159 8244
588.24255 8322
590.48578 8348
592.72626 8348
594.96643 8190
597.20892 8387
599.44867 8418
601.68811 8186
603.92987 8417
606.16888 8308
608.40759 8225
610.64856 8228
612.88678 8247
615.12482 8216
617.36505 8247
619.60254 8277
621.83978 8249
624.07678 8317
626.31604 8140
628.55255 8182
630.78876 8268
633.02478 8088
635.26306 8129
637.49854 8025
639.73383 8116
641.96881 8199
644.20612 8192
646.44061 8180
648.67487 8362
650.90894 8288
653.1427 8321
655.37622 8362
657.61206 8381
659.84503 8365
662.07788 8379
664.31036 8240
666.54266 8291
668.77478 8144
671.00903 8203
673.2406 8278
675.47186 8339
677.70294 8433
679.93378 8390
682.16431 8448
684.39465 8517
686.62469 8603
688.85455 8657
691.08417 9068
693.31598 9524
695.54504 10170
697.77386 10409
700.0025 10488
702.23083 10082
704.45892 9659
706.68683 9153
708.91437 8929
711.14178 8755
713.3689 8393
715.59576 8413
717.82239 8553
720.04877 8385
722.2749 8276
724.50079 8421
726.72644 8524
728.95184 8465
731.17694 8436
733.40192 8495
735.62659 8388
737.85095 8465
740.07269 8411
742.29657 8526
744.52026 8525
746.74371 8438
748.96686 8499
751.18982 8384
753.41248 8583
755.63495 8550
757.85718 8587
760.0791 8485
762.29834 8730
764.51978 8827
766.74103 9167
768.96198 9302
771.18274 9416
773.40326 9082
775.62347 8902
777.841 8729
780.06073 8523
782.28027 8394
784.49951 8266
786.71851 8428
788.93488 8156
791.15332 8209
793.37164 8337
795.58972 8143
797.80499 8325
800.02258 8073
802.23987 8240
804.45691 8085
806.67126 8224
808.88782 8080
811.10419 8235
813.32025 8103
815.53363 8235
817.74921 8313
819.96454 8096
822.17719 8181
824.39209 8109
826.60669 8199
828.8186 8340
831.03271 8232
833.24658 8166
835.45776 8255
837.6712 8121
839.88434 8207
842.09479 8095
844.30743 8034
846.5174 8147
848.72955 8183
850.94153 8128
853.15076 8360
855.36218 8086
857.57098 8170
859.78192 8173
861.99261 8258
864.20068 8381
866.41089 8428
868.61841 8309
870.82813 8420
873.03522 8355
875.24445 8536
877.45099 8845
879.65979 9206
881.86584 9469
884.07416 10215
886.27972 10711
888.48755 10508
890.69263 10437
892.89996 9888
895.10461 9344
897.3114 9045
899.51556 8631
901.72186 8587
903.92554 8516
906.12891 8594
908.33453 8573
910.53748 8712
912.74261 9118
914.94507 9619
917.14966 10463
919.35162 11073
921.55334 11233
923.75726 11012
925.9585 10352
928.15948 9661
930.36267 9251
932.56317 8979
934.76343 8779
936.96588 8335
939.16565 8332
941.36517 8308
943.56696 8373
945.76605 8336
947.96478 8275
950.16583 8481
952.36414 8489
954.56226 8342
956.76251 8162
958.96014 8265
961.15753 8365
963.35461 8248
965.55396 8279
967.75055 8325
969.94702 8345
972.14313 8122
974.33905 8276
976.53717 8193
978.7326 8220
980.9278 8171
983.12274 8310
985.3175 8402
987.51434 8308
989.70862 8315
991.90259 8144
994.09637 8334
996.28979 8462
998.48309 8361
1000.6786 8365
1002.8713 8408
1005.064 8390
1007.2562 8248
1009.4483 8387
1011.6401 8376
1013.8317 8267
1016.023 8316
1018.2142 8353
1020.4075 8469
1022.5981 8407
1024.7885 8398
1026.9786 8366
1029.1685 8380
1031.3582 8384
1033.5476 8429
1035.7367 8567
1037.9258 8457
1040.1145 8555
1042.3029 8718
1044.4911 8511
1046.6791 8631
1048.8668 8634
1051.0543 8516
1053.2416 8650
1055.4286 8624
1057.6155 8705
1059.802 8573
1061.9883 8658
1064.1744 8824
1066.3602 8782
1068.5458 8649
1070.7286 8522
1072.9138 8664
1075.0986 8478
1077.2833 8552
1079.4677 8470
1081.6519 8520
1083.8358 8262
1086.0195 8371
1088.203 8404
1090.3837 8361
1092.5667 8321
1094.7494 8436
1096.9319 8326
1099.1141 8381
1101.2961 8255
1103.4755 8205
1105.657 8351
1107.8383 8392
1110.0194 8440
1112.2002 8405
1114.3783 8537
1116.5587 8627
1118.7388 8577
1120.9187 8754
1123.0983 8898
1125.2753 8874
1127.4543 9111
1129.6333 8989
1131.8094 9141
1133.9879 9115
1136.1661 9257
1138.3441 9028
1140.5194 9114
1142.6969 8890
1144.8741 8894
1147.0487 8963
1149.2255 8686
1151.402 8716
1153.5759 8378
1155.752 8327
1157.9277 8431
1160.101 8447
1162.2762 8455
1164.4513 8482
1166.6238 8671
1168.7985 8411
1170.9705 8385
1173.1447 8432
1175.3185 8468
1177.4897 8756
1179.6632 8393
1181.834 8596
1184.007 8577
1186.1774 8622
1188.3497 8717
1190.5197 8863
1192.6917 8866
1194.8611 9277
1197.0326 9285
1199.2039 9569
1201.3726 9813
1203.5433 10451
1205.7115 10969
1207.8795 11419
1210.0497 11721
1212.2172 12126
1214.3868 12225
1216.5538 12003
1218.723 12194
1220.8895 12023
1223.0582 12129
1225.2242 12510
1227.3926 12710
1229.5581 12486
1231.7235 12475
1233.891 12335
1236.0559 12154
1238.2205 11634
1240.3873 11105
1242.5515 10831
1244.7179 10634
1246.8816 10405
1249.045 10187
1251.2107 9963
1253.3737 9992
1255.5364 9804
1257.7014 9808
1259.8636 9779
1262.0258 9770
1264.1901 9575
1266.3516 9708
1268.5129 10031
1270.6741 10084
1272.8373 9926
1274.9979 10271
1277.1584 10240
1279.3185 10137
1281.481 10032
1283.6406 9840
1285.8 9755
1287.9592 9513
1290.1207 9669
1292.2794 9480
1294.438 9645
1296.5963 9345
1298.7544 9517
1300.9146 9888
1303.0721 9869
1305.2295 10089
1307.3867 10126
1309.5435 10269
1311.7002 10207
1313.8566 10282
1316.0153 10016
1318.1711 10159
1320.3269 10038
1322.4823 10298
1324.6376 10265
1326.7926 10307
1328.9474 10412
1331.1019 10391
1333.2562 10366
1335.4103 10305
1337.5642 10184
1339.7201 10160
1341.8735 10084
1344.0266 10086
1346.1796 10086
1348.3323 9997
1350.4847 10292
1352.637 10166
1354.7889 10123
1356.9407 10430
1359.0922 10562
1361.2434 11029
1363.3945 11483
1365.5453 12007
1367.6958 12555
1369.8438 13159
1371.9939 13092
1374.1438 12700
1376.2935 12353
1378.4427 12030
1380.592 11938
1382.7408 11422
1384.8896 11292
1387.0381 11094
1389.1864 10873
1391.3344 10752
1393.4797 10767
1395.6273 10695
1397.7747 10644
1399.9216 10641
1402.0686 10555
1404.2151 10458
1406.3616 10294
1408.5052 10268
1410.6512 10268
1412.7969 10169
1414.9424 10180
1417.0875 10261
1419.2301 10115
1421.3749 10163
1423.5194 10161
1425.6637 10222
1427.8054 10071
1429.9492 10092
1432.0928 10225
1434.2361 10025
1436.377 10081
1438.5198 10062
1440.6625 9993
1442.8025 10044
1444.9447 10008
1447.0867 10073
1449.2284 9841
1451.3674 9960
1453.5088 10034
1455.6498 9877
1457.7882 9852
1459.9288 9728
1462.0668 9754
1464.2069 9711
1466.3468 9889
1468.484 9839
1470.6235 9954
1472.7626 9867
1474.8992 9848
1477.038 9851
1479.174 9939
1481.3123 9880
1483.4479 9593
1485.5857 9610
1487.7233 9704
1489.8583 9643
1491.9954 9650
1494.1299 9487
1496.2665 9583
1498.4005 9459
1500.5367 9458
1502.6703 9432
1504.806 9234
1506.9391 9319
1509.0743 9251
1511.207 9344
1513.3418 9216
1515.474 9233
1517.6083 9173
1519.7401 9108
1521.8716 9073
1524.0052 9152
1526.1362 9233
1528.2694 9052
1530.4 9106
1532.5303 9225
1534.6628 9092
1536.7927 9188
1538.9248 9192
1541.0542 9230
1543.1835 9533
1545.3147 9615
1547.4435 10395
1549.5719 10820
1551.7026 10506
1553.8307 10007
1555.9585 9893
1558.0885 9858
1560.2158 9874
1562.3429 9796
1564.4723 9867
1566.5989 10277
1568.7253 10159
1570.8516 10607
1572.9799 10979
1575.1057 11370
1577.2311 11450
1579.3564 11591
1581.4839 11456
1583.6088 11712
1585.7333 11871
1587.8578 12174
1589.9818 12375
1592.1082 12345
1594.2318 12717
1596.3552 12915
1598.4785 13576
1600.6016 14318
1602.7244 15055
1604.8492 16350
1606.9716 17355
1609.0936 18066
1611.2156 18286
1613.3372 18703
1615.4586 18498
1617.5797 17689
1619.7007 16650
1621.8237 16144
1623.9442 14862
1626.0645 13594
1628.1844 12499
1630.3043 11591
1632.4238 11023
1634.5433 10673
1636.6624 10261
1638.7814 10074
1640.8999 10161
1643.0184 9992
1645.1366 9885
1647.2545 9893
1649.3723 9890
1651.4897 9763
1653.6072 9799
1655.7241 9684
1657.8411 9617
1659.9576 9703
1662.0741 9587
1664.1902 9429
1666.3062 9367
1668.4219 9292
1670.5349 9327
1672.6503 9342
1674.7651 9097
1676.88 9214
1678.9945 9150
1681.109 9045
1683.223 8990
1685.3369 9080
1687.4506 8955
1689.5616 8842
1691.6748 8746
1693.7877 8813
1695.9006 8884
1698.0131 8830
1700.1254 8751
1702.2351 8720
1704.3469 8789
1706.4585 8854
1708.5699 8866
1710.6787 8641
1712.7897 8701
1714.9004 8614
1717.0109 8643
1719.1211 8706
1721.2288 8685
1723.3386 8550
1725.4481 8698
1727.5551 8749
1729.6643 8720
1731.7731 8633
1733.8818 8749
1735.9879 8630
1738.0962 8558
1740.2041 8574
1742.3096 8655
1744.417 8582
1746.5243 8663
1748.6292 8615
1750.736 8839
1752.8402 8647
1754.9467 8606
1757.0529 8637
1759.1564 8713
1761.2622 8583
1763.3654 8827
1765.4706 8528
1767.5757 8782
1769.6781 8689
1771.7827 8684
1773.8848 8669
1775.9889 8740
1778.0905 8658
1780.1941 8754
1782.2953 8673
1784.3984 8505
1786.4993 8705
1788.6019 8471
1790.7023 8641
1792.8046 8684
1794.9043 8786
1797.0062 8718
1799.1055 8707
1801.207 8705
1803.3058 8656
1805.4069 8532
1807.5052 8713
1809.6034 8638
1811.7037 8564
1813.8015 8616
1815.9014 8606
1817.9987 8628
1820.0958 8594
1822.1949 8620
1824.2915 8692
1826.3881 8634
1828.4865 8648
1830.5825 8693
1832.6782 8623
1834.7761 8584
1836.8713 8597
1838.9663 8609
1841.0636 8589
1843.1581 8614
1845.2526 8454
1847.349 8671
1849.443 8768
1851.5367 8550
1853.6301 8608
1855.7258 8506
1857.8188 8581
1859.9116 8685
1862.0043 8631
1864.0989 8553
1866.191 8511
1868.283 8531
1870.3748 8576
1872.4662 8746
1874.5598 8482
1876.6508 8558
1878.7416 8524
1880.8322 8613
1882.9225 8620
1885.0127 8680
1887.1049 8655
1889.1945 8462
1891.2841 8542
1893.3733 8547
1895.4623 8616
1897.551 8596
1899.6396 8667
1901.728 8647
1903.816 8633
1905.9041 8562
1907.9917 8657
1910.0815 8625
1912.1687 8626
1914.2557 8536
1916.3425 8592
1918.4291 8676
1920.5155 8541
1922.6016 8642
1924.6874 8578
1926.7731 8460
1928.8585 8660
1930.9438 8576
1933.0288 8539
1935.1135 8605
1937.1981 8646
1939.2802 8421
1941.3643 8815
1943.4481 8548
1945.5342 8404
1947.6152 8654
1949.7008 8679
1951.7815 8487
1953.8619 8687
1955.9468 8611
1958.0269 8613
1960.1112 8562
1962.1909 8516
1964.2748 8692
1966.3539 8658
1968.4329 8676
1970.5161 8910
1972.5947 8634
1974.6775 8702
1976.7555 8594
1978.8334 8578
1980.9155 8650
1982.9929 8678
1985.0747 8753
1987.1516 8723
1989.2283 8691
1991.3093 8674
1993.3857 8797
1995.4663 8695
1997.5421 8579
1999.6178 8676
2001.6976 8766
2003.7729 8577
2005.8478 8639
2007.9271 8702
2010.0016 8690
2012.0758 8711
2014.1545 8741
2016.2284 8659
2018.3019 8578
2020.38 8599
2022.4531 8636
2024.5261 8698
2026.6034 8768
2028.6758 8672
2030.7482 8662
2032.8202 8526
2034.8967 8677
2036.9683 8842
2039.0397 8704
2041.1155 8629
2043.1864 8752
2045.2571 8634
2047.3276 8698
2049.4026 8601
2051.4727 8663
2053.5425 8826
2055.6121 8771
2057.6863 8751
2059.7554 8765
2061.8242 8812
2063.8931 8888
2065.9661 8989
2068.0344 8739
2070.1025 8820
2072.1704 8856
2074.2427 8928
2076.3101 8877
2078.3774 9055
2080.4443 9105
2082.511 8882
2084.5823 9098
2086.6487 8915
2088.7146 8986
2090.7808 8961
2092.8462 9005
2094.9165 9049
2096.9817 8909
2099.0466 8768
2101.1113 9082
2103.176 8903
2105.2402 8992
2107.3091 8853
2109.373 8861
2111.4368 8821
2113.5002 8925
2115.5635 8729
2117.6265 8825
2119.6892 8884
2121.7563 8779
2123.8188 8767
2125.8811 8930
2127.9431 8842
2130.0049 8938
2132.0662 8792
2134.1277 8793
2136.1887 8787
2138.2495 8873
2140.3101 8991
2142.3752 8903
2144.4353 8909
2146.4954 8964
2148.5549 8815
2150.6147 8809
2152.6741 8762
2154.7329 8830
2156.792 8936
2158.8506 8853
2160.9089 8801
2162.9673 8853
2165.0254 8865
2167.0833 9001
2169.1406 8940
2171.198 8749
2173.2554 8825
2175.312 8904
2177.3689 8944
2179.4253 8967
2181.4817 9007
2183.5376 9101
2185.5935 8951
2187.6492 9111
2189.7043 9173
2191.7598 9235
2193.8147 9259
2195.8694 9304
2197.9238 9422
2199.9783 9336
2202.0325 9464
2204.0862 9444
2206.1399 9517
2208.1934 9415
2210.2466 9403
2212.2996 9225
2214.3523 9323
2216.4048 9391
2218.4573 9510
2220.5095 9508
2222.5613 9697
2224.613 9643
2226.6646 9957
2228.7158 9961
2230.7668 10251
2232.8176 10407
2234.8638 11096
2236.9141 11745
2238.9644 12925
2241.0142 14903
2243.064 18109
2245.1135 22467
2247.1628 27608
2249.2119 32239
2251.261 35025
2253.3049 33726
2255.3535 30703
2257.4016 25857
2259.4497 21151
2261.4976 17644
2263.5452 14918
2265.5925 13811
2267.635 12378
2269.6819 11657
2271.7288 11196
2273.7751 11070
2275.8215 10938
2277.8677 11108
2279.9089 11337
2281.9543 11370
2284 11989
2286.0452 12840
2288.0901 13178
2290.1304 13129
2292.1748 13067
2294.2192 12256
2296.2634 11929
2298.3074 11055
2300.3464 10736
2302.3899 10231
2304.4331 10002
2306.4761 9845
2308.5144 9744
2310.5571 9637
2312.5994 9559
2314.6418 9775
2316.6792 10145
2318.7207 11046
2320.7625 11675
2322.8037 11174
2324.8403 10630
2326.8811 9972
2328.9219 9415
2330.9622 9360
2332.998 9315
2335.0381 9367
2337.0779 9255
2339.113 9113
2341.1523 9117
2343.1914 9312
2345.2258 9187
2347.2646 9258
2349.3032 9130
2351.3416 9310
2353.375 9101
2355.4128 9052
2357.4507 9177
2359.4834 9239
2361.5208 9090
2363.5579 9107
2365.5901 9030
2367.6265 9261
2369.6584 9050
2371.6946 9057
2373.7305 9252
2375.762 9219
2377.7974 9043
2379.8325 9078
2381.8633 9075
2383.8979 9282
2385.9282 9167
2387.9626 9156
2389.9968 9073
2392.0264 9124
2394.0603 9118
2396.0894 9379
2398.1226 9174
2400.1558 9136
2402.1843 9099
2404.2168 9189
2406.2449 9356
2408.2773 9458
2410.3047 9394
2412.3367 9281
2414.3684 9151
2416.3953 9276
2418.4265 8989
2420.4531 9113
2422.4839 9118
2424.5098 9196
2426.5403 9205
2428.5659 9298
2430.5959 9155
2432.6211 9267
2434.6506 9072
2436.6755 9307
2438.7046 9203
2440.729 9289
2442.7576 8987
2444.7815 9134
2446.8098 9065
2448.8333 9198
2450.8611 9172
2452.8843 9208
2454.9116 9194
2456.9343 9162
2458.9614 9308
2460.9836 9216
2463.01 9391
2465.032 9179
2467.0535 9275
2469.0793 9253
2471.1006 9302
2473.1262 9342
2475.1467 9223
2477.1719 9346
2479.1924 9463
2481.2124 9331
2483.2368 9197
2485.2566 9161
2487.2805 9341
2489.2998 9269
2491.3188 9047
2493.3423 9297
2495.3608 9341
2497.3838 9159
2499.4021 9277
2501.4199 9406
2503.4421 9289
2505.46 9290
2507.4773 9246
2509.4988 9419
2511.5159 9260
2513.5371 9203
2515.5535 9245
2517.5698 9226
2519.5906 9335
2521.6064 9383
2523.6221 9517
2525.6421 9407
2527.6572 9222
2529.6724 9241
2531.687 9355
2533.7063 9400
2535.7207 9392
2537.7349 9261
2539.7534 9292
2541.7671 9435
2543.7805 9489
2545.7986 9295
2547.8118 9526
2549.8245 9498
2551.8372 9244
2553.8542 9407
2555.8667 9450
2557.8787 9333
2559.8906 9399
2561.9067 9327
2563.9182 9458
2565.9294 9169
2567.9404 9192
2569.9558 9188
2571.9663 9111
2573.9768 9433
2575.9871 9099
2578.0015 9207
2580.0112 9211
2582.0208 9279
2584.03 9333
2586.0391 9242
2588.0527 9383
2590.0613 9270
2592.0698 9186
2594.0781 9165
2596.0862 9240
2598.0942 9433
2600.1062 9387
2602.1138 9453
2604.1211 9509
2606.1279 9445
2608.1348 9288
2610.1416 9260
2612.1523 9458
2614.1584 9207
2616.1646 9222
2618.1704 9292
2620.1758 9469
2622.1812 9234
2624.1865 9270
2626.1914 9367
2628.2004 9258
2630.2051 9334
2632.2095 9245
2634.2134 9381
2636.2173 9322
2638.2212 9153
2640.2246 9326
2642.2278 9327
2644.2307 9264
2646.2336 9352
2648.2363 9313
2650.2388 9089
2652.2456 9473
2654.2476 9233
2656.2493 9163
2658.2507 9344
2660.2522 9164
2662.2534 9138
2664.2544 9204
2666.2551 9222
2668.2556 9367
2670.2561 9240
2672.2561 9304
2674.2559 9291
2676.2559 9292
2678.2554 9272
2680.2544 9111
2682.2537 9224
2684.2524 9326
2686.2512 9346
2688.2495 9405
2690.248 9431
2692.2458 9246
2694.2437 9338
2696.2412 9358
2698.2388 9448
2700.2361 9375
2702.2329 9526
2704.2297 9604
2706.2266 9481
2708.2227 9639
2710.2144 9672
2712.2104 9682
2714.2063 9685
2716.2017 9874
2718.197 10083
2720.1921 10335
2722.1873 10387
2724.1819 10299
2726.1763 10174
2728.1707 10263
2730.1648 10253
2732.1541 10063
2734.1477 9968
2736.1414 9815
2738.1345 9848
2740.1274 9671
2742.1204 9645
2744.113 9766
2746.1055 9668
2748.0933 9485
2750.0852 9495
2752.0771 9539
2754.0686 9618
2756.0601 9536
2758.0513 9451
2760.0378 9586
2762.0286 9423
2764.019 9261
2766.0093 9292
2767.9998 9601
2769.9895 9388
2771.9749 9412
2773.9644 9490
2775.9536 9421
2777.9429 9539
2779.9316 9619
2781.9158 9505
2783.9045 9542
2785.8928 9476
2787.8809 9641
2789.8643 9292
2791.8518 9494
2793.8394 9597
2795.8267 9618
2797.8091 9563
2799.7959 9771
2801.7827 9719
2803.769 9921
2805.7507 9775
2807.7368 9739
2809.7227 9796
2811.7083 10087
2813.6892 9815
2815.6743 10109
2817.6594 10073
2819.6396 9953
2821.6243 10275
2823.6086 10302
2825.5884 10303
2827.5723 10367
2829.5559 10651
2831.5396 10572
2833.5183 10669
2835.5017 10833
2837.4844 10725
2839.4626 10707
2841.4453 10671
2843.4277 10797
2845.4053 10884
2847.3872 10802
2849.3643 10875
2851.3459 10810
2853.3271 10846
2855.3037 10954
2857.2847 10949
2859.2654 10947
2861.2415 10952
2863.2214 11119
2865.197 11013
2867.177 11281
2869.1567 11133
2871.1316 11037
2873.1108 11217
2875.0854 11229
2877.0642 11121
2879.0383 11158
2881.0168 11336
2882.9949 11225
2884.9685 11000
2886.9463 11252
2888.9194 11420
2890.8967 11191
2892.8696 11288
2894.8467 11151
2896.8188 11288
2898.7954 11276
2900.7673 11541
2902.7434 11618
2904.7195 11632
2906.6907 11887
2908.6663 12121
2910.6372 12271
2912.6123 12376
2914.5828 12984
2916.5576 13084
2918.5276 13683
2920.4973 14478
2922.4717 15319
2924.4412 16915
2926.4148 19413
2928.3838 23711
2930.3572 30271
2932.3257 38650
2934.2986 46854
2936.2668 52009
2938.2393 51463
2940.2073 47230
2942.1748 38910
2944.1467 32031
2946.1138 26340
2948.0852 21916
2950.0522 19031
2952.0232 16829
2953.9895 15375
2955.9558 14520
2957.9263 13828
2959.8921 13362
2961.8621 12953
2963.8274 12768
2965.7927 12955
2967.7622 12767
2969.7268 13077
2971.6914 12895
2973.6602 12960
2975.6243 13105
2977.593 13332
2979.5566 13305
2981.5203 13572
2983.488 13460
2985.4512 13898
2987.4141 13877
2989.3813 14119
2991.3438 14366
2993.3062 14349
2995.2683 14959
2997.2349 15125
2999.1965 14805
3001.158 14858
3003.1238 14964
3005.0847 14912
3007.0457 14292
3009.011 14305
3010.9714 14019
3012.9316 13920
3014.8918 13673
3016.8562 13363
3018.8159 13189
3020.7754 13181
3022.7349 12953
3024.6982 12788
3026.6572 13015
3028.616 12809
3030.5745 12602
3032.5371 12679
3034.4951 12526
3036.4531 12450
3038.4109 12604
3040.3728 12311
3042.3301 12498
3044.2871 12528
3046.2439 12457
3048.2007 12386
3050.1572 12513
3052.1179 12452
3054.074 12429
3056.0298 12544
3057.9856 12393
3059.9412 12459
3061.9006 12229
3063.8557 12295
3065.8105 12623
3067.7651 12637
3069.7197 12641
3071.6741 12401
3073.6282 12442
3075.5864 12309
3077.54 12386
3079.4937 12812
3081.4468 12722
3083.3999 12677
3085.3528 12723
3087.3054 12627
3089.2578 12666
3091.2102 12763
3093.1665 12701
3095.1184 12924
3097.0701 12865
3099.0215 12818
3100.9729 12971
3102.9238 13148
3104.8748 12696
3106.8252 13180
3108.7756 12919
3110.7258 13146
3112.676 12942
3114.626 13126
3116.5754 13362
3118.5249 13071
3120.4741 13327
3122.4231 13274
3124.3721 13289
3126.3208 13211
3128.2693 13526
3130.2175 13496
3132.1655 13788
3134.1133 13499
3136.061 13896
3138.0085 13707
3139.9556 13740
3141.9026 13973
3143.8494 14145
3145.7961 14186
3147.7427 14352
3149.689 14093
3151.635 14552
3153.5808 14347
3155.5264 14524
3157.4717 14610
3159.417 14609
3161.3621 14615
3163.3069 14745
3165.2515 15038
3167.196 15296
3169.1404 15183
3171.0845 15211
3173.0281 15198
3174.9675 15196
3176.9109 15501
3178.854 15719
3180.7971 15343
3182.74 15612
3184.6826 15792
3186.625 15777
3188.5674 15757
3190.5093 15848
3192.4468 16126
3194.3887 16053
3196.3301 16355
3198.2712 16548
3200.2122 16236
3202.1531 16531
3204.0894 16579
3206.0298 16371
3207.9702 16689
3209.9102 16758
3211.8501 16750
3213.7896 17151
3215.7246 16678
3217.6638 16898
3219.603 16831
3221.542 16838
3223.4805 16939
3225.4146 16850
3227.3528 16933
3229.291 16846
3231.229 17032
3233.1624 16798
3235.0996 17199
3237.0369 16595
3238.9739 16560
3240.9109 17036
3242.843 16786
3244.7798 16820
3246.7161 16930
3248.6477 16556
3250.5835 16580
3252.5193 16662
3254.4546 16667
3256.3855 16943
3258.3208 16448
3260.2556 17012
3262.186 16638
3264.1204 17029
3266.0547 16691
3267.9888 16686
3269.9182 16740
3271.8521 16710
3273.7856 16677
3275.7146 16639
3277.6477 16748
3279.5806 16635
3281.5088 16356
3283.4414 16939
3285.3738 16690
3287.3015 16526
3289.2334 16607
3291.1609 16582
3293.0923 16851
3295.0237 16396
3296.9504 16518
3298.8813 16515
3300.8123 16887
3302.7383 16745
3304.6687 16740
3306.5945 16654
3308.5244 17005
3310.4541 16467
3312.3792 16714
3314.3088 16602
3316.2336 17076
3318.1626 16869
3320.0869 16946
3322.0154 16992
3323.9438 16986
3325.8677 17114
3327.7954 16631
3329.7192 16890
3331.6467 17241
3333.5698 16825
3335.4968 17046
3337.4194 17287
3339.3462 17271
3341.2686 17202
3343.1948 17244
3345.1167 17214
3347.043 17430
3348.9644 17016
3350.8899 17384
3352.811 17452
3354.7361 17487
3356.6567 17451
3358.5815 17504
3360.502 17444
3362.4265 17638
3364.3464 17445
3366.2705 17699
3368.1899 17632
3370.1091 17945
3372.0327 17787
3373.9514 17812
3375.8745 18020
3377.7932 17923
3379.7158 18266
3381.634 18017
3383.552 18000
3385.4739 17832
3387.3916 18035
3389.3132 18068
3391.2302 18286
3393.1472 18163
3395.0686 18206
3396.9851 18371
3398.9058 18136
3400.822 18030
3402.7378 18363
3404.658 18221
3406.5735 18100
3408.489 18309
3410.4087 18541
3412.3237 18307
3414.2385 18294
3416.1572 18371
3418.0718 18343
3419.9861 18399
3421.9043 18406
3423.8181 18151
3425.7317 18265
3427.6494 18430
3429.563 17944
3431.4761 18218
3433.3931 18035
3435.3057 18265
3437.2183 18315
3439.1306 17851
3441.0469 18015
3442.9587 17746
3444.8704 18026
3446.7864 17854
3448.6978 17962
3450.6089 17423
3452.5198 17941
3454.4348 17883
3456.3452 17920
3458.2556 17654
3460.1658 17493
3462.0757 17593
3463.9897 17697
3465.8992 17545
3467.8088 17430
3469.718 17530
3471.627 17024
3473.5398 17417
3475.4485 17322
3477.3569 17102
3479.2651 17251
3481.1731 17059
3483.0852 16934
3484.9927 16935
3486.9001 17118
3488.8076 16933
3490.7146 16696
3492.6213 16766
3494.5322 16630
3496.4387 16810
3498.345 16561
3500.251 16443
3502.157 16437
3504.0625 16210
3505.968 16135
3507.8733 16373
3509.783 16313
3511.6877 16021
3513.5925 15971
3515.4968 15739
3517.4014 15799
3519.3054 16089
3521.2092 15587
3523.113 15919
3525.0166 15822
3526.9199 15613
3528.823 15692
3530.7261 15356
3532.6287 15453
3534.5315 15179
3536.4382 14940
3538.3403 15009
3540.2424 14927
3542.144 15238
3544.0457 14733
3545.9473 14908
3547.8484 14805
3549.7495 14625
3551.6501 14441
3553.5508 14483
3555.4514 14202
3557.3518 14170
3559.2517 14228
3561.1516 14052
3563.0513 14061
3564.9509 13993
3566.8501 14260
3568.7449 13853
3570.6438 13755
3572.5425 13574
3574.4412 13534
3576.3394 13694
3578.2375 13396
3580.1355 13512
3582.0332 13350
3583.9309 13512
3585.8284 13353
3587.7256 13132
3589.6226 13307
3591.5193 13124
3593.416 13219
3595.3081 12865
3597.2043 12854
3599.1003 12847
3600.9961 12749
3602.8918 12880
3604.7871 12876
3606.6824 12907
3608.5774 12362
3610.468 12602
3612.3628 12580
3614.2576 12530
3616.1519 12422
3618.0459 12635
3619.9397 12394
3621.8291 12032
3623.7227 12090
3625.616 12053
3627.5093 12112
3629.4021 11883
3631.2949 11985
3633.1831 11770
3635.0757 11744
3636.9678 11784
3638.8599 11655
3640.7515 11430
3642.6389 11469
3644.5305 11404
3646.4219 11500
3648.3127 11213
3650.1995 11241
3652.0901 11209
3653.9805 11030
3655.8708 10883
3657.7566 10695
3659.6465 10828
3661.5361 10453
3663.4258 10534
3665.3108 10235
3667.2 10318
3669.0889 10328
3670.9734 10293
3672.8618 9990
3674.7502 10059
3676.634 9920
3678.5222 9974
3680.4099 9906
3682.2976 9884
3684.1809 9903
3686.0681 9708
3687.9551 9573
3689.8376 9592
3691.7244 9695
3693.6064 9662
3695.4929 9497
3697.3789 9321
3699.2605 9465
3701.1462 9579
3703.0317 9368
3704.9128 9494
3706.7979 9275
3708.6829 9294
3710.5632 9190
3712.4478 9214
3714.3281 9383
3716.2122 9297
3718.0918 9228
3719.9756 9071
3721.8594 9159
3723.7385 8995
3725.6216 9064
3727.5005 9030
3729.3835 9048
3731.2617 9076
3733.1443 9150
3735.0266 9026
3736.9045 9019
3738.7864 8840
3740.6638 9034
3742.5454 8939
3744.4224 9082
3746.3037 8868
3748.1804 8979
3750.061 8853
3751.9375 9016
3753.8179 9122
3755.6936 8832
3757.5737 8777
3759.4492 8885
3761.3289 8840
3763.2041 8905
3765.0833 9071
3766.9583 8956
3768.8369 8920
3770.7114 8876
3772.5857 8763
3774.4639 8836
3776.3379 8831
3778.2158 8984
3780.0894 8852
3781.9668 8788
3783.8398 8968
3785.7129 9035
3787.5898 8718
3789.4624 8877
3791.3389 8890
3793.2112 8880
3795.083 8870
3796.9592 8985
3798.8308 8736
3800.7063 8850
3802.5776 8871
3804.4487 8868
3806.3237 8710
3808.1943 8967
3810.0649 8873
3811.9395 8739
3813.8096 8981
3815.6794 8751
3817.5535 8827
3819.4229 8695
3821.2922 8922
3823.1655 8839
3825.0347 8903
3826.9033 8883
3828.7761 8682
3830.6445 8876
3832.5129 8804
3834.3809 8833
3836.2529 8793
3838.1206 8906
3839.988 8700
3841.8596 8744
3843.7268 8976
3845.5935 8836
3847.4604 8697
3849.3311 8841
3851.1975 8852
3853.0635 8673
3854.9297 8803
3856.7996 8829
3858.665 8905
3860.5305 8879
3862.3958 8684
3864.2607 8825
3866.1299 8905
3867.9946 8741
3869.8591 8893
3871.7234 8756
3873.5874 8766
3875.4556 8700
3877.3193 8767
3879.1829 8898
3881.0461 8822
3882.9094 8752
3884.7722 8846
3886.6392 8833
3888.502 8757
3890.3643 8768
3892.2266 8866
3894.0886 8841
3895.9504 8735
3897.812 8936
3899.6736 8918
3901.5391 8722
3903.4001 8827
3905.2612 8917
3907.1218 8841
3908.9824 8860
3910.8428 8739
3912.7029 8693
3914.563 8833
3916.4229 8772
3918.2825 8716
3920.1418 8710
3922.001 8627
3923.8643 8767
3925.7231 8747
3927.5818 8757
3929.4404 8751
3931.2986 8767
3933.1567 8913
3935.0146 8607
3936.8726 8726
3938.73 8837
3940.5874 8814
3942.4446 8739
3944.3015 8667
3946.1584 8847
3948.0151 8767
3949.8716 8693
3951.7278 8669
3953.584 8730
3955.4397 8747
3957.2954 8601
3959.1511 8772
3961.0063 8684
3962.8616 8844
3964.7124 8790
3966.5671 8887
3968.4216 8712
3970.2761 8919
3972.1304 8800
3973.9844 8634
3975.8381 8927
3977.6919 8810
3979.5454 8775
3981.3987 8667
3983.2517 8726
3985.1047 8669
3986.9534 8871
3988.8059 8961
3990.6582 8615
3992.5103 8770
3994.3623 8778
3996.2141 8794
3998.0659 8817
3999.9172 8786
4001.7644 8812
4003.6155 8708
4005.4663 8815
4007.3169 8709
4009.1675 8681
4011.0178 8674
4012.8638 8834
4014.7139 8877
4016.5635 8876
4018.4131 8966
4020.2627 8730
4022.1077 8961
4023.9568 8718
4025.8054 8618
4027.6543 8677
4029.498 8699
4031.3464 8893
4033.1946 8756
4035.0425 8898
4036.886 8724
4038.7336 8713
4040.5808 8939
4042.4282 8600
4044.271 8664
4046.1179 8699
4047.9644 8762
4049.8108 8639
4051.6531 8760
4053.499 8875
4055.345 8674
4057.1865 8628
4059.032 8640
4060.8774 8547
4062.7227 8682
4064.5635 8746
4066.4082 8694
4068.2529 8908
4070.093 8743
4071.9373 8606
4073.7815 8643
4075.6211 8646
4077.4648 8724
4079.3042 8569
4081.1475 8676
4082.9907 8548
4084.8296 8627
4086.6724 8652
4088.5149 8691
4090.353 8648
4092.1953 8730
4094.0332 8800
4095.875 8745
4097.7168 8689
4099.5542 8818
4101.3955 8662
4103.2319 8760
4105.0728 8583
4106.9097 8659
4108.75 8578
4110.5903 8661
4112.4263 8627
4114.2666 8846
4116.1021 8637
4117.9419 8738
4119.7773 8540
4121.6167 8605
4123.4517 8734
4125.2905 8579
4127.125 8612
4128.9634 8489
4130.7979 8638
4132.6357 8553
4134.4697 8613
4136.3076 8640
4138.1411 8539
4139.9785 8871
4141.8115 8582
4143.6489 8614
4145.4814 8567
4147.3184 8756
4149.1509 8564
4150.9829 8468
4152.8193 8572
4154.6509 8658
4156.4868 8569
4158.3179 8563
4160.1533 8627
4161.9844 8566
4163.8154 8693
4165.6504 8566
4167.481 8524
4169.3154 8659
4171.1455 8634
4172.9756 8417
4174.8096 8514
4176.6392 8493
4178.4688 8685
4180.3022 8447
4182.1313 8641
4183.9644 8556
4185.7935 8513
4187.6221 8526
4189.4546 8641
4191.2827 8551
4193.1108 8600
4194.9429 8577
4196.7705 8618
4198.5977 8475
4200.4253 8570
4202.2563 8512
4204.083 8578
4205.9097 8457
4207.7402 8515
4209.5669 8592
4211.3931 8485
4213.2192 8501
4215.0488 8495
4216.8745 8555
4218.7002 8477
4220.5298 8443
4222.355 8574
4224.1797 8571
4226.0044 8590
4227.8291 8426
4229.6577 8532
4231.4819 8435
4233.3062 8547
4235.1299 8507
4236.9575 8436
4238.7813 8469
4240.6045 8511
4242.4277 8440
4244.25 8629
4246.0771 8496
4247.8994 8439
4249.7222 8513
4251.5444 8696
4253.3662 8413
4255.1885 8414
4257.0098 8455
4258.8354 8373
4260.6567 8452
4262.478 8537
4264.2993 8541
4266.1201 8486
4267.9404 8540
4269.7607 8299
4271.5811 8508
4273.4053 8557
4275.2251 8508
4277.0449 8525
4278.8647 8437
4280.6836 8479
4282.5024 8434
4284.3218 8676
4286.1406 8458
4287.959 8451
