# Supplementary material for: Water-stable boroxine structure with dynamic covalent bonds
Source: Nat Commun. 2024 Feb 8;15:1207. doi: 10.1038/s41467-024-45464-z (PMC10853236; doi:10.1038/s41467-024-45464-z)
Supplement: Supplementary file 3 — Source data [file 41467_2024_45464_MOESM3_ESM.zip › source data/HO-PBA/HO-PBA dimer NMR/C/audita.txt]

##TITLE= Audit trail, TOPSPIN		Version 3.1
##JCAMPDX= 5.01
##ORIGIN= Bruker BioSpin GmbH
##OWNER= nmr
$$ D:\2013\lixiaopei\20211215/1/2/audita.txt
##AUDIT TRAIL=  $$ (NUMBER, WHEN, WHO, WHERE, PROCESS, VERSION, WHAT)
(   1,<2021-12-15 17:04:25.518 +0800>,<nmr>,<CZC2222X5C>,<go>,<TOPSPIN 3.1>,
      <created by zg
	started at 2021-12-15 16:18:11.007 +0800,
	POWCHK enabled, PULCHK disabled,
       terminated by command 'halt'
       configuration hash MD5:
       A7 07 61 E9 2C F4 BD 52 93 5B B3 35 8F D7 85 A5
       data hash MD5: 38458
       1D C3 E9 3F 7D F7 38 36 2E AC 15 67 F2 E2 D8 6C>)
##END=

$$ hash MD5
$$ EF 24 8C 33 5A F4 EC 4E 83 90 D5 21 59 8D C0 A4
