# Supplementary material for: Water-stable boroxine structure with dynamic covalent bonds
Source: Nat Commun. 2024 Feb 8;15:1207. doi: 10.1038/s41467-024-45464-z (PMC10853236; doi:10.1038/s41467-024-45464-z)
Supplement: Supplementary file 3 — Source data [file 41467_2024_45464_MOESM3_ESM.zip › source data/HO-PBA/HO-PBA dimer NMR/C/pdata/1/auditp.txt]

##TITLE= Audit trail, TOPSPIN		Version 3.1
##JCAMPDX= 5.01
##ORIGIN= Bruker BioSpin GmbH
##OWNER= nmr
$$ D:\2013\lixiaopei\20211215/1/2/pdata/1/auditp.txt
##AUDIT TRAIL=  $$ (NUMBER, WHEN, WHO, WHERE, PROCESS, VERSION, WHAT)
(   1,<2021-12-15 16:18:11.007 +0800>,<nmr>,<CZC2222X5C>,<go>,<TOPSPIN 3.1>,
      <acquisition in progress>)
(   2,<2021-12-15 16:51:24.955 +0800>,<nmr>,<CZC2222X5C>,<proc1d>,<TOPSPIN 3.1>,
      <Start of raw data processing
       efp LB = 1 FT_mod = 6 PKNL = 1 PHC0 = 0 PHC1 = 0 SI = 32K 
       data hash MD5: 32K
       2B FD 1B AB 59 A0 61 33 74 76 47 9F D3 17 B5 71>)
(   3,<2021-12-15 16:51:28.060 +0800>,<nmr>,<CZC2222X5C>,<proc1d>,<TOPSPIN 3.1>,
      <apk 
       data hash MD5: 32K
       64 7B 35 32 FC 9E 2C BF 27 AE DC 3F 02 A3 B7 85>)
(   4,<2021-12-15 16:51:29.713 +0800>,<nmr>,<CZC2222X5C>,<proc1d>,<TOPSPIN 3.1>,
      <abs n ABSG = 5 
       data hash MD5: 32K
       9F 8F 9D DB 70 EF 23 E2 FD D5 DC 66 C1 CD 24 DC>)
##END=

$$ hash MD5
$$ DB BE 1F 87 79 74 92 61 67 96 A6 88 4B FA 9E 79
